# Supplementary material for: Neuropilin 1 and its inhibitory ligand mini-tryptophanyl-tRNA synthetase inversely regulate VE-cadherin turnover and vascular permeability
Source: Nat Commun. 2022 Jul 20;13:4188. doi: 10.1038/s41467-022-31904-1 (PMC9300702; doi:10.1038/s41467-022-31904-1)
Supplement: Supplementary file 4 — Supplementary Data 1 [file 41467_2022_31904_MOESM4_ESM.xlsx]

## Sheet: Interactome
id	Majority protein IDs	Protein names	Gene names	Surface/Ctl_01 (log2)	Surface/Ctl_02 (log2)	Surface/Ctl_03 (log2)	Surface/Ctl_04 (log2)	Endosomal/Ctl_01 (log2)	Endosomal/Ctl_02 (log2)	Endosomal/Ctl_03 (log2)	Endosomal/Ctl_04 (log2)	=-Log T-test p-value Surface	T-test q-value Surface	T-test Difference Surface	=-Log T-test p-value Endosomal	T-test q-value Endosomal	T-test Difference Endosomal	Ctl_01 LFQ Intensity (log2)	Ctl_02 LFQ Intensity (log2)	Ctl_03 LFQ Intensity (log2)	Ctl_04 LFQ Intensity (log2)	Surface_01 LFQ Intensity (log2)	Surface_02 LFQ Intensity (log2)	Surface_03 LFQ Intensity (log2)	Surface_04 LFQ Intensity (log2)	Endosomal_01 LFQ Intensity (log2)	Endosomal_02 LFQ Intensity (log2)	Endosomal_03 LFQ Intensity (log2)	Endosomal_04 LFQ Intensity (log2)	Intensity	Peptides	Razor + unique peptides	Unique peptides	Sequence coverage [%]	Mol. weight [kDa]
886	P31943;G8JLB6;E9PCY7;D6RBM0;H0YB39	Heterogeneous nuclear ribonucleoprotein H;Heterogeneous nuclear ribonucleoprotein H, N-terminally processed	HNRNPH1	0.3884	-0.861745	-1.61023	-1.0857	-1.26925	-1.22392	-1.31897	-1.18812	0.800701	0.47618	-0.792318	4.59102	0.0247719	-1.25007	7.1487	7.25347	7.30853	6.10843	7.5371	6.39173	5.6983	5.02273	5.87945	6.02956	5.98956	4.92031	10.0979	27	27	13	69	49.229
1249	O43852;O43852-3;O43852-5;O43852-6;O43852-10;O43852-9	Calumenin	CALU	1.36181	1.32371	2.34015	1.23596	1.64402	1.52627	1.5325	1.33253	2.03896	0.321543	1.56541	3.76272	0.0834109	1.50883	-0.152288	-1.28223	-1.41375	0.03965	1.20952	0.041481	0.9264	1.27561	1.49173	0.244049	0.118751	1.37218	8.38523	15	15	3	58.7	37.106
1738	P29317	Ephrin type-A receptor 2	EPHA2	-0.555829	1.42846	1.29275	1.61486	1.42303	1.85978	1.82669	1.58171	0.801835	0.47618	0.945059	3.28409	0.156248	1.6728	-0.39196	-5.03196	-2.16254	-3.35891	-0.947789	-3.6035	-0.86979	-1.74405	1.03107	-3.17217	-0.335849	-1.7772	7.86688	15	15	15	16.9	108.27
1373	O95810	Serum deprivation-response protein	SDPR	-1.40134	-0.300195	0.940909	-0.779868	-1.16618	-1.18848	-1.09845	-0.859034	0.306095	0.722704	-0.385124	3.12875	0.156248	-1.07803	4.61542	2.13682	-0.28545	3.16866	3.21408	1.83663	0.655459	2.38879	3.44924	0.948349	-1.3839	2.30963	8.88322	19	19	19	48.2	47.173
1607	P16284;P16284-3;P16284-6;P16284-2;P16284-5;P16284-4	Platelet endothelial cell adhesion molecule	PECAM1	0.330091	0.755767	0.472329	-0.619859	1.00206	1.37796	1.22386	1.06726	0.310736	0.718912	0.234582	3.09219	0.156248	1.16779	3.69829	0.880824	1.54203	2.14402	4.02838	1.63659	2.01436	1.52416	4.70035	2.25878	2.76589	3.21128	9.10459	35	35	35	55.8	82.535
1417	P04075;H3BQN4;J3KPS3;H3BPS8;H3BUH7;H3BR04;H3BMQ8	Fructose-bisphosphate aldolase A;Fructose-bisphosphate aldolase	ALDOA	1.61769	2.55174	2.10962	1.35017	2.57716	2.38193	1.80996	1.86639	2.2517	0.311425	1.9073	2.83669	0.192945	2.15886	3.11956	-2.03552	1.23589	2.12821	4.73725	0.51622	3.34551	3.47838	5.69672	0.346418	3.04585	3.9946	9.25578	24	24	21	69.8	39.42
3132	Q9NXV6	CDKN2A-interacting protein	CDKN2AIP	-1.21122	-2.22911	-1.91872	-0.966075	-1.7119	-2.037	-1.71342	-1.30792	1.89331	0.321543	-1.58128	2.83223	0.192945	-1.69256	-1.28735	-0.0786047	-0.324259	-2.3062	-2.49857	-2.30771	-2.24298	-3.27227	-2.99925	-2.1156	-2.03768	-3.61411	7.72007	13	13	13	30.2	61.124
1871	P43121	Cell surface glycoprotein MUC18	MCAM	0.560351	1.43756	1.29562	1.46234	1.42312	1.76451	1.54984	1.12795	1.94645	0.321543	1.18897	2.79645	0.192945	1.46636	3.20998	0.755235	1.49615	1.63205	3.77033	2.19279	2.79177	3.09439	4.6331	2.51975	3.04599	2.76	9.15091	29	29	29	48.6	71.607
3197	Q9UH65;E7EMB1	Switch-associated protein 70	SWAP70	1.14266	-0.521554	1.3465	-1.96065	2.08489	1.51926	1.27177	1.87609	0.00071548	0.999627	0.00173873	2.58091	0.217148	1.688	0.468441	-3.26822	-1.69723	-1.76768	1.6111	-3.78977	-0.35073	-3.72833	2.55333	-1.74896	-0.42546	0.108404	8.07726	24	24	24	36.1	68.997
3289	Q9Y2Z0;Q9Y2Z0-2;F5H5A9	Suppressor of G2 allele of SKP1 homolog	SUGT1	-0.0664015	0.139717	0.97193	0.65182	1.23637	1.88565	1.2483	1.33945	0.766425	0.491081	0.424266	2.57176	0.217148	1.42744	-0.0916386	-4.8584	-2.68514	-1.82527	-0.15804	-4.71868	-1.71321	-1.17345	1.14473	-2.97275	-1.43684	-0.485825	7.87377	12	12	12	41.9	41.024
1709	P26038	Moesin	MSN	0.908099	0.701615	0.112639	1.40031	1.5536	1.88415	1.31835	1.12753	1.21416	0.394567	0.780666	2.54166	0.217148	1.47091	4.57527	1.79983	4.94065	2.31066	5.48337	2.50145	5.05329	3.71097	6.12887	3.68399	6.259	3.43818	9.50237	51	51	36	73	67.819
2879	Q96RF0-2;Q96RF0;Q96RF0-3	Sorting nexin-18	SNX18	-1.75169	-1.98879	-2.09481	-2.46162	-2.30254	-1.98603	-1.29637	-2.07839	3.10673	0.223636	-2.07423	2.51442	0.217148	-1.91583	0.248781	-0.356416	2.36308	-2.17788	-1.50291	-2.34521	0.26827	-4.6395	-2.05376	-2.34244	1.06671	-4.25628	8.07817	11	11	11	20.7	69.006
3323	Q9Y5A9;Q9Y5A9-2	YTH domain family protein 2	YTHDF2	-0.34426	-1.12825	-0.944751	-1.15057	-1.26684	-0.926156	-0.734059	-1.10857	1.74866	0.322491	-0.891958	2.50534	0.217148	-1.00891	0.731821	0.582215	0.168751	-2.75207	0.387561	-0.54604	-0.776	-3.90264	-0.535019	-0.343941	-0.565309	-3.86064	8.04524	11	6	6	20.4	62.333
2833	Q96EP5;Q96EP5-2;K7EQ02;K7EJ88	DAZ-associated protein 1	DAZAP1	-0.97664	-0.735684	-1.38949	-0.339	-1.28024	-1.01574	-0.77361	-0.824114	1.52686	0.34534	-0.860203	2.46295	0.217148	-0.973425	4.26632	4.2745	4.44458	1.73428	3.28968	3.53881	3.05509	1.39528	2.98608	3.25876	3.67097	0.910166	9.16747	13	13	13	39.6	43.383
1859	P42224;P42224-2;J3KPM9	Signal transducer and activator of transcription 1-alpha/beta	STAT1	0.495	2.46912	1.23762	1.25873	1.73603	2.22998	1.66285	1.23902	1.35303	0.355253	1.36512	2.45924	0.217148	1.71697	2.58648	0.811715	2.1048	1.19988	3.08148	3.28084	3.34242	2.45861	4.32251	3.0417	3.76765	2.43889	8.9027	38	38	38	52.3	87.334
1353	O95373	Importin-7	IPO7	0.65285	0.411937	-0.1013	1.32548	2.16775	1.17252	1.62591	1.83388	0.826997	0.459547	0.572242	2.41509	0.217148	1.70002	0.8414	-2.02922	-2.06679	-1.10174	1.49425	-1.61728	-2.16809	0.223741	3.00915	-0.856691	-0.440879	0.732136	8.37289	20	20	20	24	119.52
2523	Q6NZI2;Q6NZI2-2	Polymerase I and transcript release factor	PTRF	-1.14494	-0.186004	-0.0431299	-0.791039	-0.95076	-1.08242	-0.800031	-1.41243	0.895553	0.44565	-0.541278	2.41093	0.217148	-1.06141	5.1656	2.86966	1.01513	4.99392	4.02066	2.68366	0.972001	4.20288	4.21484	1.78725	0.2151	3.58149	9.2736	19	19	19	53.1	43.476
1171	O14786;E9PEP6;Q5JWQ6;Q5T7F1;E7EX60;O14786-2;Q5T7F0	Neuropilin-1	NRP1	5.98974	8.80756	6.13987	6.5132	4.68023	8.81748	7.15054	6.66943	2.72629	0.259171	6.86259	2.39295	0.217148	6.82942	1.76088	0.379964	1.08756	-0.154001	7.75062	9.18752	7.22743	6.3592	6.44111	9.19745	8.2381	6.51542	10.5604	34	34	34	40.8	103.13
1463	P06756;P06756-3;P06756-2	Integrin alpha-V;Integrin alpha-V heavy chain;Integrin alpha-V light chain	ITGAV	0.141309	1.29647	1.89585	0.622432	1.27513	1.90168	2.30722	1.5218	1.08557	0.398614	0.989014	2.35172	0.217569	1.75146	1.01694	-2.68058	-3.21043	-1.88767	1.15825	-1.38412	-1.31458	-1.26524	2.29207	-0.7789	-0.903209	-0.365875	8.17531	26	26	26	29.2	116.04
2034	P61160;P61160-2;F5H6T1	Actin-related protein 2	ACTR2	0.55598	1.29241	0.901509	0.46897	1.2198	0.755925	1.23878	0.804895	1.63353	0.322491	0.804716	2.34635	0.217569	1.00485	1.76237	-1.53927	-0.083889	1.24872	2.31835	-0.246861	0.81762	1.71769	2.98217	-0.78334	1.15489	2.05362	8.63273	12	12	12	37.6	44.76
1599	P15311;E7EQR4	Ezrin	EZR	1.52236	0.285192	0.15438	0.172551	2.33066	2.86978	1.3807	2.02838	0.687895	0.5048	0.533621	2.21051	0.283302	2.15238	0.42827	-3.77675	0.85424	-2.13351	1.95063	-3.49156	1.00862	-1.96096	2.75893	-0.906971	2.23494	-0.105135	8.30181	30	17	16	45.1	69.412
3002	Q9H223	EH domain-containing protein 4	EHD4	1.05366	0.893476	1.71459	0.781121	1.11957	0.513375	1.00617	1.09636	1.88615	0.321543	1.11071	2.14309	0.288989	0.93387	3.23233	0.423064	1.58849	2.52853	4.28599	1.31654	3.30308	3.30965	4.3519	0.93644	2.59466	3.6249	9.07704	27	24	20	55.6	61.174
1098	O60664;K7EQF4;O60664-3;K7EL96;K7ERZ3	Perilipin-3	PLIN3	1.75912	0.265477	2.32616	1.94591	2.06541	0.924045	1.80307	1.51387	1.39842	0.354021	1.57417	2.11899	0.288989	1.5766	-1.33636	-4.04773	-2.85877	-2.376	0.422761	-3.78226	-0.532609	-0.430089	0.72905	-3.12369	-1.0557	-0.862135	7.89901	13	13	13	43.3	47.074
1875	P43490;Q5SYT8	Nicotinamide phosphoribosyltransferase	NAMPT;NAMPTL	-0.315	1.53072	1.33741	0.919581	0.521379	1.19088	0.985101	0.907097	0.895425	0.44565	0.868177	2.11886	0.288989	0.901113	2.52806	-0.363126	-0.12986	0.368149	2.21306	1.16759	1.20755	1.28773	3.04944	0.827749	0.855241	1.27525	8.6131	22	22	22	50.9	55.52
2895	Q99536;B4DPX4;B0AZP7	Synaptic vesicle membrane protein VAT-1 homolog	VAT1	0.822881	1.45912	1.08443	0.796771	1.34932	1.16228	1.16019	0.581856	2.18072	0.321543	1.0408	2.10924	0.288989	1.06341	2.14426	-0.400535	0.425812	1.47899	2.96714	1.05858	1.51024	2.27576	3.49358	0.761749	1.586	2.06084	8.80464	19	19	19	67.7	41.92
2015	P60174;P60174-1;P60174-4	Triosephosphate isomerase	TPI1	1.71998	1.77749	2.87507	1.96564	2.65988	1.83004	1.65734	1.22138	2.35124	0.311425	2.08454	2.05642	0.288989	1.84216	1.12571	-1.8021	-1.98482	-1.14244	2.84569	-0.0246105	0.89025	0.823201	3.78559	0.0279484	-0.327479	0.0789356	8.52949	15	15	15	73.1	30.791
3332	Q9Y5V3;Q9Y5V3-2	Melanoma-associated antigen D1	MAGED1	-1.2901	-0.563443	-1.58454	-1.19876	-1.5452	-0.682994	-1.47636	-1.66572	1.9032	0.321543	-1.15921	2.03524	0.288989	-1.34257	2.61106	2.75435	1.77403	1.85142	1.32096	2.19091	0.18949	0.652661	1.06586	2.07136	0.297671	0.185696	8.67835	23	23	22	29.3	86.16
2198	Q08211	ATP-dependent RNA helicase A	DHX9	-0.2147	-2.43633	0.07586	-0.460309	-1.44704	-1.97585	-0.805371	-1.61545	0.560578	0.580141	-0.758869	2.02636	0.288989	-1.46093	4.65423	3.49724	2.50438	3.56583	4.43953	1.06091	2.58024	3.10552	3.20719	1.52139	1.69901	1.95038	9.29197	49	49	49	44.2	140.96
675	P55786;E9PLK3;B7Z463	Puromycin-sensitive aminopeptidase	NPEPPS	1.11042	-0.0639305	1.698	0.532161	2.8687	1.19885	1.97534	2.02148	0.924021	0.437345	0.819161	2.01431	0.288989	2.01609	-0.700089	-4.96877	-4.40648	-0.68503	0.410331	-5.0327	-2.70848	-0.152869	2.16861	-3.76992	-2.43114	1.33645	8.12963	21	21	21	24.3	103.28
2093	P63104;E7EX29;B0AZS6;E7EX24;B7Z2E6;H0YB80;E7ESK7	14-3-3 protein zeta/delta	YWHAZ	1.1796	1.13229	2.2835	0.037982	2.29825	2.23401	2.23952	0.945517	1.06711	0.404458	1.15834	2.0076	0.288989	1.92932	3.7876	-1.99638	-0.153278	2.16295	4.9672	-0.8641	2.13022	2.20093	6.08585	0.237629	2.08624	3.10847	9.25837	20	20	14	66.5	27.745
3236	Q9UL18;Q5TA58	Protein argonaute-1	AGO1	-0.73615	-1.51998	-1.6268	-3.28262	-2.98287	-1.91471	-1.93942	-1.30683	1.35492	0.355253	-1.79139	2.00239	0.288989	-2.03596	2.79741	2.74751	2.20905	0.54096	2.06126	1.22753	0.58225	-2.74166	-0.185459	0.8328	0.269631	-0.765865	8.49443	39	30	21	58.6	97.213
3102	Q9NSY1;Q9NSY1-2;Q9NSY1-3;H0Y9P1	BMP-2-inducible protein kinase	BMP2K	-0.692611	-0.650865	-0.860152	0.894715	-0.672411	-0.648585	-0.65289	-0.273581	0.316088	0.715942	-0.327228	1.99949	0.288989	-0.561867	0.316591	0.727944	0.645512	-4.20824	-0.376019	0.0770798	-0.214641	-3.31352	-0.35582	0.0793591	-0.00737858	-4.48182	8.16959	14	14	13	14.7	129.17
1383	P00338;P00338-3;P00338-4;F5H308;P00338-5;P00338-2	L-lactate dehydrogenase A chain	LDHA	1.23745	1.16736	2.51907	1.00126	3.2847	3.39963	1.65115	1.93299	1.61909	0.322491	1.48128	1.96654	0.288989	2.56712	1.79653	-3.54462	-1.49399	0.46866	3.03398	-2.37726	1.02508	1.46992	5.08123	-0.144981	0.157161	2.40166	8.81959	19	19	18	48.5	36.688
3273	Q9Y285;K7ER00;B4E363;K7EPH2;K7ER16	Phenylalanine--tRNA ligase alpha subunit	FARSA	-1.01345	-0.941804	0.0610299	-1.4763	-0.57415	-0.947585	-0.430443	-0.542866	1.09613	0.394991	-0.842631	1.93932	0.288989	-0.623761	2.29193	1.26915	-3.36253	0.43605	1.27848	0.327341	-3.3015	-1.04025	1.71778	0.32156	-3.79297	-0.106815	8.32463	18	18	18	47.4	57.563
161	Q13610;J3KN15;B4DJV5	Periodic tryptophan protein 1 homolog	PWP1	-2.42362	-3.07501	-1.81649	-0.96902	-2.04626	-2.23251	-1.87671	-0.8086	1.71923	0.322491	-2.07103	1.91701	0.288989	-1.74102	-0.620708	-1.79241	-1.68888	-2.51954	-3.04433	-4.86742	-3.50537	-3.48856	-2.66697	-4.02492	-3.56559	-3.32814	7.22058	4	4	4	9.2	55.827
1575	P13797;B4DGB4;B7Z6M1;F8W8D8	Plastin-3	PLS3	1.47007	0.758567	1.29416	0.0695295	1.73698	0.730756	1.26553	0.978395	1.18703	0.394567	0.898081	1.91661	0.288989	1.17792	2.85172	1.12444	2.12024	2.468	4.32179	1.88301	3.4144	2.53753	4.5887	1.8552	3.38577	3.4464	9.03627	35	35	35	65.9	70.81
3252	Q9UNF0;Q9UNF0-2	Protein kinase C and casein kinase substrate in neurons protein 2	PACSIN2	0.771068	0.510789	1.63248	0.833457	2.22616	0.811685	1.73179	1.60045	1.51514	0.347075	0.936949	1.91245	0.288989	1.59252	-2.51776	-4.91064	-2.57343	-3.4447	-1.74669	-4.39985	-0.940949	-2.61124	-0.291599	-4.09895	-0.84164	-1.84425	7.54098	8	8	8	17.3	55.738
2303	Q14108;Q14108-2	Lysosome membrane protein 2	SCARB2	0.0988188	2.30274	2.22344	4.83813	2.42025	2.56081	2.21809	4.56109	1.03408	0.407809	2.36578	1.9039	0.288989	2.94006	1.36131	-1.58883	-1.33042	-3.19374	1.46013	0.713911	0.89302	1.64439	3.78156	0.971979	0.887671	1.36735	8.58054	15	15	15	34.5	54.29
2008	P55884;P55884-2	Eukaryotic translation initiation factor 3 subunit B	EIF3B	0.230609	0.602246	-0.356311	-1.41845	0.523769	0.488315	0.23861	0.284996	0.200418	0.814062	-0.235476	1.89798	0.288989	0.383923	3.10168	2.35989	3.1051	2.36986	3.33229	2.96214	2.74879	0.951411	3.62545	2.84821	3.34371	2.65486	9.15324	33	33	33	50.9	92.48
2006	P55795	Heterogeneous nuclear ribonucleoprotein H2;Heterogeneous nuclear ribonucleoprotein H2, N-terminally processed	HNRNPH2	0.2995	0.110635	-1.26826	-1.34074	-1.04137	-0.793925	-1.18322	-1.8805	0.52567	0.596206	-0.549716	1.87295	0.288989	-1.22475	3.35926	3.58428	4.18157	3.13291	3.65876	3.69492	2.91331	1.79217	2.31789	2.79036	2.99835	1.25241	9.17099	25	12	12	63.3	49.263
3081	Q9NQC3-2;Q9NQC3;F8W914;Q9NQC3-5;Q9NQC3-4;F8WAM4;Q9NQC3-3;H7C106;Q9NQC3-6	Reticulon-4	RTN4	1.17097	2.29143	1.44024	1.2556	1.44948	2.26676	1.53914	0.839146	2.03157	0.321543	1.53956	1.86171	0.288989	1.52363	3.01981	0.454215	1.11706	1.50786	4.19078	2.74565	2.5573	2.76346	4.46929	2.72098	2.6562	2.34701	9.02608	12	12	12	61.7	40.317
3231	Q9UKV8;Q9UKV8-2	Protein argonaute-2	AGO2	-0.867391	-1.43301	-1.04466	-0.339749	-2.14493	-1.8054	-1.58304	-0.732935	1.56931	0.33391	-0.921202	1.86084	0.288989	-1.56658	5.97654	5.87895	5.24362	3.50529	5.10915	4.44594	4.19896	3.16554	3.83161	4.07355	3.66058	2.77235	9.49421	54	54	44	71.8	97.207
1469	P07339;H7C469;H7C1V0;F8WD96;C9JH19	Cathepsin D;Cathepsin D light chain;Cathepsin D heavy chain	CTSD	0.736211	0.890607	3.50806	1.73917	1.66835	1.65576	2.84117	1.11369	1.13286	0.394567	1.71851	1.81189	0.288989	1.81974	0.127501	0.731864	-4.15702	-1.75784	0.863711	1.62247	-0.648959	-0.0186701	1.79585	2.38762	-1.31585	-0.644156	8.43196	10	10	10	24.8	44.552
1454	P06576;F8VPV9;H0YH81;F8W079	ATP synthase subunit beta, mitochondrial;ATP synthase subunit beta	ATP5B	0.60044	0.533977	0.404668	0.18336	0.98387	0.677594	0.522019	0.378096	1.73592	0.322491	0.430611	1.79683	0.288989	0.640395	6.05741	3.32848	3.79081	4.55048	6.65785	3.86246	4.19548	4.73384	7.04128	4.00608	4.31283	4.92858	9.74751	26	26	17	71.1	56.559
1508	P09543;P09543-2;K7ERC4	2,3-cyclic-nucleotide 3-phosphodiesterase	CNP	0.973491	1.75982	0.70542	0.52032	1.03111	1.50714	0.91112	0.525484	1.44233	0.354021	0.989762	1.79165	0.288989	0.993715	0.0534801	-1.18721	-0.280149	-0.53134	1.02697	0.572611	0.425271	-0.0110197	1.08459	0.319939	0.630971	-0.00585556	8.21712	18	18	18	37.8	47.578
2931	Q9BSJ8;Q9BSJ8-2	Extended synaptotagmin-1	ESYT1	-0.0166388	0.458646	0.995568	0.947183	0.540211	1.07238	1.35654	0.677696	1.06068	0.404458	0.596189	1.78721	0.288989	0.911705	2.37022	0.593595	0.153461	0.890879	2.35358	1.05224	1.14903	1.83806	2.91043	1.66597	1.51	1.56857	8.74677	29	29	29	34.3	122.85
1799	P34932	Heat shock 70 kDa protein 4	HSPA4	0.44556	0.642455	0.56368	-0.160647	0.877258	0.513234	1.14893	1.49793	0.874513	0.452725	0.372762	1.7742	0.288989	1.00934	1.39193	0.449124	0.895151	0.293179	1.83749	1.09158	1.45883	0.132531	2.26919	0.962358	2.04408	1.79111	8.66652	35	35	32	51.7	94.33
898	P16435;H0Y4R2;E7EVY7;E7EMD0;F5H468;E7EPN3	NADPH--cytochrome P450 reductase	POR	-0.268121	1.83817	0.780435	0.595281	1.39871	0.504817	1.25093	1.67374	0.727749	0.501333	0.736441	1.77152	0.288989	1.20705	-0.815159	-4.76253	-3.55974	-3.18372	-1.08328	-2.92436	-2.77931	-2.58844	0.583551	-4.25771	-2.30881	-1.50998	7.50307	8	8	8	13	76.689
1855	P41250	Glycine--tRNA ligase	GARS	1.16188	-1.91125	1.193	1.98348	3.08321	1.36451	1.471	1.74137	0.274429	0.743138	0.606777	1.76893	0.288989	1.91502	1.9248	-2.74495	-0.145819	-1.64962	3.08668	-4.6562	1.04718	0.333861	5.00801	-1.38044	1.32518	0.0917549	8.69927	27	27	27	43.2	83.165
1679	P23381;P23381-2	Tryptophan--tRNA ligase, cytoplasmic;T1-TrpRS;T2-TrpRS	WARS	1.10226	1.82095	1.31291	1.25867	2.96056	1.64057	1.34727	1.38989	2.51366	0.311425	1.3737	1.76841	0.288989	1.83457	1.36251	-1.10954	1.17169	1.81841	2.46477	0.711411	2.4846	3.07708	4.32307	0.531038	2.51896	3.2083	8.95117	26	26	26	60.3	53.165
1393	P00558;B7Z7A9;E7ERH5	Phosphoglycerate kinase 1;Phosphoglycerate kinase	PGK1	1.57635	1.39791	2.45212	1.22456	2.51312	1.12734	1.63572	1.0941	2.05224	0.321543	1.66273	1.76732	0.288989	1.59257	0.93178	-4.49496	0.0988903	1.32707	2.50813	-3.09705	2.55101	2.55163	3.4449	-3.36762	1.73461	2.42118	8.72154	22	22	22	57.8	44.614
629	P05166;E9PDR0;C9JQS9;P05166-2;E7EX59;E7ETT1;E7ETT4;E7EUY3;E9PEC3;F8WBI9	Propionyl-CoA carboxylase beta chain, mitochondrial	PCCB	-1.85706	-1.04307	1.07475	-0.363719	-1.46005	-1.44657	-0.619111	-0.758064	0.353613	0.696423	-0.547276	1.76706	0.288989	-1.07095	7.47345	5.3855	5.23444	5.47771	5.61639	4.34242	6.30919	5.11399	6.0134	3.93893	4.61533	4.71964	9.84928	29	29	29	72.4	58.215
2143	Q00341;Q00341-2;H0Y394	Vigilin	HDLBP	0.744599	0.981755	0.0455103	-0.370988	0.29188	0.667285	0.325421	0.370636	0.46439	0.624442	0.350219	1.76687	0.288989	0.413805	4.11675	2.92977	2.48629	2.01312	4.86135	3.91153	2.5318	1.64213	4.40863	3.59706	2.81171	2.38375	9.35721	64	64	64	51.8	141.45
1470	P07355;P07355-2;H0YN42;H0YMD0;H0YMU9;A6NMY6;H0YM50;H0YKS4;H0YNP5	Annexin A2;Annexin;Putative annexin A2-like protein	ANXA2;ANXA2P2	0.162219	0.500325	0.869889	0.62827	0.428539	0.685273	1.1005	1.18426	1.45392	0.354021	0.540176	1.75917	0.288989	0.849642	6.98412	3.09618	5.49955	4.0534	7.14634	3.5965	6.36944	4.68167	7.41266	3.78145	6.60005	5.23766	9.92637	31	31	31	73.2	38.604
3354	Q9Y6W5;Q9Y6W5-2	Wiskott-Aldrich syndrome protein family member 2	WASF2	0.537662	-0.297562	0.0268488	-1.59858	1.59907	1.0249	0.523728	1.05118	0.285815	0.734541	-0.332908	1.75898	0.288989	1.04972	-1.64221	-3.10431	-1.88492	-2.13937	-1.10455	-3.40187	-1.85807	-3.73795	-0.0431404	-2.07941	-1.36119	-1.08818	7.54417	7	7	7	15.5	54.283
2224	Q12824;B5MCL5;C9JTA6	SWI/SNF-related matrix-associated actin-dependent regulator of chromatin subfamily B member 1	SMARCB1	0.222732	-3.3224	-2.05081	-1.81533	-2.33303	-2.85528	-1.53949	-1.0209	1.00802	0.417768	-1.74145	1.75148	0.288989	-1.93717	1.31757	3.11209	1.97759	1.79159	1.5403	-0.21031	-0.0732203	-0.0237398	-1.01546	0.256819	0.4381	0.770685	8.62573	16	16	1	54	44.141
1382	O96019;O96019-2	Actin-like protein 6A	ACTL6A	0.057971	-2.7471	-1.78161	-1.75051	-2.34487	-2.5123	-1.04927	-1.22449	1.11608	0.394567	-1.55531	1.74927	0.288989	-1.78273	2.59643	4.08874	2.77322	2.66704	2.6544	1.34164	0.991611	0.91653	0.25156	1.57645	1.72395	1.44254	8.94256	20	20	20	64.3	47.46
851	G3V325;O75127	Pentatricopeptide repeat-containing protein 1, mitochondrial	ATP5J2-PTCD1;PTCD1	-0.264482	-2.82028	-0.45921	-0.0150592	-1.9213	-3.02519	-1.39684	-1.23504	0.577625	0.572991	-0.889759	1.73588	0.288989	-1.89459	0.592482	0.643605	-0.916759	-3.05791	0.328	-2.17668	-1.37597	-3.07297	-1.32882	-2.38158	-2.3136	-4.29295	7.81616	16	16	16	24	84.109
2670	Q8N684;Q8N684-2;Q8N684-3;F5H669;J3QT54;F5H6M0;F5H047	Cleavage and polyadenylation specificity factor subunit 7	CPSF7	-1.05661	-0.882693	0.575408	-0.539048	-0.983141	-0.983785	-0.287122	-0.912033	0.545059	0.58966	-0.475736	1.73549	0.288989	-0.79152	-0.0259495	-1.87988	-2.3554	-1.22058	-1.08256	-2.76257	-1.77999	-1.75963	-1.00909	-2.86366	-2.64252	-2.13261	7.68054	11	11	11	30.4	52.049
1468	P07237;H7BZ94;I3L2P8;F5H8J2;H0Y3Z3	Protein disulfide-isomerase	P4HB	-0.354411	0.309476	1.5834	0.890271	1.25618	0.448195	0.68674	1.14919	0.623734	0.538041	0.607184	1.72291	0.288989	0.885077	3.14758	2.04604	2.127	3.61735	2.79317	2.35552	3.7104	4.50762	4.40376	2.49424	2.81374	4.76654	9.26397	28	28	28	59.1	57.116
2119	P78406;E9PQ57;E9PPG9	mRNA export factor	RAE1	-1.21691	0.908257	-0.686403	-0.32064	-2.07992	-1.77247	-2.33519	-0.651855	0.284768	0.734541	-0.328924	1.71655	0.288989	-1.70986	-0.189919	-2.35867	-1.75224	-1.43004	-1.40683	-1.45041	-2.43864	-1.75068	-2.26984	-4.13114	-4.08742	-2.0819	7.5547	6	6	6	25	40.968
1020	Q9UJV9;J3KNN5	Probable ATP-dependent RNA helicase DDX41	DDX41	-1.14614	-1.75082	-0.590932	-1.40479	-1.77361	-2.32337	-0.74648	-1.31901	1.81359	0.322491	-1.22317	1.71385	0.288989	-1.54062	1.19007	2.40514	-0.728949	0.185839	0.043931	0.65432	-1.31988	-1.21895	-0.58354	0.0817795	-1.47543	-1.13317	8.40628	26	26	26	48.4	69.837
2302	Q14103;Q14103-3;H0YA96;H0Y8G5;D6RAF8;F5H6R6	Heterogeneous nuclear ribonucleoprotein D0	HNRNPD	-0.721931	-1.77055	-0.803042	-1.57256	-2.00013	-1.96948	-1.14985	-0.704273	1.70769	0.322491	-1.21702	1.70621	0.288989	-1.45593	5.14458	3.96604	3.52837	2.57854	4.42265	2.1955	2.72533	1.00598	3.14445	1.99657	2.37852	1.87427	9.14041	19	19	2	38.6	38.434
585	P27816;E7EVA0;P27816-6;P27816-2;B9ZVR1;P27816-5	Microtubule-associated protein 4;Microtubule-associated protein	MAP4	0.918721	0.308156	0.38281	-1.21916	0.805481	0.434495	0.428889	0.302715	0.0729594	0.931671	0.0976319	1.69902	0.288989	0.492895	1.73835	1.8883	2.02875	2.04315	2.65707	2.19646	2.41156	0.823991	2.54383	2.3228	2.45764	2.34587	8.99032	41	41	41	41.1	121
256	P38606;B7Z1R5	V-type proton ATPase catalytic subunit A	ATP6V1A	0.206611	1.3889	1.02976	0.439651	2.71184	2.05715	1.30202	0.981255	1.18076	0.394567	0.766231	1.69855	0.288989	1.76307	0.22151	-4.6425	-2.59857	-1.90176	0.428121	-3.2536	-1.56881	-1.46211	2.93335	-2.58535	-1.29655	-0.920506	8.09433	19	19	19	40.2	68.303
2441	Q52LJ0-2;Q52LJ0	Protein FAM98B	FAM98B	-0.544879	-0.526706	-0.978009	-0.772309	-1.84087	-0.890946	-0.90203	-0.799305	2.15272	0.321543	-0.705476	1.69325	0.288989	-1.10829	4.20525	3.81291	2.8773	2.6709	3.66037	3.2862	1.89929	1.89859	2.36438	2.92196	1.97527	1.8716	9.08343	19	19	16	56.8	45.547
1022	Q16658;J3KNT0	Fascin	FSCN1	-0.44642	0.0287132	1.47528	1.33193	1.89226	0.518795	1.76857	1.4104	0.524826	0.596206	0.597376	1.68975	0.288989	1.39751	1.32364	-4.14742	-0.516529	1.13255	0.877221	-4.1187	0.958751	2.46448	3.2159	-3.62862	1.25204	2.54295	8.61403	18	18	18	42.6	54.529
1741	P29401;P29401-2;B4E022	Transketolase	TKT	1.11528	-0.0283651	0.482211	1.33057	2.22267	1.00486	0.896091	2.05192	0.997203	0.422714	0.724925	1.68166	0.288989	1.54389	3.52709	0.819755	2.26017	1.85271	4.64237	0.791389	2.74238	3.18328	5.74976	1.82462	3.15626	3.90462	9.11687	27	27	27	52.5	67.877
2300	Q14008;Q14008-2;Q14008-3	Cytoskeleton-associated protein 5	CKAP5	0.285649	-0.723704	-0.2609	-0.457959	-0.27383	-0.488675	-0.206429	-0.569014	0.570176	0.574993	-0.289228	1.68018	0.288989	-0.384487	1.2771	0.313474	-0.664989	-1.00748	1.56275	-0.410231	-0.925889	-1.46544	1.00327	-0.175201	-0.871419	-1.57649	8.36056	35	35	35	20.1	225.49
1424	P04275	von Willebrand factor;von Willebrand antigen 2	VWF	-1.73002	-1.20315	-1.01603	-0.708138	-1.13142	-1.98715	-1.30674	-0.619324	1.91171	0.321543	-1.16433	1.679	0.288989	-1.26116	5.67527	4.05694	3.9895	4.96412	3.94525	2.8538	2.97347	4.25598	4.54385	2.06979	2.68276	4.3448	9.57397	79	79	79	32.1	309.26
241	P13473;P13473-2;B4E2S7;P13473-3;B7Z2R9	Lysosome-associated membrane glycoprotein 2	LAMP2	0.121261	2.2396	2.05415	2.86954	0.661341	2.20627	2.56529	1.8752	1.26367	0.381439	1.82114	1.66765	0.292464	1.82702	-1.27619	-3.42774	-5.17361	-1.34709	-1.15493	-1.18814	-3.11946	1.52245	-0.614849	-1.22147	-2.60832	0.528114	8.03627	4	4	4	9.3	44.96
3315	Q9Y490;Q5TCU6	Talin-1	TLN1	1.83055	1.46224	1.39517	1.99577	3.0664	1.31963	1.25765	1.59751	2.85728	0.223636	1.67093	1.62424	0.299377	1.8103	4.26312	1.30251	2.42967	1.97789	6.09367	2.76475	3.82484	3.97366	7.32952	2.62215	3.68732	3.5754	9.68113	142	142	142	65	269.76
1370	O95786;O95786-2;B3KWW1;A2A376;F5H5W6	Probable ATP-dependent RNA helicase DDX58	DDX58	2.53269	4.37691	2.42716	2.10677	3.22083	4.95746	2.61041	1.48924	1.94287	0.321543	2.86088	1.61883	0.299377	3.06948	-2.45453	-4.89285	-1.93911	-0.665861	0.0781603	-0.51594	0.48805	1.44091	0.7663	0.0646095	0.6713	0.823376	8.31616	32	32	32	35.7	106.6
1570	P13667	Protein disulfide-isomerase A4	PDIA4	0.62886	0.164035	0.577929	-0.353969	1.34265	0.411864	0.748389	1.32187	0.461014	0.626372	0.254214	1.60798	0.299377	0.956192	2.74452	1.31205	1.71612	1.05181	3.37338	1.47609	2.29405	0.697841	4.08717	1.72392	2.46451	2.37367	8.82842	32	32	32	48.8	72.932
2702	Q8TAQ2;Q8TAQ2-2;Q8TAQ2-3;F8VXC8	SWI/SNF complex subunit SMARCC2	SMARCC2	0.090579	-3.32428	-1.08571	-3.12107	-2.67716	-2.86263	-1.23113	-1.08134	0.962338	0.435509	-1.86012	1.60614	0.299377	-1.96307	2.24294	3.82848	1.99074	2.26055	2.33352	0.5042	0.90503	-0.86052	-0.434219	0.965858	0.75961	1.1792	9.1116	54	42	42	42.4	132.88
2367	Q15293;B7Z1M1	Reticulocalbin-1	RCN1	0.64227	2.64823	1.80176	0.974851	0.848749	2.56258	1.39055	1.31289	1.36486	0.355253	1.51678	1.60591	0.299377	1.52869	1.63226	-1.4578	0.01898	-0.0142403	2.27453	1.19043	1.82074	0.96061	2.48101	1.10478	1.40953	1.29865	8.58429	16	16	16	55.3	38.89
2211	Q09472	Histone acetyltransferase p300	EP300	-0.900559	-0.998893	-1.43656	-2.54859	-3.44374	-0.948354	-2.20636	-3.48223	1.52298	0.34534	-1.47115	1.60491	0.299377	-2.52017	1.1613	0.355554	0.288591	0.313339	0.260741	-0.643339	-1.14797	-2.23525	-2.28244	-0.5928	-1.91777	-3.1689	8.29177	28	28	17	13.7	264.16
2561	Q70UQ0;Q70UQ0-2	Inhibitor of nuclear factor kappa-B kinase-interacting protein	IKBIP	0.893661	0.829486	0.916518	-0.0144091	0.917601	0.666135	0.964919	0.232414	1.21313	0.394567	0.656314	1.59404	0.299377	0.695267	0.822161	-0.401996	-0.331059	0.53857	1.71582	0.42749	0.58546	0.524161	1.73976	0.264139	0.633861	0.770985	8.38808	17	13	13	48.6	39.309
360	P08962;F8VNT9;F8VV56;F8VZE2;P08962-2;F8W022;F8VWK8;C9JV86	CD63 antigen	CD63	1.24272	3.57077	2.02223	1.37747	3.32938	3.52572	1.74441	1.1356	1.50878	0.347582	2.0533	1.5909	0.299377	2.43378	-2.55926	-3.2218	-2.18919	-0.6238	-1.31654	0.348961	-0.166959	0.753671	0.770121	0.303919	-0.444779	0.511805	8.23393	3	3	3	8.4	25.636
2567	Q7KZF4	Staphylococcal nuclease domain-containing protein 1	SND1	0.535769	1.15958	0.0222483	0.363622	0.408129	0.997674	0.51382	1.18898	0.931853	0.437345	0.520306	1.59076	0.299377	0.77715	3.38704	1.71076	2.3853	1.68224	3.92281	2.87034	2.40755	2.04586	3.79517	2.70843	2.89912	2.87122	9.12551	47	47	47	63.7	102
1513	P09914;D3DR31	Interferon-induced protein with tetratricopeptide repeats 1	IFIT1	2.05721	4.16941	1.92392	1.18243	2.60044	4.26495	1.89271	1.45032	1.44581	0.354021	2.33324	1.58887	0.299377	2.5521	-2.09818	-3.11149	-1.46482	-0.55899	-0.0409689	1.05792	0.4591	0.623441	0.50226	1.15347	0.42789	0.891325	8.22668	19	19	19	45.8	55.36
1494	P08648	Integrin alpha-5;Integrin alpha-5 heavy chain;Integrin alpha-5 light chain	ITGA5	0.166421	1.14885	1.02845	0.894921	0.495522	1.69331	1.47444	0.868416	1.45604	0.354021	0.80966	1.58672	0.299377	1.13292	2.76256	-0.0630255	0.21916	1.46868	2.92898	1.08582	1.24761	2.3636	3.25808	1.63029	1.6936	2.3371	8.86079	23	23	23	28.8	114.54
1414	P03956	Interstitial collagenase;22 kDa interstitial collagenase;27 kDa interstitial collagenase	MMP1	-0.180171	1.51824	0.502429	1.56943	2.55544	1.27158	0.83011	1.36844	0.862604	0.458643	0.852481	1.57661	0.299377	1.50639	-2.87895	-0.825505	-0.238508	-1.56214	-3.05912	0.69273	0.263921	0.00729084	-0.323509	0.446079	0.591601	-0.193705	8.07365	14	14	14	35.8	54.006
2175	Q03135;E9PCT5;C9JKI3;Q03135-2	Caveolin-1;Caveolin	CAV1	-2.26083	-0.558215	-1.44121	-1.21419	-1.04937	-0.221856	-0.740331	-0.884094	1.52245	0.34534	-1.36861	1.56608	0.299377	-0.723913	6.3405	3.29249	2.36402	6.4273	4.07967	2.73427	0.922811	5.21311	5.29113	3.07063	1.62369	5.54321	9.64484	11	11	11	68	20.471
1450	P05783;F8VZY9	Keratin, type I cytoskeletal 18	KRT18	-2.66038	-2.98566	-1.63178	0.0238504	-3.40223	-4.09494	-1.56427	-1.50857	1.12417	0.394567	-1.81349	1.5639	0.299377	-2.6425	3.9327	2.51203	-0.438269	-0.79002	1.27232	-0.473629	-2.07005	-0.76617	0.53047	-1.5829	-2.00254	-2.29859	8.44739	26	25	16	56	48.057
2176	Q03519;Q03519-2;E7ENX8	Antigen peptide transporter 2	TAP2	0.96695	1.09216	3.16432	0.338137	2.58699	1.72842	3.05239	0.766779	0.964832	0.435509	1.39039	1.56376	0.299377	2.03365	-1.33492	-2.44216	-3.61153	-3.4494	-0.367969	-1.35	-0.447209	-3.11127	1.25207	-0.713741	-0.55914	-2.68262	7.87552	8	8	0	11.7	75.663
1460	P06744;P06744-2	Glucose-6-phosphate isomerase	GPI	-0.545669	0.336255	0.54083	1.0175	1.48312	0.369075	0.91735	1.42717	0.422092	0.649829	0.337229	1.56278	0.299377	1.04918	1.8764	0.515605	1.41612	2.17722	1.33073	0.85186	1.95695	3.19472	3.35952	0.88468	2.33347	3.60439	8.83466	18	18	13	41.4	63.146
1482	P08107;P08107-2;E7EP94;Q5SP16	Heat shock 70 kDa protein 1A/1B	HSPA1A	0.317389	0.359006	-0.23499	0.258422	0.640299	0.282794	0.38841	0.208916	0.530336	0.593472	0.174957	1.56232	0.299377	0.380105	4.84999	4.70941	4.82367	3.60296	5.16738	5.06842	4.58868	3.86138	5.49029	4.99221	5.21208	3.81187	9.59529	36	31	17	67.1	70.051
894	Q15942;H0Y2Y8;B4DQX7;B4DQR8	Zyxin	ZYX	0.29987	-0.173425	2.47831	-0.494328	0.69306	0.970225	1.50942	2.21129	0.310946	0.718912	0.527607	1.55937	0.299377	1.346	0.982121	-1.89339	-1.38904	-3.30104	1.28199	-2.06681	1.08927	-3.79536	1.67518	-0.923161	0.120381	-1.08974	8.11267	11	11	11	30.1	61.277
1830	P37837;F2Z393	Transaldolase	TALDO1	3.03385	1.19561	3.38193	2.98893	2.99492	0.627633	2.01434	2.72193	1.9001	0.321543	2.65008	1.53778	0.308971	2.0897	-0.751249	-3.39176	-2.7164	-3.48919	2.2826	-2.19615	0.66553	-0.50026	2.24367	-2.76413	-0.70206	-0.767265	8.24541	15	15	15	42.4	37.54
1433	P04844;P04844-2	Dolichyl-diphosphooligosaccharide--protein glycosyltransferase subunit 2	RPN2	-0.84554	-0.00747395	-0.245931	-0.502891	-0.369871	-0.569446	-0.46054	-1.07236	0.95088	0.437345	-0.400459	1.53581	0.308971	-0.618053	5.44884	4.24568	4.13676	4.59852	4.6033	4.2382	3.89083	4.09563	5.07897	3.67623	3.67622	3.52617	9.46444	23	23	23	51.3	69.283
3027	Q9H6S0;D6RA70	Probable ATP-dependent RNA helicase YTHDC2	YTHDC2	-0.203252	-1.27821	0.826579	-0.67119	-1.27584	-1.22241	-0.45782	-0.513344	0.292639	0.729515	-0.331519	1.53127	0.308971	-0.867355	-0.133638	-1.27671	-1.83682	-2.80224	-0.33689	-2.55492	-1.01024	-3.47343	-1.40948	-2.49912	-2.29464	-3.31559	7.77068	15	15	15	12.2	160.25
2088	P62937;F8WE65;C9J5S7;Q567Q0	Peptidyl-prolyl cis-trans isomerase A;Peptidyl-prolyl cis-trans isomerase A, N-terminally processed;Peptidyl-prolyl cis-trans isomerase	PPIA	0.47001	0.509111	2.80385	1.5478	0.452549	2.18455	1.6548	1.37412	1.02689	0.412729	1.33269	1.52593	0.309429	1.4165	1.99132	-3.30199	-0.0191193	0.666489	2.46133	-2.79288	2.78473	2.21429	2.44387	-1.11744	1.63568	2.04061	8.62297	10	10	10	66.7	18.012
2365	Q15233;Q15233-2;H7C367;C9JYS8	Non-POU domain-containing octamer-binding protein	NONO	-0.940539	-0.647254	-1.01342	-0.440528	-1.20725	-0.569285	-1.3317	-0.421463	1.97598	0.321543	-0.760436	1.52076	0.309807	-0.882425	3.69231	4.80001	3.5779	1.55899	2.75177	4.15276	2.56448	1.11846	2.48506	4.23073	2.2462	1.13753	9.2294	25	24	24	50.5	54.231
1623	P17844;J3KTA4;B4DLW8	Probable ATP-dependent RNA helicase DDX5	DDX5	-0.385949	-2.08407	-0.724481	-0.383399	-1.33516	-2.07003	-1.04405	-0.522764	0.943149	0.437345	-0.894476	1.5095	0.313381	-1.243	6.21982	6.03384	5.68216	3.54312	5.83387	3.94977	4.95768	3.15972	4.88466	3.96381	4.63811	3.02036	9.66542	39	38	30	53.6	69.147
864	Q8NFD5;Q8NFD5-3;G3XAA0;Q8NFD5-2;H0Y7H8;Q8NFD5-4	AT-rich interactive domain-containing protein 1B	ARID1B	-1.34951	-4.50795	-0.841081	-2.49939	-4.49219	-3.7774	-1.2575	-1.98293	1.17767	0.394567	-2.29948	1.49799	0.313381	-2.87751	1.50108	3.32916	0.835531	0.67964	0.15157	-1.17879	-0.00554943	-1.81975	-2.99111	-0.44824	-0.421969	-1.30329	8.84509	43	40	40	24.5	236.12
2735	Q8WUM4;Q8WUM4-2	Programmed cell death 6-interacting protein	PDCD6IP	0.228009	1.39676	0.928689	-0.0942602	0.662338	1.95174	1.64118	0.714605	0.781067	0.486087	0.614799	1.49726	0.313381	1.24246	2.55835	1.06045	1.36809	2.31065	2.78636	2.45721	2.29678	2.21639	3.22069	3.01219	3.00927	3.02526	9.01795	47	47	47	57.8	96.022
3049	Q9HAU4;J3QQM4	E3 ubiquitin-protein ligase SMURF2	SMURF2	-1.07157	-1.45306	0.634789	-1.58118	-1.30068	-2.07716	-0.398271	-1.6497	0.723682	0.501333	-0.867756	1.49567	0.313381	-1.35645	1.10727	0.161695	0.00658035	-2.19612	0.0357008	-1.29137	0.64137	-3.7773	-0.193409	-1.91547	-0.39169	-3.84582	7.97494	24	24	24	32.4	86.195
1615	P17301;E7ESP4;E7EMF1	Integrin alpha-2	ITGA2	-0.236209	0.615586	1.44343	-1.1108	1.18459	2.1575	1.73081	0.467362	0.115024	0.892846	0.178001	1.49327	0.313381	1.38507	0.99584	-3.41995	-2.75473	-2.11841	0.759631	-2.80436	-1.3113	-3.22921	2.18043	-1.26244	-1.02392	-1.65104	8.1178	22	22	22	23.1	129.29
1889	P46940;H0YLE8	Ras GTPase-activating-like protein IQGAP1	IQGAP1	0.986619	1.31431	-0.260821	0.989791	1.71541	1.67403	0.385119	0.983416	0.929088	0.437345	0.757473	1.48299	0.316996	1.18949	4.34006	2.59397	4.487	2.97542	5.32668	3.90828	4.22618	3.96521	6.05547	4.268	4.87212	3.95884	9.62971	92	92	88	65.8	189.25
1544	P11413;P11413-2;P11413-3;E7EUI8;E7EM57;E9PD92	Glucose-6-phosphate 1-dehydrogenase	G6PD	-1.40786	0.742915	0.86682	-0.228719	1.12342	0.674954	0.964839	0.217896	0.00408155	0.996917	-0.00671101	1.4796	0.316996	0.745277	1.03774	-1.82868	-0.819229	1.73773	-0.37012	-1.08577	0.0475912	1.50901	2.16116	-1.15373	0.14561	1.95563	8.40742	23	23	23	49.3	59.256
3021	Q9H4M9;C9JC03;C9J2Z4	EH domain-containing protein 1	EHD1	1.41254	1.37041	4.06994	0.851192	2.22588	1.19224	3.45847	1.1756	1.1147	0.394567	1.92602	1.4717	0.319655	2.01305	1.85203	-1.11928	-1.83749	0.883249	3.26457	0.251131	2.23245	1.73444	4.07791	0.0729694	1.62098	2.05885	8.74981	30	30	16	63.3	60.626
1724	P27797;K7EJB9	Calreticulin	CALR	-0.43716	0.881505	1.06092	0.618381	0.43512	0.868434	0.657651	0.190546	0.674829	0.510609	0.530911	1.46245	0.321259	0.537938	2.01254	0.471194	1.68972	2.77419	1.57538	1.3527	2.75064	3.39257	2.44766	1.33963	2.34737	2.96474	8.87583	15	15	15	48.4	48.141
1637	P19367;P19367-4;P19367-2;P19367-3;E7ENR4	Hexokinase-1	HK1	1.86545	-0.0293012	1.82696	0.714482	2.52981	0.678444	1.07744	1.62565	1.01031	0.417768	1.0944	1.46109	0.321259	1.47784	-1.0794	-4.03724	-2.21119	-2.03608	0.78605	-4.06654	-0.384231	-1.3216	1.45041	-3.35879	-1.13375	-0.410435	7.94972	21	21	19	24.3	102.48
2469	Q5NDL2;A8K2U1;Q5NDL2-3;B4E243	EGF domain-specific O-linked N-acetylglucosamine transferase	EOGT	0.290709	0.846171	1.039	0.408801	1.67531	0.972618	0.44256	0.735626	1.44851	0.354021	0.64617	1.44601	0.329438	0.956528	-2.54995	-4.58987	-2.61204	-0.610601	-2.25924	-3.7437	-1.57304	-0.2018	-0.87464	-3.61726	-2.16948	0.125025	7.71398	9	9	9	17.3	62.01
2363	Q15155	Nodal modulator 1	NOMO1	-0.0318499	-0.201964	-0.000161171	1.02467	0.662579	0.358975	0.563298	0.125145	0.275724	0.742058	0.197674	1.43265	0.333701	0.427499	1.02851	-0.795686	-0.712688	0.20998	0.996661	-0.99765	-0.71285	1.23465	1.69109	-0.43671	-0.14939	0.335125	8.39716	28	28	1	28.8	134.32
2150	Q00839;Q00839-2	Heterogeneous nuclear ribonucleoprotein U	HNRNPU	-0.251651	-1.48642	0.6335	-1.00546	-0.3906	-1.9741	-1.60266	-0.984903	0.472025	0.622751	-0.527508	1.42015	0.333701	-1.23806	4.45196	4.64542	3.55591	1.50187	4.20031	3.159	4.18941	0.496411	4.06136	2.67133	1.95325	0.516966	9.34889	27	27	27	36.7	90.583
1890	P46977;E9PNQ1	Dolichyl-diphosphooligosaccharide--protein glycosyltransferase subunit STT3A	STT3A	-0.9225	-0.454303	-0.398499	-0.695529	-0.53356	-1.31231	-0.371339	-0.702913	1.84427	0.321543	-0.617708	1.41963	0.333701	-0.730031	3.15921	1.70099	1.21541	2.87156	2.23671	1.24669	0.816911	2.17603	2.62565	0.38868	0.844071	2.16865	8.80966	14	14	13	18.7	80.529
1440	P05121;P05121-2	Plasminogen activator inhibitor 1	SERPINE1	0.662341	1.2749	1.26101	1.08674	0.63847	1.48329	1.64931	0.450865	2.30855	0.311425	1.07125	1.41181	0.333701	1.05548	4.11079	1.64214	2.48915	1.28653	4.77313	2.91704	3.75016	2.37327	4.74926	3.12544	4.13846	1.73739	9.23623	21	21	21	52.7	45.059
1087	P14314;P14314-2;K7ELL7	Glucosidase 2 subunit beta	PRKCSH	0.140729	-0.0923433	2.28815	1.36068	2.36346	0.698695	0.94904	1.15723	0.711083	0.501333	0.924304	1.40349	0.333701	1.29211	-1.1573	-2.97532	-1.73265	-4.01521	-1.01657	-3.06766	0.555501	-2.65453	1.20616	-2.27662	-0.783608	-2.85798	7.85638	10	10	10	23.3	59.425
147	Q969G3;Q969G3-2;B4DGM3;C0IMW7;C0IMW5;B4DFR4;C0IMW4;J3QKS7;K7EMQ8;H7C048	SWI/SNF-related matrix-associated actin-dependent regulator of chromatin subfamily E member 1	SMARCE1	-0.00119114	-2.95723	-1.7245	-1.57554	-1.59141	-2.50264	-1.3711	-0.440054	1.08778	0.398614	-1.56462	1.3994	0.333701	-1.4763	2.33352	3.98865	2.22452	2.27129	2.33233	1.03142	0.50002	0.69575	0.742111	1.48602	0.853421	1.83124	8.86424	22	21	21	42.8	46.649
1769	P30508;B0S7Z4;B0S7Z5;B0S7Z6;Q29960-2;Q07000;Q29960;P30501;P30510	HLA class I histocompatibility antigen, Cw-12 alpha chain;HLA class I histocompatibility antigen, Cw-16 alpha chain;HLA class I histocompatibility antigen, Cw-15 alpha chain;HLA class I histocompatibility antigen, Cw-2 alpha chain;HLA class I histocompatibility antigen, Cw-14 alpha chain	HLA-C	0.44922	4.13748	1.41295	1.47097	1.67978	3.64703	1.12911	1.4508	1.00182	0.420066	1.86765	1.39713	0.333701	1.97668	0.0871105	-2.63813	0.488272	0.542049	0.53633	1.49935	1.90122	2.01302	1.76689	1.0089	1.61738	1.99285	8.52751	15	10	0	44.8	40.885
2388	Q15650;H0YL91	Activating signal cointegrator 1	TRIP4	0.67727	0.587657	0.99158	-1.22238	0.944408	0.236865	1.15011	0.525809	0.192759	0.818696	0.258533	1.3965	0.333701	0.714298	-0.210629	-0.500176	-1.25603	-3.56509	0.466641	0.0874805	-0.264449	-4.78747	0.73378	-0.263311	-0.10592	-3.03928	8.05607	16	16	16	33.4	66.145
1303	O75616;O75616-2;J3QSB2;J3QRV9	GTPase Era, mitochondrial	ERAL1	0.14935	-1.95014	-0.507071	-1.42876	-1.01794	-2.27981	-0.817422	-0.796625	0.853517	0.459547	-0.934156	1.39334	0.333701	-1.22795	0.615801	-0.613736	-1.52091	-1.60334	0.765151	-2.56388	-2.02798	-3.0321	-0.40214	-2.89354	-2.33833	-2.39997	7.83715	7	7	7	19.9	48.349
1484	P08133;P08133-2;E7EMC6	Annexin A6;Annexin	ANXA6	4.11051	-1.06563	2.29319	1.31673	5.54443	2.05689	2.8961	1.63725	0.656518	0.519679	1.6637	1.39093	0.333701	3.03367	1.15835	-1.79257	0.391701	2.23095	5.26886	-2.85821	2.68489	3.54768	6.70278	0.264318	3.2878	3.86819	9.27312	45	45	2	67.6	75.872
1703	P25705;P25705-2;K7ENP3	ATP synthase subunit alpha, mitochondrial;ATP synthase subunit alpha	ATP5A1	-0.452029	0.572387	0.707728	0.365031	0.933231	0.654136	0.532439	0.144505	0.475949	0.6221	0.298279	1.39069	0.333701	0.566078	5.9928	3.57961	3.39415	3.99614	5.54077	4.152	4.10188	4.36117	6.92603	4.23375	3.92659	4.14064	9.65172	31	31	5	59.5	59.75
1834	P38919	Eukaryotic initiation factor 4A-III;Eukaryotic initiation factor 4A-III, N-terminally processed	EIF4A3	0.0427198	-1.58556	-1.27785	-0.235368	-1.00181	-1.91373	-1.25389	-0.337763	0.828794	0.459547	-0.764016	1.39065	0.333701	-1.1268	1.64045	0.436114	0.321241	0.496859	1.68317	-1.14945	-0.956609	0.261491	0.638641	-1.47761	-0.932649	0.159096	8.24314	23	18	18	42.8	46.871
2033	P61158;B4DXW1;F5H3P5	Actin-related protein 3	ACTR3	1.31388	0.300717	1.0076	0.926381	1.88707	0.787156	0.69325	0.668535	1.6014	0.322491	0.887145	1.38292	0.333701	1.009	2.05829	-0.547446	1.00547	1.15792	3.37217	-0.246729	2.01307	2.0843	3.94536	0.23971	1.69872	1.82645	8.81869	21	21	21	67.5	47.371
2763	Q92616	Translational activator GCN1	GCN1L1	1.84036	0.394986	1.77556	0.953351	3.35796	0.736964	2.3529	1.38301	1.42794	0.354021	1.24106	1.37765	0.333701	1.95771	2.06066	-1.44775	-1.89204	-2.08559	3.90102	-1.05276	-0.116479	-1.13224	5.41862	-0.710781	0.46086	-0.702585	8.93283	102	102	102	42	292.75
2783	Q92922	SWI/SNF complex subunit SMARCC1	SMARCC1	0.102969	-4.23835	-0.983241	-1.47479	-2.18287	-3.43524	-0.911571	-1.20749	0.763282	0.491469	-1.64835	1.37132	0.333701	-1.9343	2.41694	4.77685	2.44656	2.65297	2.51991	0.5385	1.46332	1.17818	0.23407	1.34161	1.53499	1.44547	9.36685	55	55	43	46.2	122.87
2506	Q63HN8;Q63HN8-4;H3BLU6	E3 ubiquitin-protein ligase RNF213	RNF213	1.47821	3.1895	1.38926	1.56779	1.94	3.18841	1.13553	0.850025	1.67281	0.322491	1.90619	1.37102	0.333701	1.77849	3.32414	1.69498	3.43735	3.29131	4.80235	4.88448	4.82661	4.8591	5.26414	4.88339	4.57288	4.14133	9.60234	214	214	213	47.9	591.4
1633	P18206;P18206-2;Q5JQ13	Vinculin	VCL	2.0663	-0.324485	2.57748	-0.0943499	3.14579	0.306125	2.46895	2.43183	0.604533	0.552132	1.05624	1.36832	0.333701	2.08817	2.15288	0.087285	0.227551	-0.00724983	4.21918	-0.2372	2.80503	-0.1016	5.29867	0.39341	2.6965	2.42458	9.0739	64	64	64	62.5	123.8
2685	Q8NCA5;Q8NCA5-2;E9PH82	Protein FAM98A	FAM98A	-0.219918	-0.276055	0.594739	-0.191541	-0.634449	-0.820985	-0.170072	-0.340956	0.037274	0.966672	-0.0231938	1.36324	0.333701	-0.491615	2.46645	1.79813	0.883692	1.34852	2.24653	1.52208	1.47843	1.15698	1.832	0.97715	0.71362	1.00756	8.6102	13	10	10	33.3	55.4
261	Q9UHG3;B7Z3Y2;B7Z9P8;C9JM55;C9K055;F8W8W4;C9JGT6	Prenylcysteine oxidase 1	PCYOX1	-0.95897	1.16081	-0.386365	1.26457	1.37338	1.68207	0.340664	0.706795	0.179749	0.832592	0.270012	1.35708	0.333701	1.02573	-1.89675	-3.53032	-3.29198	-2.63526	-2.85572	-2.36951	-3.67834	-1.37069	-0.523369	-1.84825	-2.95131	-1.92846	7.54579	6	6	6	12.7	56.639
2542	Q6Q0C0;Q6Q0C0-2	E3 ubiquitin-protein ligase TRAF7	TRAF7	-0.9453	-1.08695	-2.53225	-0.87552	-1.6295	-1.35311	-0.19538	-0.986954	1.39063	0.354021	-1.36	1.35483	0.333701	-1.04123	-0.62122	0.812495	-0.759668	-0.27696	-1.56652	-0.27445	-3.29192	-1.15248	-2.25072	-0.540611	-0.955049	-1.26391	8.0162	16	16	16	30.3	74.608
1710	P26196	Probable ATP-dependent RNA helicase DDX6	DDX6	-0.942691	-0.965135	-0.66355	-0.890729	-1.52246	-1.0883	-0.56154	-0.353563	2.95972	0.223636	-0.865526	1.35345	0.333701	-0.881465	4.5006	4.07885	3.28695	2.98833	3.55791	3.11372	2.6234	2.0976	2.97814	2.99056	2.72541	2.63477	9.15238	22	22	22	56.7	54.416
1441	P05141	ADP/ATP translocase 2;ADP/ATP translocase 2, N-terminally processed	SLC25A5	-0.362649	-0.287774	-0.097661	0.514031	-0.493959	-0.238425	-0.311372	-0.0842743	0.103625	0.903733	-0.0585132	1.34501	0.333701	-0.282008	6.92115	3.69899	3.88386	3.21705	6.5585	3.41122	3.7862	3.73108	6.42719	3.46057	3.57249	3.13277	9.52042	19	19	7	44.6	32.852
1271	O60763;O60763-2;F5H4X1;F5GYR8;F5GZ76	General vesicular transport factor p115	USO1	3.39884	0.406457	1.95639	0.49285	3.68539	0.498986	2.16084	2.30075	0.942653	0.437345	1.56363	1.34424	0.333701	2.16149	-1.25801	-4.21708	-4.00939	-2.50789	2.14083	-3.81062	-2.053	-2.01504	2.42738	-3.71809	-1.84855	-0.207146	8.10782	17	17	16	21.4	107.89
1542	P11279;B4DWL3	Lysosome-associated membrane glycoprotein 1	LAMP1	-0.209689	2.80491	2.19589	3.13402	0.5226	2.84258	2.21777	4.01475	1.10299	0.394991	1.98128	1.33832	0.333701	2.39942	2.16345	-1.08039	-0.70113	-2.59608	1.95376	1.72452	1.49476	0.53794	2.68605	1.76219	1.51664	1.41866	8.60025	6	6	6	14.1	44.882
1427	P04424;E9PE48;E7EMI0;F8W943	Argininosuccinate lyase	ASL	-0.29297	-0.142785	-0.525922	0.174151	-0.885349	-0.407845	-0.173631	-0.890575	0.565451	0.577451	-0.196881	1.33783	0.333701	-0.58935	1.00659	0.475715	0.497492	0.19768	0.71362	0.33293	-0.02843	0.371831	0.121241	0.0678692	0.323861	-0.692896	8.2414	17	17	17	35.6	51.657
1475	P07737;K7EJ44	Profilin-1	PFN1	2.27911	-1.53837	2.88642	1.76705	0.174954	1.314	1.87295	1.35705	0.575017	0.572991	1.34855	1.33768	0.333701	1.17974	-2.2698	-2.98588	0.0650215	1.89873	0.00931438	-4.52425	2.95144	3.66578	-2.09485	-1.67188	1.93797	3.25578	8.68284	8	8	8	63.6	15.054
216	O95199;O95199-2;B4DWG0;B4E372	RCC1 and BTB domain-containing protein 2	RCBTB2	-1.22603	-2.35492	-1.36718	-2.65978	-3.20847	-2.64028	-0.801921	-1.07771	1.89143	0.321543	-1.90198	1.33659	0.333701	-1.9321	1.24447	1.88184	0.550711	-0.382811	0.0184412	-0.47308	-0.81647	-3.04259	-1.964	-0.75844	-0.25121	-1.46053	8.21026	12	11	11	29.4	60.315
1559	P12814;P12814-3;P12814-2;B7TY16;H9KV75	Alpha-actinin-1	ACTN1	0.604581	0.637355	0.274058	0.990642	1.19941	0.571303	0.238729	0.617435	1.62988	0.322491	0.626659	1.33658	0.333701	0.656719	3.52692	2.23761	3.36788	3.30878	4.1315	2.87496	3.64194	4.29942	4.72633	2.80891	3.60661	3.92621	9.35355	59	40	35	72.1	103.06
1344	O95202	LETM1 and EF-hand domain-containing protein 1, mitochondrial	LETM1	1.22983	0.445666	0.830546	-1.02853	2.21421	1.03565	0.771946	0.66152	0.29425	0.728404	0.369379	1.33451	0.333701	1.17083	-0.201078	-3.6343	-3.85434	-3.52671	1.02875	-3.18863	-3.0238	-4.55524	2.01313	-2.59865	-3.0824	-2.86519	7.84473	12	12	12	17.5	83.353
2173	Q02952;Q02952-3;Q02952-2	A-kinase anchor protein 12	AKAP12	2.30708	2.0814	1.73143	1.14782	3.47052	2.29187	1.07262	0.911196	2.25705	0.311425	1.81693	1.32135	0.334337	1.93655	-2.98691	-2.6537	0.380692	-2.52531	-0.67983	-0.57229	2.11212	-1.37749	0.48361	-0.36182	1.45331	-1.61411	8.27469	34	34	34	31.5	191.48
1348	O95302;B7Z6H3;B7Z230;B7Z1G9	Peptidyl-prolyl cis-trans isomerase FKBP9	FKBP9	0.250241	0.907935	1.23398	-0.0188277	0.80423	1.17267	1.33232	0.133883	0.878362	0.452725	0.593332	1.31745	0.334337	0.860774	-0.6059	-2.07435	-1.92601	-3.3291	-0.355659	-1.16641	-0.692029	-3.34793	0.19833	-0.90168	-0.59369	-3.19522	7.8518	7	6	6	11.1	63.083
250	P62826;B5MDF5;J3KQE5;F5H018;H0YFC6	GTP-binding nuclear protein Ran	RAN	0.12754	-1.75817	4.43215	1.71472	0.8407	0.0659015	1.00884	1.04628	0.344733	0.70077	1.12906	1.31677	0.334337	0.740431	2.42686	-3.46861	-4.59887	-0.172291	2.5544	-5.22678	-0.16672	1.54243	3.26756	-3.40271	-3.59002	0.873985	8.47673	10	10	10	48.1	24.423
1409	P02794;G3V192;E9PRK8;G3V1D1;E9PKY7	Ferritin heavy chain;Ferritin	FTH1	2.8596	2.72198	4.85254	0.930442	3.30314	3.5328	5.36093	0.553526	1.4174	0.354021	2.84114	1.31194	0.334337	3.1876	-1.27141	-2.83535	-4.5718	1.34032	1.58819	-0.113369	0.28074	2.27076	2.03173	0.697458	0.78913	1.89384	8.50378	8	8	8	45.4	21.225
2288	Q13620-3;Q13620-1;Q13620;K4DI93	Cullin-4B	CUL4B	1.51804	0.567475	3.12655	1.7305	3.57474	1.12544	2.84379	0.883194	1.3354	0.355253	1.73564	1.31131	0.334337	2.10679	0.230091	-3.42741	-3.57962	-2.93734	1.74813	-2.85994	-0.453069	-1.20684	3.80483	-2.30197	-0.735829	-2.05415	8.22162	30	30	21	40.6	84.016
2139	P98170;B1AKU2	E3 ubiquitin-protein ligase XIAP	XIAP	-0.439078	-0.426286	-1.40523	-0.418899	-0.990549	-0.732976	-0.900491	-0.0632057	1.15105	0.394567	-0.672373	1.30774	0.334337	-0.671805	-0.8864	-0.919385	-1.23528	-2.00156	-1.32548	-1.34567	-2.64051	-2.42046	-1.87695	-1.65236	-2.13577	-2.06477	7.68039	10	10	10	24.3	56.684
2106	P67936	Tropomyosin alpha-4 chain	TPM4	-0.653649	2.35948	5.02287	2.42236	1.15138	2.96724	5.21465	1.94511	0.844018	0.459547	2.28777	1.30749	0.334337	2.8196	2.07543	-5.88381	-4.65696	-2.15506	1.42178	-3.52433	0.365911	0.267301	3.22681	-2.91657	0.557691	-0.209946	8.45231	20	12	6	46.4	28.521
1731	P28300	Protein-lysine 6-oxidase	LOX	-1.06394	-0.777425	-0.29432	-0.87061	-1.12334	-0.881797	-0.07129	-1.17035	1.71206	0.322491	-0.751574	1.30223	0.334337	-0.811693	0.366991	0.762595	-0.649139	1.10881	-0.69695	-0.0148296	-0.94346	0.2382	-0.75635	-0.119202	-0.720429	-0.0615349	8.22688	12	12	12	35.7	46.944
2183	Q05682-4;Q05682;Q05682-2;Q05682-5;F5H1Z9;Q05682-6;Q05682-3;E9PGZ1;E7EX44;C9J813	Caldesmon	CALD1	-1.05477	0.611007	1.54085	0.680589	0.0295486	0.408355	0.283439	0.390514	0.325341	0.714719	0.444419	1.30182	0.334337	0.277964	2.81898	1.39947	1.41059	-3.48199	1.76421	2.01048	2.95144	-2.8014	2.84853	1.80783	1.69403	-3.09148	8.98992	27	27	27	46.3	62.663
2190	Q07065	Cytoskeleton-associated protein 4	CKAP4	0.122849	0.931376	0.555018	0.82441	0.0626183	1.11055	1.23774	1.32154	1.36454	0.355253	0.608414	1.30037	0.334337	0.933115	6.73782	5.59923	5.26233	3.53447	6.86067	6.53061	5.81735	4.35888	6.80044	6.70979	6.50007	4.85601	10.0075	42	42	42	67.9	66.022
1788	P31948;G3XAD8;F5H0T1	Stress-induced-phosphoprotein 1	STIP1	4.01219	0.776797	2.62944	1.6934	4.55104	1.2493	1.29174	2.76477	1.33899	0.355253	2.27796	1.29363	0.334337	2.46421	-0.25112	-2.62963	-2.12476	-2.94595	3.76107	-1.85283	0.50468	-1.25255	4.29992	-1.38033	-0.83302	-0.181185	8.55352	34	34	34	50.3	62.639
2602	Q86U42;Q86U42-2;Q92843-2;B4DEH8;G3V4T2	Polyadenylate-binding protein 2	PABPN1	0.664901	-2.84557	-0.993079	-1.83279	-1.25139	-2.78871	-1.59455	-0.447744	0.720093	0.501333	-1.25164	1.28254	0.334337	-1.5206	0.417641	0.116105	-0.70056	-1.19814	1.08254	-2.72947	-1.69364	-3.03094	-0.83375	-2.6726	-2.29511	-1.64589	7.89691	7	7	7	33.3	32.749
1973	P52597	Heterogeneous nuclear ribonucleoprotein F;Heterogeneous nuclear ribonucleoprotein F, N-terminally processed	HNRNPF	-0.240159	-0.982835	-0.895041	-0.838769	-2.29071	-0.902717	-0.71807	-0.773695	1.65561	0.322491	-0.739201	1.28086	0.334337	-1.1713	4.51123	3.90946	3.6897	2.95952	4.27107	2.92663	2.79466	2.12075	2.22052	3.00675	2.97163	2.18583	9.14179	17	15	15	58.1	45.671
2280	Q13547;F5GXM1;Q5TEE2	Histone deacetylase 1	HDAC1	-0.775931	-2.3066	-3.25174	-0.54013	-1.01958	-2.56242	-2.74762	-0.544346	1.12077	0.394567	-1.7186	1.28039	0.334337	-1.71849	0.591372	0.312284	-0.89246	-0.85079	-0.18456	-1.99432	-4.1442	-1.39092	-0.428209	-2.25013	-3.64008	-1.39514	7.93322	9	9	5	22.6	55.102
2020	P60866;P60866-2;E5RJX2	40S ribosomal protein S20	RPS20	0.3171	-0.609466	0.29375	-0.474208	-0.80094	-0.694716	-0.44427	-0.073473	0.177863	0.834043	-0.118206	1.27816	0.334337	-0.50335	2.11292	2.13064	1.47288	2.15237	2.43002	1.52117	1.76663	1.67816	1.31198	1.43592	1.02861	2.0789	8.65168	3	3	3	25.2	13.373
2870	Q96N66;Q96N66-3;Q96N66-2;A9C4B8;M0R1Z5	Lysophospholipid acyltransferase 7	MBOAT7	0.768229	1.89296	2.30455	1.77033	1.16189	0.806546	0.0837202	1.26436	1.85183	0.321543	1.68402	1.27461	0.334337	0.82913	0.396971	-5.30053	-2.75505	-2.53912	1.1652	-3.40756	-0.4505	-0.76879	1.55886	-4.49398	-2.67133	-1.27476	8.00706	6	6	6	16.3	52.764
1793	P33151;I3L1J2	Cadherin-5	CDH5	1.18005	0.832435	1.20607	0.45946	1.94891	0.739015	0.933681	3.09233	1.86918	0.321543	0.919504	1.27459	0.334337	1.67849	-0.00407028	-2.39555	-1.57561	-2.15854	1.17598	-1.56311	-0.36954	-1.69908	1.94484	-1.65653	-0.641929	0.933794	8.18901	17	17	17	25.1	87.527
2956	Q9BXJ0	Complement C1q tumor necrosis factor-related protein 5	C1QTNF5	-1.36704	-1.92795	-1.07423	-3.78795	-3.36052	-2.10067	-0.891469	-0.918665	1.35516	0.355253	-2.03929	1.27328	0.334337	-1.81783	3.68283	1.47246	1.22331	1.96722	2.31579	-0.455481	0.149081	-1.82073	0.322311	-0.62821	0.331841	1.04856	8.44742	6	6	6	34.6	25.298
2771	Q92785;J3KMZ8;B4DT58	Zinc finger protein ubi-d4	DPF2	1.02536	-4.25116	-1.6039	-0.86062	-2.34409	-3.66109	-1.69856	-0.488934	0.546545	0.589474	-1.42258	1.27288	0.334337	-2.04817	-0.476879	2.35055	0.41868	0.212549	0.54848	-1.90061	-1.18522	-0.64807	-2.82097	-1.31053	-1.27988	-0.276384	8.31714	14	14	14	42.5	44.155
1243	O43776;B4DN60	Asparagine--tRNA ligase, cytoplasmic	NARS	1.20245	-2.27261	1.06017	1.42044	1.50184	0.211416	0.775081	1.65625	0.145736	0.863022	0.352614	1.26975	0.334337	1.03615	-0.95916	-3.19346	-2.36163	-1.90684	0.243291	-5.46607	-1.30146	-0.4864	0.542681	-2.98205	-1.58655	-0.250595	7.77354	12	12	12	24.6	62.942
1861	P42285;F5H7E2	Superkiller viralicidic activity 2-like 2	SKIV2L2	-0.51229	-3.52518	-3.27124	-2.77343	-1.81695	-2.66902	-2.24021	-0.108465	1.45499	0.354021	-2.52054	1.25474	0.334337	-1.70866	1.28469	1.76822	0.251431	-0.84429	0.772401	-1.75696	-3.01981	-3.61772	-0.532259	-0.900801	-1.98878	-0.952755	8.50106	31	31	31	37.9	117.8
3069	Q9HDC9;H0Y512;Q9HDC9-2	Adipocyte plasma membrane-associated protein	APMAP	-0.0227709	1.53118	0.86132	0.475411	0.36153	1.54165	0.696811	0.562115	0.926469	0.437345	0.711284	1.25431	0.334337	0.790525	1.66504	-1.96437	-1.2435	-0.15102	1.64227	-0.433189	-0.38218	0.324391	2.02657	-0.42272	-0.546689	0.411095	8.28402	14	14	14	41.8	46.48
2844	Q96HE7	ERO1-like protein alpha	ERO1L	-0.602448	-0.643408	2.37967	1.62985	2.44937	0.186037	1.34574	2.03156	0.358777	0.692084	0.690916	1.25281	0.334337	1.50318	-1.35478	-4.75432	-1.73234	-0.546051	-1.95723	-5.39773	0.64733	1.0838	1.09459	-4.56828	-0.3866	1.4855	8.12672	12	12	12	28.4	54.392
1641	P19784;H3BSA1	Casein kinase II subunit alpha	CSNK2A2	2.47503	1.0235	0.813819	1.75228	2.14517	0.188907	1.12301	1.53031	1.55697	0.334902	1.51616	1.252	0.334337	1.24685	-0.64843	-4.71574	-0.322479	-2.76304	1.8266	-3.69224	0.49134	-1.01076	1.49674	-4.52683	0.80053	-1.23273	8.13624	14	14	14	49.7	41.213
1458	P06733;P06733-2	Alpha-enolase	ENO1	1.42086	0.0313845	1.49318	0.886081	2.44065	0.707004	1.30332	0.628857	1.18303	0.394567	0.957876	1.2515	0.334337	1.26996	3.21699	0.439145	2.39475	2.95934	4.63785	0.47053	3.88793	3.84542	5.65764	1.14615	3.69807	3.5882	9.29206	23	23	21	66.6	47.168
1762	P30453;P30457;P30459;P10314;A2BDY9	HLA class I histocompatibility antigen, A-34 alpha chain;HLA class I histocompatibility antigen, A-66 alpha chain;HLA class I histocompatibility antigen, A-74 alpha chain;HLA class I histocompatibility antigen, A-32 alpha chain	HLA-A	0.752669	3.52339	1.45826	1.26128	0.945259	3.30733	0.96312	1.53333	1.19262	0.394567	1.7489	1.24909	0.334337	1.68726	1.57348	-0.639865	1.59822	1.95975	2.32615	2.88353	3.05648	3.22103	2.51874	2.66747	2.56134	3.49307	8.91717	21	21	0	60	41.054
1630	P18031;B4DSN5	Tyrosine-protein phosphatase non-receptor type 1;Tyrosine-protein phosphatase non-receptor type	PTPN1	-0.159291	1.29334	0.756829	0.229411	0.525179	1.15164	1.16735	0.157116	0.716173	0.501333	0.530071	1.24821	0.334337	0.75032	1.15371	-1.44766	-1.35631	-0.998451	0.99442	-0.15432	-0.599481	-0.76904	1.67889	-0.296021	-0.18896	-0.841335	8.16468	12	12	12	29	49.966
1941	P50454;E9PPV6;E9PR70;E9PKH2;E9PK86;E9PMI5	Serpin H1	SERPINH1	0.29449	0.212066	0.50858	1.07146	0.64147	0.0759058	1.04003	0.642847	1.12984	0.394567	0.521649	1.24806	0.334337	0.600063	3.05852	1.42072	1.86775	1.85934	3.35301	1.63279	2.37633	2.9308	3.69999	1.49663	2.90778	2.50219	8.92142	18	18	18	50.2	46.44
1940	P50453	Serpin B9	SERPINB9	0.187072	-0.661203	2.49913	0.727071	1.38605	0.22421	2.66822	1.994	0.421669	0.649829	0.688017	1.2467	0.334337	1.56812	-0.0174103	-4.47067	-4.10854	-0.068861	0.169662	-5.13187	-1.60941	0.65821	1.36864	-4.24646	-1.44032	1.92513	8.18167	14	14	13	42.3	42.403
3181	Q9UBS4	DnaJ homolog subfamily B member 11	DNAJB11	0.5906	0.540036	0.221219	-0.629819	0.607929	0.441634	0.278729	0.0662842	0.245718	0.76747	0.180509	1.24415	0.334337	0.348644	0.949631	0.514014	0.448462	0.89834	1.54023	1.05405	0.669681	0.268521	1.55756	0.955648	0.727191	0.964624	8.44518	13	13	13	31.6	40.513
1786	P31946;P31946-2	14-3-3 protein beta/alpha;14-3-3 protein beta/alpha, N-terminally processed	YWHAB	1.1438	0.328265	1.94126	3.5997	1.32216	0.380214	1.9497	3.01639	1.06147	0.404458	1.75326	1.24331	0.334337	1.66712	1.00156	-3.37149	-0.868118	-3.83258	2.14536	-3.04323	1.07314	-0.232879	2.32372	-2.99128	1.08158	-0.816195	8.24957	13	6	6	59.3	28.082
2692	Q8NDN9	RCC1 and BTB domain-containing protein 1	RCBTB1	-2.21113	-2.54821	-1.76206	-1.10571	-2.81186	-2.95059	-0.703029	-0.847904	2.05606	0.321543	-1.90678	1.23938	0.335339	-1.82834	1.5244	2.05145	1.06192	0	-0.686728	-0.496759	-0.700139	-1.10571	-1.28746	-0.899132	0.358891	-0.847904	8.2999	13	13	12	33.5	58.252
2010	P56192;A6NC17;B3KVK7	Methionine--tRNA ligase, cytoplasmic	MARS	-0.568471	-1.19392	-0.403911	-0.76426	-0.304399	-0.313985	-0.12704	-0.699656	1.6349	0.322491	-0.732642	1.23663	0.335454	-0.36127	2.82755	1.50708	0.979151	2.14599	2.25908	0.31316	0.57524	1.38173	2.52315	1.1931	0.852111	1.44633	8.71635	24	24	24	31.8	101.11
944	Q92841;H3BLZ8;Q92841-3;Q92841-1;Q92841-2;C9JMU5	Probable ATP-dependent RNA helicase DDX17	DDX17	-0.619102	-1.84407	-1.22457	-1.4432	-1.92195	-1.82732	-0.905551	-0.205914	1.81659	0.322491	-1.28274	1.23386	0.335588	-1.21518	4.75932	3.96699	3.8707	2.73747	4.14022	2.12292	2.64613	1.29427	2.83737	2.13968	2.96515	2.53156	9.11096	32	23	23	49	80.272
1385	P00367;B4DGN5;B3KV55;P49448	Glutamate dehydrogenase 1, mitochondrial;Glutamate dehydrogenase;Glutamate dehydrogenase 2, mitochondrial	GLUD1;GLUD2	-1.5818	1.74509	0.750798	0.593591	0.27496	0.532985	0.0431185	0.359625	0.201989	0.812662	0.376919	1.22949	0.336976	0.302672	4.58583	1.33199	2.09194	2.06987	3.00403	3.07708	2.84274	2.66346	4.86079	1.86498	2.13506	2.42949	9.14802	26	26	26	55.2	61.397
2470	Q9UKM9;Q9UKM9-2;Q5QPL9;Q5QPM1;Q5QPM2;Q5QPM0	RNA-binding protein Raly	RALY	1.17186	-0.718851	0.0278292	-0.883084	-1.05497	-2.92596	-0.8115	-1.03845	0.073813	0.931671	-0.100561	1.22499	0.337539	-1.45772	1.01651	-2.25247	-2.47193	-2.93053	2.18837	-2.97133	-2.4441	-3.81362	-0.0384598	-5.17843	-3.28343	-3.96898	7.79641	11	11	11	34.3	32.463
1864	P42694	Probable helicase with zinc finger domain	HELZ	-1.56516	-1.36574	0.0146894	-0.987	-3.08256	-1.44668	-0.36633	-1.70901	1.16049	0.394567	-0.975804	1.22366	0.337539	-1.65115	4.19665	3.69115	1.5953	2.94861	2.63149	2.32541	1.60999	1.96161	1.11409	2.24448	1.22897	1.2396	9.23366	66	66	1	41.3	218.97
3133	Q9NY15	Stabilin-1	STAB1	-0.87494	-0.699975	-0.627589	-0.0362787	-0.618439	0.00307369	-0.480319	-0.584034	1.26471	0.381439	-0.559696	1.20964	0.346587	-0.41993	-0.14159	-1.52606	-1.42602	-0.884571	-1.01653	-2.22604	-2.05361	-0.92085	-0.760029	-1.52299	-1.90634	-1.46861	7.93245	18	18	18	9.4	275.48
2052	P61981	14-3-3 protein gamma;14-3-3 protein gamma, N-terminally processed	YWHAG	1.49396	0.0209227	0.891761	0.640321	2.48297	0.373911	0.9675	1.33504	1.05588	0.404458	0.761741	1.20529	0.348049	1.28985	1.0826	-4.24868	-0.82926	-0.80056	2.57656	-4.22775	0.062501	-0.160239	3.56557	-3.87477	0.13824	0.534475	8.44935	15	11	10	61.9	28.302
1636	P19338;H7BY16	Nucleolin	NCL	-0.14355	-1.82686	-1.19087	-0.854018	-0.31641	-2.27458	-1.95425	-0.801683	1.1911	0.394567	-1.00383	1.19642	0.349345	-1.33673	5.85819	4.19654	3.30185	3.39269	5.71464	2.36968	2.11098	2.53867	5.54178	1.92196	1.3476	2.59101	9.34364	27	27	27	36.5	76.613
511	Q99715;D6RGG3;Q99715-4;Q99715-2	Collagen alpha-1(XII) chain	COL12A1	-6.57685	-9.45607	-1.73463	-1.46619	-7.26185	-10.1511	-1.79388	-3.0068	1.04682	0.407176	-4.80844	1.19636	0.349345	-5.55341	3.03332	4.65065	-4.31105	-0.81143	-3.54353	-4.80542	-6.04568	-2.27762	-4.22853	-5.50047	-6.10493	-3.81823	8.95028	93	93	93	37.4	333.14
1578	P13861;Q9BUB1	cAMP-dependent protein kinase type II-alpha regulatory subunit	PRKAR2A	0.528689	1.38662	-0.56931	0.0402212	1.15355	0.311017	0.32948	0.488905	0.334349	0.70894	0.346554	1.19621	0.349345	0.570738	-0.730659	-4.15912	-1.7879	-1.99858	-0.20197	-2.7725	-2.35721	-1.95836	0.42289	-3.8481	-1.45842	-1.50968	7.69256	10	10	8	30.9	45.518
1956	P51532;P51532-5;P51532-2;P51532-3;P51532-4;Q9HBD4	Transcription activator BRG1	SMARCA4	0.683293	-5.24918	1.92664	0.869151	-2.34859	-4.31991	-1.45838	-0.742004	0.0952339	0.916598	-0.442525	1.19144	0.350946	-2.21722	-1.81554	1.3811	-1.57568	-2.44784	-1.13225	-3.86808	0.350961	-1.57869	-4.16413	-2.93881	-3.03406	-3.18984	8.17516	28	28	16	20.3	184.64
666	Q99873;E9PKG1;Q99873-3;Q99873-2;Q99873-4;H7C2I1;E9PIX6;E9PQ98;H0YDE4;E9PNR9	Protein arginine N-methyltransferase 1	PRMT1	-0.45588	1.01589	-1.51244	0.265882	-0.554741	-0.941146	-0.98869	-0.0364437	0.113034	0.892846	-0.171638	1.18932	0.350946	-0.630255	3.12485	0.648135	3.32345	2.59191	2.66897	1.66402	1.81101	2.85779	2.57011	-0.293011	2.33476	2.55547	8.84203	22	22	22	59.6	41.515
1471	P07384	Calpain-1 catalytic subunit	CAPN1	2.02199	-0.165885	2.38272	0.617911	3.09226	0.454625	1.83365	1.0845	0.870031	0.455272	1.21418	1.18653	0.351228	1.61626	1.13304	-1.16601	0.0998917	0.21023	3.15503	-1.33189	2.48261	0.828141	4.2253	-0.71138	1.93354	1.29473	8.55574	26	26	26	37.1	81.889
1593	P14923	Junction plakoglobin	JUP	0.73655	0.902675	0.19485	0.938142	1.40142	0.940034	0.229331	0.412167	1.56248	0.334862	0.693054	1.17176	0.361258	0.745738	2.17784	2.73769	1.75358	-0.898111	2.91439	3.64037	1.94843	0.0400305	3.57926	3.67773	1.98291	-0.485945	8.97546	34	23	19	51.7	81.744
1465	P07195;A8MW50;C9J7H8	L-lactate dehydrogenase B chain;L-lactate dehydrogenase	LDHB	1.63357	0.613803	1.16327	1.22884	2.51641	0.162844	1.88979	1.11485	1.93423	0.321543	1.15987	1.16749	0.361258	1.42098	1.64706	-4.94733	-0.669029	1.66042	3.28063	-4.33353	0.494241	2.88926	4.16347	-4.78449	1.22076	2.77527	8.79424	14	13	13	42.2	36.638
2511	Q6DD88;F5H6I7;C9JUU1;F5GWF8	Atlastin-3	ATL3	-1.76091	-0.159118	0.0349529	0.977571	0.0290508	2.29854	1.44439	1.49239	0.144781	0.863022	-0.226876	1.16501	0.361258	1.31609	-0.51103	-3.92845	-3.93306	-2.69971	-2.27194	-4.08757	-3.89811	-1.72214	-0.481979	-1.62991	-2.48867	-1.20732	7.64082	8	8	8	23.5	60.541
3294	Q9Y315;E9PPM8;G3V158;E9PML7	Putative deoxyribose-phosphate aldolase	DERA	-1.53736	-3.90796	-0.301991	-1.34344	-0.906441	-0.848584	-0.0215774	-1.40866	0.989711	0.426362	-1.77269	1.15844	0.361258	-0.796316	2.46796	-0.339356	-4.09322	1.42662	0.9306	-4.24732	-4.39521	0.0831804	1.56152	-1.18794	-4.1148	0.0179558	8.26465	17	17	17	62.9	35.23
1403	P02462;P02462-2;P29400;P29400-2	Collagen alpha-1(IV) chain;Arresten;Collagen alpha-5(IV) chain	COL4A1;COL4A5	1.92533	0.976186	-0.466121	-1.91344	1.85017	0.371795	0.51344	0.949665	0.0523534	0.951049	0.130488	1.15587	0.361258	0.921268	-1.89683	0.0258436	1.30696	-1.68852	0.0285006	1.00203	0.84084	-3.60196	-0.0466595	0.397638	1.8204	-0.738855	8.41875	4	4	4	3.3	160.61
1715	P26639;P26639-2;E7ERI3;G3XAN9	Threonine--tRNA ligase, cytoplasmic	TARS	3.02755	-0.829208	3.66897	2.21844	4.70283	0.484364	3.71548	1.65298	0.868825	0.455272	2.02144	1.1511	0.361258	2.63891	-0.590939	-3.92258	-3.43447	-1.81717	2.43661	-4.75179	0.2345	0.401271	4.11189	-3.43821	0.281011	-0.164194	8.4186	28	28	28	40.1	83.434
2640	Q8IWZ3;Q8IWZ3-6;Q8IWZ3-4;E9PDP5	Ankyrin repeat and KH domain-containing protein 1	ANKHD1	-0.57442	-0.689925	-0.49582	0.287629	-1.28655	-0.490846	-0.284431	-0.417225	0.70745	0.501333	-0.368134	1.14607	0.361258	-0.619763	1.11774	1.32341	0.231371	-0.51689	0.543321	0.63348	-0.264449	-0.22926	-0.16881	0.83256	-0.0530596	-0.934114	8.41762	28	28	18	12.6	269.45
809	Q9Y6M1;Q9Y6M1-1;F8W930;Q9Y6M1-5;Q9Y6M1-6;Q9Y6M1-3;Q9Y6M1-4	Insulin-like growth factor 2 mRNA-binding protein 2	IGF2BP2	-0.20749	-1.36464	-0.75125	-2.04063	-1.89562	-1.54253	-0.73906	-0.141354	1.15459	0.394567	-1.091	1.14311	0.361258	-1.07964	5.1078	4.16362	3.62225	2.67793	4.90031	2.79898	2.871	0.6373	3.21218	2.62109	2.88319	2.53658	9.20235	28	26	26	49.7	66.121
187	P52209;B4DQJ8;F5H7U0	6-phosphogluconate dehydrogenase, decarboxylating	PGD	2.74395	-0.0882025	2.00733	1.36315	3.76539	0.682789	1.91467	1.08869	1.0583	0.404458	1.50656	1.14066	0.361258	1.86288	0.606461	-4.65667	-0.41321	1.15399	3.35041	-4.74487	1.59412	2.51714	4.37185	-3.97388	1.50146	2.24268	8.81971	20	20	20	49.7	53.139
1426	P04406;E7EUT4;E7EUT5	Glyceraldehyde-3-phosphate dehydrogenase	GAPDH	2.56397	0.903626	1.14926	0.976161	3.54687	1.12351	1.04134	1.02603	1.42451	0.354021	1.39825	1.13631	0.361258	1.68444	4.15522	2.17318	4.24564	3.27497	6.71919	3.07681	5.3949	4.25113	7.70209	3.29669	5.28698	4.30099	9.87308	27	27	27	90.1	36.053
2746	Q8WXF1;Q8WXF1-2	Paraspeckle component 1	PSPC1	-1.59218	-1.10701	-0.389071	-0.293368	-2.31836	-1.53524	-1.41155	0.0159969	1.14812	0.394567	-0.845409	1.13179	0.361258	-1.31229	2.23186	2.23408	2.05787	0.405039	0.63968	1.12707	1.6688	0.11167	-0.0865002	0.698849	0.646321	0.421036	8.56538	18	18	18	41.3	58.743
884	P30101;G5EA52	Protein disulfide-isomerase A3	PDIA3	1.06715	0.420447	1.63848	1.08196	3.01143	0.946015	0.87387	0.861265	1.61536	0.322491	1.05201	1.12702	0.361258	1.42314	4.38016	2.63264	2.92567	3.73046	5.44731	3.05309	4.56415	4.81242	7.39159	3.57866	3.79954	4.59172	9.67647	38	38	33	63.8	56.782
641	P05455;E9PFH8;E7ERC4	Lupus La protein	SSB	-1.03245	-1.15563	-0.915437	0.724072	-1.52943	-1.33619	-0.216414	-0.423754	0.566474	0.577361	-0.594863	1.12662	0.361258	-0.876446	1.25472	1.54014	-3.15784	-1.27768	0.22227	0.38451	-4.07328	-0.553609	-0.27471	0.203959	-3.37425	-1.70144	8.19089	18	18	18	43.1	46.836
1021	Q9NVD7;J3KNQ4;F5H1R9;B7Z952	Alpha-parvin	PARVA	0.656209	0.730855	0.899961	0.0762701	0.85902	0.535834	0.637231	-0.0224648	1.34038	0.355253	0.590824	1.12437	0.361258	0.502405	1.04914	-0.634965	-0.657209	0.93998	1.70535	0.09589	0.242751	1.01625	1.90816	-0.0991306	-0.0199785	0.917515	8.40014	13	13	10	34.4	42.243
1944	P50552	Vasodilator-stimulated phosphoprotein	VASP	2.31159	2.05615	1.66719	0.811791	1.56473	1.46115	0.81619	0.00277519	1.86412	0.321543	1.71168	1.12141	0.361258	0.961212	-0.792379	-2.66741	-2.73788	-2.2023	1.51921	-0.611259	-1.07069	-1.39051	0.77235	-1.20625	-1.92169	-2.19953	7.92942	12	12	12	33.7	39.829
2840	Q96GM5;Q96GM5-2;F8VRQ4	SWI/SNF-related matrix-associated actin-dependent regulator of chromatin subfamily D member 1	SMARCD1	-1.20468	-4.80281	-3.72346	-2.93551	-0.654975	-5.00032	-3.26968	-1.45015	1.60276	0.322491	-3.16662	1.12138	0.361258	-2.59378	-1.06541	2.42714	-0.433538	0.398199	-2.27009	-2.37567	-4.157	-2.53731	-1.72038	-2.57317	-3.70322	-1.05195	8.19565	22	20	18	48.7	58.232
3219	Q9UJS0;Q9UJS0-2;F5GX33	Calcium-binding mitochondrial carrier protein Aralar2	SLC25A13	-0.0272703	0.031806	-0.16895	0.17335	0.608379	0.546624	0.164651	0.0873852	0.0101747	0.994178	0.00223398	1.1199	0.361258	0.35176	2.42633	0.496974	0.87265	1.71073	2.39906	0.52878	0.7037	1.88408	3.03471	1.0436	1.0373	1.79811	8.62968	26	26	21	48.1	74.175
1735	P28838;P28838-2	Cytosol aminopeptidase	LAP3	1.02554	1.12444	1.45529	1.06043	4.15483	1.42622	0.82161	1.50759	2.88858	0.223636	1.16642	1.11956	0.361258	1.97756	-0.46192	-2.41434	1.10795	1.35532	0.563621	-1.2899	2.56324	2.41575	3.69291	-0.988121	1.92956	2.86291	8.6895	23	23	23	54.9	56.166
1162	O14497;O14497-2;O14497-3;H0Y488	AT-rich interactive domain-containing protein 1A	ARID1A	-0.316361	-3.34228	-0.856931	-1.3307	-2.89176	-2.92985	-0.598311	-0.638475	0.944178	0.437345	-1.46157	1.11953	0.361258	-1.7646	2.32	4.60211	2.18635	2.03694	2.00364	1.25982	1.32942	0.706241	-0.57176	1.67226	1.58804	1.39846	9.25751	54	54	51	33.6	242.04
1814	P35613;P35613-2;I3L4S8;I3L192	Basigin	BSG	-0.699861	0.363616	0.580371	0.616622	0.00425911	0.331885	0.576671	0.676167	0.269526	0.745106	0.215187	1.11529	0.361258	0.397245	1.38832	-0.502866	-0.49292	-1.06103	0.68846	-0.13925	0.087451	-0.444409	1.39258	-0.17098	0.0837507	-0.384865	8.20306	9	9	2	25.7	42.2
580	P68400;E7EU96;Q8NEV1;P68400-2	Casein kinase II subunit alpha;Casein kinase II subunit alpha 3	CSNK2A1;CSNK2A3	0.828019	2.64888	-0.790151	-0.0876989	0.67141	1.89044	0.690139	0.346865	0.349839	0.698474	0.649761	1.11355	0.361258	0.899714	1.64594	0.368514	2.18557	1.56748	2.47396	3.01739	1.39542	1.47978	2.31735	2.25896	2.87571	1.91434	8.78285	17	17	17	52.2	45.143
1943	P50502;H7C3I1;F6VDH7;Q8IZP2;Q8NFI4	Hsc70-interacting protein;Putative protein FAM10A4;Putative protein FAM10A5	ST13;ST13P4;ST13P5	1.73272	2.94658	1.54402	1.02862	1.97847	4.22953	0.73957	1.21932	1.67917	0.322491	1.81299	1.11085	0.361258	2.04172	-0.448978	-4.4143	-2.60351	-1.85604	1.28374	-1.46772	-1.05949	-0.82742	1.52949	-0.184771	-1.86394	-0.636724	8.04992	7	7	7	20.9	41.331
2835	Q96EY7	Pentatricopeptide repeat domain-containing protein 3, mitochondrial	PTCD3	-0.559949	-0.858073	-1.206	1.44021	-0.37467	-0.730765	-0.688981	0.00157452	0.185531	0.828362	-0.295954	1.11035	0.361258	-0.44821	2.07089	1.20659	1.21987	-4.47682	1.51094	0.34852	0.0138712	-3.03661	1.69622	0.475828	0.53089	-4.47524	8.39307	21	21	21	37.3	78.549
770	Q12931;F5H897;I3L0K7	Heat shock protein 75 kDa, mitochondrial	TRAP1	0.0187502	1.27916	0.23104	-1.33482	1.23588	0.27468	0.256761	1.32553	0.0297915	0.971936	0.0485317	1.10744	0.361258	0.773214	0.20853	-3.67744	-2.48481	-1.86676	0.227281	-2.39828	-2.25377	-3.20158	1.44441	-3.40276	-2.22805	-0.541225	7.74982	13	13	13	21.6	80.109
2294	Q13813;Q13813-2;A6NG51	Spectrin alpha chain, non-erythrocytic 1	SPTAN1	-0.806722	0.0790548	-0.53972	-0.528859	0.107868	-1.18199	-1.13297	-1.43176	1.01685	0.417768	-0.449061	1.10739	0.361258	-0.909711	5.20554	3.03846	4.17839	2.65021	4.39882	3.11751	3.63867	2.12135	5.31341	1.85647	3.04542	1.21845	9.42649	143	143	3	64.8	284.54
195	Q96JJ3;Q5JVZ5;B4DRL5;F5GZP8;Q7Z5G9;B4DZ20;H0YCM7	Engulfment and cell motility protein 2	ELMO2	1.147	-1.60369	2.33842	0.549188	2.75105	0.450305	2.62177	0.667882	0.288183	0.734541	0.60773	1.10728	0.361258	1.62275	-0.69837	-2.701	-4.93724	-3.60505	0.44863	-4.30468	-2.59882	-3.05587	2.05268	-2.25069	-2.31547	-2.93717	7.82932	13	13	11	20.7	82.614
1680	P23396;E9PL09;E9PPU1;E9PL45;F2Z2S8;H0YCJ7;H0YEU2	40S ribosomal protein S3	RPS3	-0.0840597	-0.258565	-0.0109301	-0.117429	-0.518169	-0.341655	0.0200701	-0.354494	0.965641	0.435509	-0.117746	1.1058	0.361258	-0.298562	5.60725	2.74926	3.63379	2.91362	5.52319	2.4907	3.62286	2.79619	5.08908	2.40761	3.65386	2.55913	9.27402	21	21	3	79.8	26.688
1794	P33176	Kinesin-1 heavy chain	KIF5B	2.08829	0.365336	1.131	1.84691	3.67061	0.574166	1.0568	1.8495	1.40269	0.354021	1.35788	1.10511	0.361258	1.78777	1.31854	-0.576306	-0.89259	-2.55492	3.40683	-0.21097	0.23841	-0.708009	4.98915	-0.00214005	0.16421	-0.705416	8.84794	57	57	57	59.2	109.68
1666	P22314	Ubiquitin-like modifier-activating enzyme 1	UBA1	1.39701	-0.403333	3.36345	1.7588	2.11181	0.226056	3.32302	1.23044	0.846743	0.459547	1.52898	1.10181	0.361258	1.72283	0.692951	-2.80688	-0.524279	0.951769	2.08996	-3.21021	2.83917	2.71057	2.80476	-2.58082	2.79874	2.18221	8.76068	35	35	35	41.6	117.85
1485	P08237;P08237-3;P08237-2	6-phosphofructokinase, muscle type	PFKM	0.66891	0.0468464	3.78448	-0.422859	3.55663	1.18814	1.64196	0.490012	0.442216	0.634774	1.01934	1.10159	0.361258	1.71918	-0.210119	-4.0541	-3.67231	-3.07512	0.458791	-4.00726	0.11217	-3.49798	3.34651	-2.86596	-2.03035	-2.58511	8.12437	24	21	20	37.8	85.182
917	Q8N699;H0YDV5	Myc target protein 1	MYCT1	0.47243	1.13265	1.09749	0.473361	0.22393	0.385159	0.70889	0.0856571	1.63019	0.322491	0.793983	1.10113	0.361258	0.350909	-0.65247	-4.17156	-1.69646	-0.829561	-0.180039	-3.03891	-0.598969	-0.3562	-0.428539	-3.7864	-0.987569	-0.743904	7.79949	5	5	5	26	26.592
2936	Q9BTV4	Transmembrane protein 43	TMEM43	-0.492379	3.22172	-0.0227919	0.0319815	0.14509	2.25227	1.05567	1.05077	0.317595	0.715942	0.684634	1.09687	0.361258	1.12595	2.45661	-2.25634	1.66379	1.54713	1.96423	0.96538	1.641	1.57911	2.6017	-0.00407028	2.71946	2.59789	8.65691	20	20	20	57	44.875
2919	Q9BRF8;Q9BRF8-2	Calcineurin-like phosphoesterase domain-containing protein 1	CPPED1	-0.82388	1.59336	0.896197	-0.0307779	1.38975	1.30162	4.03415	0.831707	0.304733	0.722704	0.408724	1.09661	0.361258	1.88931	-0.0346298	-5.48954	-3.74782	-0.0200214	-0.85851	-3.89619	-2.85163	-0.0507994	1.35512	-4.18792	0.28633	0.811686	8.10836	8	8	8	26.1	35.548
3290	Q9Y2Z4;H0YHS6	Tyrosine--tRNA ligase, mitochondrial	YARS2	1.43361	-2.168	-0.364541	-0.0276098	-0.450491	-2.00693	-0.678599	-0.609116	0.137349	0.871397	-0.281636	1.09501	0.361258	-0.936283	-0.215269	-1.29105	-1.39	-1.72485	1.21834	-3.45905	-1.75454	-1.75246	-0.66576	-3.29797	-2.0686	-2.33397	7.78343	9	9	9	24.9	53.198
1006	Q92925;J3KMX2;Q92925-3;Q92925-2;J3QWB6	SWI/SNF-related matrix-associated actin-dependent regulator of chromatin subfamily D member 2	SMARCD2	-0.487451	-3.83132	-0.96313	-1.69793	-2.0031	-4.12113	-0.76595	-1.01596	1.00351	0.420066	-1.74496	1.09115	0.361258	-1.97654	1.59698	3.29027	0.72892	1.30815	1.10953	-0.541059	-0.23421	-0.389779	-0.40612	-0.83086	-0.0370302	0.292185	8.58593	26	26	22	55.4	58.92
806	P31483;F8W8I6;Q96B58;E5RGV5;E5RG67	Nucleolysin TIA-1 isoform p40	TIA1	-0.3914	-0.426534	-0.463311	-0.944737	-1.71851	-0.797685	-0.13589	-0.729195	1.62828	0.322491	-0.556496	1.08989	0.361258	-0.84532	5.11839	4.25377	3.1843	3.85086	4.72699	3.82724	2.72099	2.90612	3.39988	3.45609	3.04841	3.12166	9.29369	16	12	3	51	42.963
1565	P13489;H0YCR7	Ribonuclease inhibitor	RNH1	-0.251071	0.917895	0.214719	1.36669	0.0535507	0.733384	0.30005	0.868774	0.66463	0.515016	0.562058	1.08928	0.361258	0.48894	0.920111	-0.831485	0.260511	-0.22431	0.66904	0.0864105	0.47523	1.14238	0.973661	-0.0981007	0.560561	0.644464	8.28776	14	14	14	36.9	49.973
102	Q03518;B1AZV3;F5H648	Antigen peptide transporter 1	TAP1	1.4714	3.36257	1.49056	0.581195	2.47854	4.12125	1.887	0.0942414	1.22176	0.394567	1.72643	1.0878	0.361258	2.14526	-0.86841	-3.71133	-1.75036	-3.90139	0.60299	-0.348761	-0.259799	-3.32019	1.61013	0.40992	0.136642	-3.80715	8.10748	14	14	14	28	87.217
1838	P39656;E7EWT1	Dolichyl-diphosphooligosaccharide--protein glycosyltransferase 48 kDa subunit	DDOST	-0.1454	-0.437253	-0.413131	-0.553929	-0.579979	-0.847816	0.062108	-0.694084	1.68521	0.322491	-0.387428	1.08525	0.361258	-0.514943	4.78743	3.78436	3.38085	4.51721	4.64203	3.34711	2.96772	3.96328	4.20745	2.93655	3.44296	3.82313	9.32771	18	18	18	58.3	50.8
1531	P11021	78 kDa glucose-regulated protein	HSPA5	-0.413211	-0.713735	-0.74141	-0.833478	-0.46505	-0.484866	-0.0762396	-0.109755	2.2947	0.311425	-0.675458	1.08313	0.361258	-0.283978	8.14261	8.16671	7.63842	7.12836	7.7294	7.45297	6.89701	6.29488	7.67756	7.68184	7.56218	7.0186	10.4305	51	51	49	66.1	72.332
2828	Q96DV4	39S ribosomal protein L38, mitochondrial	MRPL38	-0.13728	-0.654124	1.59767	-0.98561	-0.580511	-0.647084	0.0517225	-0.901186	0.0256169	0.978162	-0.0448369	1.08151	0.361258	-0.519265	0.716661	-0.884196	-4.79648	-0.58326	0.579381	-1.53832	-3.19881	-1.56887	0.13615	-1.53128	-4.74475	-1.48445	7.89409	9	9	9	22.6	44.596
3247	Q9UMS4	Pre-mRNA-processing factor 19	PRPF19	-1.15846	-1.67939	-2.85834	-0.786269	-0.416559	-1.68782	-2.1512	-0.367144	1.43159	0.354021	-1.62062	1.08044	0.361258	-1.15568	1.05052	-0.312085	1.29269	0.456539	-0.10794	-1.99148	-1.56565	-0.32973	0.633961	-1.9999	-0.85851	0.0893955	8.17516	13	13	13	37.9	55.18
2914	Q9BQ67	Glutamate-rich WD repeat-containing protein 1	GRWD1	-1.57099	-1.94378	-1.35418	0.388374	-1.77166	-2.90871	-2.25927	0.164875	0.924434	0.437345	-1.12014	1.07944	0.361258	-1.69369	-0.19672	-0.127875	-0.415209	-3.63142	-1.76771	-2.07166	-1.76939	-3.24304	-1.96838	-3.03658	-2.67448	-3.46654	7.66416	7	7	7	19.7	49.419
1539	P11216	Glycogen phosphorylase, brain form	PYGB	1.49028	1.49783	4.38269	3.08973	5.14233	1.52173	2.1389	0.863836	1.47735	0.354021	2.61513	1.0787	0.361258	2.4167	-1.70391	-3.61498	-5.60904	-4.36852	-0.21363	-2.11715	-1.22635	-1.27879	3.43842	-2.09325	-3.47014	-3.50468	7.95465	25	25	18	31.6	96.695
1419	P04083;Q5T3N1	Annexin A1	ANXA1	0.234981	0.405406	1.5657	0.805051	1.06102	-0.0487452	1.47831	0.795996	1.07299	0.404188	0.752784	1.07567	0.361258	0.821645	3.65229	0.627675	2.68939	2.04797	3.88727	1.03308	4.25509	2.85302	4.71331	0.57893	4.1677	2.84397	9.14208	23	23	23	66.2	38.714
2035	P61163;B4DXP9;F5H3I4	Alpha-centractin	ACTR1A	3.29895	1.22855	4.34321	0.609653	4.42943	1.09779	4.85243	0.697296	1.1368	0.394567	2.37009	1.07498	0.361258	2.76924	0.587891	-1.65728	-5.09053	0.376919	3.88684	-0.42874	-0.747319	0.986571	5.01732	-0.55949	-0.238099	1.07421	8.81633	20	20	10	63.8	42.613
607	E9PAL9;Q9H857;Q9H857-2;C9JTZ6;Q9H857-3;Q9H857-4	5-nucleotidase domain-containing protein 2	NT5DC2	-1.87362	-1.7043	0.167079	-0.670039	-0.961281	-2.28253	-0.316892	-0.730076	0.913969	0.440921	-1.02022	1.06674	0.366545	-1.0727	1.67456	0.546174	-1.14043	1.26968	-0.199059	-1.15813	-0.97335	0.599641	0.71328	-1.73636	-1.45732	0.539604	8.26188	17	17	17	31.2	64.144
3046	Q9H9G7;Q9H9G7-2	Protein argonaute-3	AGO3	-0.9575	-0.940215	-0.91237	0.210311	-2.1761	-0.981597	-0.98553	-0.115635	0.965028	0.435509	-0.649943	1.06305	0.368046	-1.06472	2.66545	1.4508	1.46466	-0.83033	1.70795	0.51058	0.552291	-0.620019	0.489351	0.469198	0.479131	-0.945965	8.30882	37	21	19	56	97.359
76	P43243;A8MXP9;D6REM6;D6R991	Matrin-3	MATR3	-0.0201597	-3.56418	-0.411441	-0.955588	-1.64269	-4.4176	-0.79849	-1.29165	0.659539	0.518924	-1.23784	1.06055	0.368549	-2.03761	2.02247	2.07769	-0.0353394	-0.86824	2.00231	-1.48648	-0.44678	-1.82383	0.37978	-2.3399	-0.833829	-2.15989	8.55178	22	22	22	29.9	94.622
1597	P15151;P15151-3;P15151-2;P15151-4	Poliovirus receptor	PVR	-0.50508	-1.69507	2.37134	1.84919	0.127569	2.42613	1.52293	0.829174	0.196174	0.816379	0.505094	1.05623	0.36905	1.22645	-0.67207	-3.51793	-2.87884	-4.11618	-1.17715	-5.213	-0.507499	-2.26699	-0.5445	-1.0918	-1.35591	-3.28701	7.55128	6	6	6	17	45.302
1543	P11308-4;P11308;P11308-1;P11308-2;B5MDW0;A8MX39;A8MZ24;P11308-5	Transcriptional regulator ERG	ERG	-0.326501	-0.872575	-0.74915	-0.0750189	-1.15893	-0.917686	-0.903159	0.125195	1.1436	0.394567	-0.505811	1.05616	0.36905	-0.713645	1.3805	0.925364	0.30051	-0.28919	1.054	0.0527897	-0.44864	-0.364209	0.221571	0.00767899	-0.602649	-0.163996	8.2502	13	13	12	43.6	53.837
197	Q92552;B4DRT2;G5EA06;D6RH20;D6RJC7	28S ribosomal protein S27, mitochondrial	MRPS27	0.0724001	-1.431	-1.38612	-1.09718	-0.919529	-1.80819	-0.616891	-0.145836	1.14211	0.394567	-0.960476	1.054	0.369292	-0.872611	2.56032	2.43581	1.85841	1.29368	2.63272	1.00481	0.472291	0.1965	1.64079	0.627628	1.24152	1.14784	8.64321	21	21	21	57	47.611
2722	Q8TDW0	Leucine-rich repeat-containing protein 8C	LRRC8C	-0.29305	-0.282363	-0.845239	-0.763568	-1.05575	0.114635	-1.85643	-1.34604	1.44618	0.354021	-0.546055	1.04932	0.370867	-1.0359	0.0612507	-1.28815	-2.79474	-0.946211	-0.231799	-1.57051	-3.63998	-1.70978	-0.994499	-1.17351	-4.65117	-2.29226	7.69574	15	13	13	21.7	92.448
1646	P20591;F8W8T1;P20591-2	Interferon-induced GTP-binding protein Mx1;Interferon-induced GTP-binding protein Mx1, N-terminally processed	MX1	2.94567	4.12348	0.141959	1.57758	3.67816	4.31863	0.193328	1.38804	1.07766	0.403909	2.19717	1.0484	0.370867	2.39454	1.3309	0.420594	4.1509	3.4907	4.27657	4.54407	4.29286	5.06828	5.00906	4.73923	4.34423	4.87874	9.42203	40	36	36	73	75.519
2421	Q1KMD3;H3BQZ7	Heterogeneous nuclear ribonucleoprotein U-like protein 2	HNRNPUL2;hCG_2044799	-0.0895796	-3.02842	-1.03964	-0.494649	-2.06705	-2.09864	-1.12927	0.124035	0.763896	0.491469	-1.16307	1.04603	0.371305	-1.29273	2.01003	1.58969	1.26548	0.37759	1.92045	-1.43873	0.225841	-0.117059	-0.0570202	-0.508942	0.13621	0.501625	8.58547	20	20	20	30.1	85.104
1025	O00429;O00429-2;J3KPI2;O00429-6;O00429-4;O00429-5;O00429-3;G8JLD5;B4DGC9	Dynamin-1-like protein	DNM1L	2.31739	-0.454947	2.91862	1.00898	3.99112	0.47918	2.25602	0.975996	0.827403	0.459547	1.44751	1.0405	0.373588	1.92558	0.220572	-3.10596	-3.90506	-1.33908	2.53796	-3.5609	-0.98644	-0.3301	4.21169	-2.62678	-1.64904	-0.363085	8.37068	30	30	30	49.5	81.876
2170	Q02790	Peptidyl-prolyl cis-trans isomerase FKBP4;Peptidyl-prolyl cis-trans isomerase FKBP4, N-terminally processed	FKBP4	1.3081	1.70524	2.57503	1.90593	4.25067	0.519352	1.43865	1.6521	2.23635	0.311425	1.87357	1.03967	0.373588	1.96519	-1.23959	-4.82738	-3.45774	-2.57978	0.068511	-3.12215	-0.88271	-0.67385	3.01108	-4.30803	-2.01909	-0.927685	8.12808	21	21	21	54.7	51.804
226	P35606;B4DZI8	Coatomer subunit beta	COPB2	0.83657	0.647885	0.0222197	0.137471	1.23288	0.953626	0.54713	-0.0397739	0.894433	0.44565	0.411036	1.03286	0.375482	0.673465	3.80615	1.90042	1.43334	1.65976	4.64272	2.54831	1.45556	1.79723	5.03903	2.85405	1.98047	1.61999	9.05729	40	40	40	53.5	102.49
2780	Q92900;Q92900-2	Regulator of nonsense transcripts 1	UPF1	-0.16285	-2.49795	-0.51234	-0.408389	-2.01751	-1.91937	-0.355119	-0.311476	0.709127	0.501333	-0.895383	1.03212	0.375482	-1.15087	4.42195	3.59961	2.81711	2.98979	4.2591	1.10166	2.30477	2.5814	2.40444	1.68025	2.46199	2.67831	9.27745	52	52	52	47.2	124.34
1647	P20592	Interferon-induced GTP-binding protein Mx2	MX2	4.23413	8.73483	0.66549	2.06828	4.88772	9.50486	1.26819	2.26472	0.94942	0.437345	3.92568	1.03199	0.375482	4.48137	-2.78152	-2.09234	5.36651	3.70018	1.45261	6.64249	6.032	5.76846	2.1062	7.41252	6.6347	5.9649	9.9303	48	48	44	66.6	82.088
3150	Q9NZT1	Calmodulin-like protein 5	CALML5	0.395268	-1.30878	-0.5495	-0.611462	-2.35168	-1.07728	-0.224271	-0.73667	0.629122	0.53722	-0.518619	1.02645	0.376491	-1.09747	0.181831	2.52727	-0.275429	-1.82076	0.5771	1.21849	-0.824929	-2.43223	-2.16985	1.45	-0.4997	-2.55743	8.3895	10	10	10	69.9	15.892
2243	Q13085	Acetyl-CoA carboxylase 1;Biotin carboxylase	ACACA	0.0844202	-0.349694	-0.800832	-0.298217	-1.2211	-0.415584	-1.19116	-0.0279121	0.80561	0.475269	-0.341081	1.02601	0.376491	-0.71394	11.0636	11.4797	11.3491	10.4181	11.148	11.13	10.5483	10.1199	9.84245	11.0641	10.158	10.3902	11.6301	192	192	1	84.1	265.55
2410	Q16555;Q16555-2	Dihydropyrimidinase-related protein 2	DPYSL2	1.17028	-0.374995	1.20527	0.951631	1.79696	0.0348253	0.64911	1.11091	0.841996	0.459547	0.738046	1.02373	0.376491	0.89795	1.76979	-0.0730753	0.958721	1.44304	2.94007	-0.448071	2.16399	2.39467	3.56675	-0.03825	1.60783	2.55395	8.66282	22	19	18	55.4	62.293
1639	P19525;P19525-2	Interferon-induced, double-stranded RNA-activated protein kinase	EIF2AK2	0.7902	0.358516	0.0857782	-0.327739	0.031189	0.400825	0.39438	0.104055	0.391773	0.675735	0.226689	1.02317	0.376491	0.232612	0.340891	-0.366485	0.170012	0.804539	1.13109	-0.0079689	0.25579	0.4768	0.37208	0.0343399	0.564391	0.908594	8.25305	13	13	13	29.2	62.094
22	A5YKK6;A5YKK6-2;A5YKK6-3;B5MDN3;A5YKK6-4	CCR4-NOT transcription complex subunit 1	CNOT1	-0.562001	-0.790414	1.10925	-0.731418	-1.00011	-0.510526	-0.330368	-2.18986	0.201746	0.812662	-0.243645	1.02098	0.376491	-1.00772	0.538801	-1.00226	-3.43526	-0.799551	-0.0232	-1.79268	-2.32601	-1.53097	-0.461309	-1.51279	-3.76563	-2.98941	7.90922	21	21	21	9	266.94
1442	P05161	Ubiquitin-like protein ISG15	ISG15	2.29893	5.0574	0.602458	2.36884	2.36119	4.92396	0.491649	1.401	1.17	0.394567	2.58191	1.01832	0.376491	2.29445	-0.959589	-1.32769	1.98276	2.50427	1.33934	3.72971	2.58522	4.87311	1.4016	3.59627	2.47441	3.90527	9.15676	9	9	9	58.2	17.887
2258	Q13287	N-myc-interactor	NMI	2.58707	0.501656	-0.77407	1.08564	1.86335	0.599192	0.25508	2.68652	0.508887	0.606272	0.850073	1.01711	0.376491	1.35104	-3.27885	-3.97356	-1.1447	-3.86867	-0.691779	-3.47191	-1.91877	-2.78303	-1.4155	-3.37437	-0.889619	-1.18214	7.42121	6	6	6	24.8	35.056
2890	Q99081;Q99081-3;B4DGI9;E9PGY0;H0YNQ5	Transcription factor 12	TCF12	-2.44265	-1.09694	-1.81028	-0.371964	-3.09451	-0.697396	-1.37963	-0.48979	1.30631	0.369893	-1.43046	1.01609	0.376491	-1.41533	0.427111	0.00791454	-0.716539	-2.75399	-2.01554	-1.08903	-2.52682	-3.12595	-2.6674	-0.689482	-2.09617	-3.24378	7.83881	7	7	6	15.1	72.964
994	P46459;I3L0N3;B4DFA2	Vesicle-fusing ATPase	NSF	0.96383	0.33604	1.65735	0.0804992	2.82975	1.45072	1.0716	0.0771546	0.920907	0.437345	0.759431	1.01114	0.376491	1.35731	0.899181	-3.70065	-4.38783	-3.64105	1.86301	-3.36461	-2.73048	-3.56055	3.72893	-2.24993	-3.31623	-3.56389	8.24652	26	26	25	37.1	82.593
1965	P51991	Heterogeneous nuclear ribonucleoprotein A3	HNRNPA3	0.134351	-0.404153	-1.19545	-0.357268	-2.2583	-0.927135	-1.01463	-0.0771847	0.707359	0.501333	-0.45563	1.01069	0.376491	-1.06931	5.66777	4.3523	5.31628	4.27291	5.80212	3.94815	4.12083	3.91564	3.40947	3.42517	4.30165	4.19572	9.50389	27	27	6	52.4	39.594
2138	P98160	Basement membrane-specific heparan sulfate proteoglycan core protein;Endorepellin;LG3 peptide	HSPG2	-1.53688	-0.485612	-1.36687	-1.05679	-2.82173	-0.733115	-0.589583	-0.858585	1.76667	0.322491	-1.11154	1.00868	0.376491	-1.25075	12.4599	11.9903	12.374	11.7289	10.9231	11.5047	11.0071	10.6722	9.63821	11.2572	11.7844	10.8704	11.7881	244	244	235	74.4	468.83
779	Q92542;F6Y097;Q92542-2;E7ENA9;H0Y6T7	Nicastrin	NCSTN	-1.00255	2.557	-0.121232	-0.870908	0.221291	3.01844	1.17665	1.15068	0.0574643	0.945057	0.140579	1.00855	0.376491	1.39176	-0.44401	-4.32007	-3.93974	-1.52035	-1.44656	-1.76307	-4.06097	-2.39126	-0.222719	-1.30163	-2.76309	-0.369675	7.68331	6	6	6	8.6	78.41
2250	Q13162;H7C3T4	Peroxiredoxin-4	PRDX4	1.85738	1.02522	3.12868	0.937201	1.71235	0.428159	3.32531	0.729156	1.37809	0.355253	1.73712	1.00782	0.376491	1.54874	0.837351	-3.70433	-3.94316	0.058939	2.69473	-2.67911	-0.814479	0.99614	2.5497	-3.27617	-0.61785	0.788095	8.31986	12	9	9	46.1	30.54
1175	O14879	Interferon-induced protein with tetratricopeptide repeats 3	IFIT3	1.80502	5.10658	1.53626	1.60055	1.69871	5.11156	0.454209	2.03905	1.20354	0.394567	2.5121	0.999312	0.381105	2.32588	-2.29257	-4.43863	-1.98833	-1.30191	-0.487549	0.66795	-0.452069	0.29864	-0.593859	0.67293	-1.53412	0.737135	8.02592	12	12	12	34.3	55.984
85	O43251;O43251-6;O43251-10;B0QYV1;O43251-5;O43251-2;O43251-8;Q9NWB1;O43251-9;F8VR27;F8VZY7;O43251-3;Q9NWB1-3;O43251-4;B0QYY4;Q9NWB1-4;Q9NWB1-5;O43251-7;J3KNW3;Q9NWB1-2;B7Z1U7;F8VZG9;I3L1D4;F8VRS4	RNA binding protein fox-1 homolog 2;RNA binding protein fox-1 homolog;RNA binding protein fox-1 homolog 1	RBFOX2;RBM9;RBFOX1	-0.55306	-1.19472	0.174883	-1.22191	-2.01432	-2.66239	0.0323367	-0.941166	0.905706	0.444537	-0.698702	0.999099	0.381105	-1.39639	-0.2484	-1.15141	-4.78347	-0.69389	-0.801459	-2.34613	-4.60858	-1.9158	-2.26272	-3.8138	-4.75113	-1.63506	7.63163	7	7	7	20.3	41.373
1478	P07900;P07900-2;Q86U12	Heat shock protein HSP 90-alpha	HSP90AA1	2.58289	0.0985365	0.6526	1.34017	3.33367	0.0104456	1.13289	2.15616	0.931426	0.437345	1.16855	0.993224	0.38478	1.65829	3.74977	2.4702	3.23491	0.97888	6.33266	2.56874	3.88751	2.31905	7.08344	2.48065	4.3678	3.13504	9.42865	48	29	29	53.4	84.659
2876	Q96QK1	Vacuolar protein sorting-associated protein 35	VPS35	2.12368	0.731774	3.47443	0.732331	3.75736	0.571975	4.15764	0.598345	1.12687	0.394567	1.76555	0.98876	0.385573	2.27133	0.837841	-1.73534	-2.37496	0.0756397	2.96152	-1.00357	1.09947	0.807971	4.5952	-1.16337	1.78268	0.673985	8.56977	31	31	31	42.6	91.706
843	P37023;G3V1W8;E7EN07	Serine/threonine-protein kinase receptor R3	ACVRL1	0.156539	0.627526	2.5612	-1.30538	0.16715	0.244475	0.360155	-0.0232258	0.245472	0.76747	0.509971	0.988012	0.385573	0.187139	-1.05173	-2.18399	-4.67321	-0.50033	-0.89519	-1.55646	-2.11201	-1.80571	-0.884579	-1.93951	-4.31306	-0.523556	7.69553	6	6	6	14.5	56.124
3270	Q9Y265;Q9Y265-2;E7ETR0	RuvB-like 1	RUVBL1	0.685811	0.357867	0.264968	-0.0573187	0.73715	0.509376	1.53157	0.0682354	0.875394	0.452725	0.312832	0.987251	0.385573	0.711583	3.35634	1.52114	2.99395	1.64173	4.04215	1.87901	3.25892	1.58441	4.09349	2.03052	4.52552	1.70996	9.03882	23	23	23	60.7	50.227
1865	P42704	Leucine-rich PPR motif-containing protein, mitochondrial	LRPPRC	-0.15541	-1.38713	0.139459	-0.0163984	-0.447781	-1.55244	-0.127351	-0.694025	0.415125	0.656199	-0.354871	0.983199	0.387659	-0.705398	4.84113	3.63209	3.84039	3.23444	4.68572	2.24496	3.97985	3.21804	4.39335	2.07966	3.71304	2.54041	9.45402	86	86	86	64.4	157.9
669	P17480;P17480-2;E9PKP7	Nucleolar transcription factor 1	UBTF	-0.61571	-0.928035	-2.60843	-0.418805	-1.85902	-1.6099	-1.80878	0.361209	0.973653	0.434923	-1.14274	0.981554	0.387659	-1.22912	0.15221	0.874055	2.41908	-3.16381	-0.4635	-0.0539799	-0.189349	-3.58261	-1.70681	-0.735842	0.610301	-2.8026	7.99971	15	15	15	23.3	89.405
1320	O75955;B4DVY7;B0V109;B0S8A9	Flotillin-1	FLOT1	-2.93594	0.000756264	-1.69141	-1.16006	-2.86164	0.106805	-1.36644	-1.45079	1.00823	0.417768	-1.44666	0.977977	0.388438	-1.39302	2.33982	-1.88738	-0.24004	-0.813971	-0.59612	-1.88662	-1.93145	-1.97403	-0.52182	-1.78057	-1.60648	-2.26476	7.92408	15	15	15	43.3	47.355
1439	P05109	Protein S100-A8;Protein S100-A8, N-terminally processed	S100A8	0.477318	-0.198794	-0.18521	0.878301	1.07389	1.59272	-0.1494	2.43209	0.371044	0.686844	0.242904	0.97485	0.388438	1.23732	-2.14185	2.63156	0.78166	-1.88179	-1.66453	2.43277	0.59645	-1.00349	-1.06796	4.22428	0.63226	0.550295	8.7116	9	9	9	53.8	10.834
1984	P53618;E9PP73	Coatomer subunit beta	COPB1	0.67121	0.817626	-0.198171	0.939971	1.271	1.36993	0.123271	0.246595	0.923429	0.437345	0.557659	0.972945	0.388438	0.752698	3.46369	0.281444	1.32896	2.37795	4.1349	1.09907	1.13079	3.31792	4.73469	1.65137	1.45223	2.62454	9.10748	47	47	47	51.4	107.14
2256	Q13263;Q13263-2;M0R0K9	Transcription intermediary factor 1-beta	TRIM28	-0.426461	-2.67461	-0.837981	-0.541287	0.0668087	-1.95253	-0.94876	-0.932783	0.910864	0.440921	-1.12008	0.972798	0.388438	-0.941815	3.06877	1.30616	1.17467	1.86667	2.64231	-1.36845	0.33669	1.32538	3.13558	-0.646372	0.225911	0.933886	8.68388	24	24	24	33.4	88.549
236	Q96AQ6;B4E1J0;F5H2F6;Q96AQ6-2;Q96AQ6-3	Pre-B-cell leukemia transcription factor-interacting protein 1	PBXIP1	-0.0523806	0.691947	2.88323	1.32234	1.39694	0.099885	0.809049	0.322174	0.830921	0.459547	1.21128	0.97241	0.388438	0.657012	-1.8224	-2.40857	-3.47327	-3.80006	-1.87478	-1.71662	-0.590039	-2.47772	-0.425459	-2.30868	-2.66422	-3.47789	7.52804	9	9	9	13	80.642
1714	P26599;P26599-2;P26599-3	Polypyrimidine tract-binding protein 1	PTBP1	-0.71597	-1.57335	-0.366321	-0.357198	-0.99592	-2.19438	-0.719419	-0.0963039	1.10795	0.394991	-0.753211	0.969587	0.389329	-1.0015	4.97095	3.79591	3.07028	3.14384	4.25498	2.22256	2.70396	2.78664	3.97503	1.60154	2.35086	3.04753	9.17612	17	17	14	47.8	57.221
326	Q99733;C9J6D1;F5HFY4;C9JZI7;E9PNW0;E9PJJ2;E9PS34;E9PNJ7;A8MXH2;E9PKT8	Nucleosome assembly protein 1-like 4	NAP1L4;NAP1L4b	0.0185404	-0.139715	1.14404	0.403472	2.39976	1.19816	0.4564	0.300276	0.521122	0.59706	0.356584	0.968149	0.389329	1.08865	-1.13523	-3.4603	-3.33355	-3.44867	-1.11669	-3.60002	-2.18951	-3.0452	1.26453	-2.26214	-2.87715	-3.1484	7.67729	9	8	8	25.9	42.823
1449	P05556;P05556-5;P05556-2;P05556-4;P05556-3	Integrin beta-1	ITGB1	-0.470471	0.893056	0.980399	0.443452	0.355799	1.26913	1.01585	-0.000694275	0.586952	0.565675	0.461609	0.961434	0.391383	0.660022	2.71151	-0.497205	0.592131	1.162	2.24104	0.395851	1.57253	1.60545	3.06731	0.771929	1.60798	1.1613	8.73838	18	18	18	25.8	88.414
2547	Q6UUV7;Q6UUV7-3	CREB-regulated transcription coactivator 3	CRTC3	-1.24938	-1.63517	-1.44552	-1.16224	-3.32254	-1.15014	-0.924842	-0.405956	3.00837	0.223636	-1.37308	0.961358	0.391383	-1.45087	1.0798	1.26843	-1.23015	-1.11706	-0.16958	-0.366739	-2.67567	-2.2793	-2.24274	0.11829	-2.15499	-1.52302	8.0984	13	13	13	35.4	66.958
1624	P17858;P17858-2	6-phosphofructokinase, liver type	PFKL	1.69314	1.23687	0.55561	0.233451	3.10882	1.64528	0.794749	0.178036	1.17662	0.394567	0.929766	0.961011	0.391383	1.43172	1.93109	-0.685075	0.403521	1.34861	3.62423	0.55179	0.95913	1.58206	5.03991	0.960209	1.19827	1.52665	8.82463	31	27	26	48.7	85.018
540	Q9P0K7;Q9P0K7-4;Q9P0K7-3;E7EMX7;Q9P0K7-2	Ankycorbin	RAI14	-0.888221	0.212605	-0.24232	0.314244	-0.0137501	0.362916	0.887631	1.22196	0.207574	0.805064	-0.150923	0.955849	0.393547	0.614688	1.01444	-0.701436	-0.87002	-4.21566	0.12622	-0.488831	-1.11234	-3.90141	1.00069	-0.33852	0.0176115	-2.9937	8.13956	26	26	26	30.5	110.04
1390	P00491;G3V5M2	Purine nucleoside phosphorylase	PNP	2.96784	0.653777	4.52722	1.53233	4.60773	-0.62351	4.63921	2.49715	1.18672	0.394567	2.42029	0.955411	0.393547	2.78015	0.415251	-3.80989	-3.33456	-0.101	3.38309	-3.15611	1.19265	1.43133	5.02298	-4.4334	1.30465	2.39615	8.89236	18	18	18	76.8	32.118
225	Q9H0D6;Q9H0D6-2;B4DZC3	5-3 exoribonuclease 2	XRN2	-0.20111	-2.22544	1.06926	-0.45884	-0.43811	-3.03608	-0.86266	-0.874065	0.258683	0.758502	-0.454033	0.947052	0.398607	-1.30273	0.20817	-0.456946	-1.72534	-1.47691	0.00706005	-2.68239	-0.656079	-1.93575	-0.22994	-3.49303	-2.588	-2.35098	7.96297	14	14	14	15.7	108.58
2865	Q96KP4;Q96KP4-2;J3QKT2	Cytosolic non-specific dipeptidase	CNDP2	2.47156	-0.291312	1.45282	1.38162	3.79903	-0.120074	2.2806	1.34406	0.93529	0.437345	1.25367	0.946682	0.398607	1.8259	-0.9604	-3.68539	-2.21081	-0.63118	1.51116	-3.9767	-0.757989	0.75044	2.83863	-3.80546	0.0697908	0.712875	8.32482	14	14	14	41.3	52.878
1596	P15144	Aminopeptidase N	ANPEP	-0.75118	1.72549	1.67041	1.57515	0.0963593	1.96857	1.63487	0.377325	0.748529	0.49668	1.05497	0.944224	0.398618	1.01928	3.25822	-2.43036	-1.5707	0.21311	2.50704	-0.70487	0.0997095	1.78826	3.35458	-0.46179	0.0641699	0.590435	8.6519	32	32	32	34.1	109.54
2940	Q9BUJ2;Q9BUJ2-2;Q9BUJ2-4;B7Z4B8;Q9BUJ2-3;M0R3F1;M0QYZ0	Heterogeneous nuclear ribonucleoprotein U-like protein 1	HNRNPUL1	-0.736701	-1.11409	0.0581503	-0.959529	-1.43483	-1.85405	-0.96642	0.248375	1.11024	0.394991	-0.688044	0.940434	0.398618	-1.00173	6.05705	5.24293	4.84987	2.75932	5.32035	4.12884	4.90802	1.79979	4.62222	3.38888	3.88345	3.00769	9.54748	35	35	35	47.5	95.737
2684	Q8NC51;Q8NC51-2;Q8NC51-3;Q8NC51-4	Plasminogen activator inhibitor 1 RNA-binding protein	SERBP1	0.851741	-1.04027	0.350638	-1.12904	-0.15547	-1.06178	-0.0898199	-0.904364	0.180195	0.832592	-0.241734	0.940388	0.398618	-0.552857	3.18107	2.1868	0.635061	0.71382	4.03281	1.14653	0.9857	-0.415219	3.0256	1.12503	0.545241	-0.190544	8.72757	23	23	23	56.6	44.965
2157	Q01518	Adenylyl cyclase-associated protein 1	CAP1	1.77005	0.210736	1.13124	0.757991	4.20174	0.310775	1.39203	1.42381	1.22298	0.394567	0.967505	0.940375	0.398618	1.83209	0.99353	-1.07536	0.668991	0.653309	2.76358	-0.86462	1.80023	1.4113	5.19527	-0.764582	2.06102	2.07711	8.94892	24	24	1	60	51.901
1588	P14625	Endoplasmin	HSP90B1	0.327849	0.297946	0.332448	0.164241	0.501169	0.162925	0.611379	1.75212	2.23998	0.311425	0.280621	0.935699	0.401489	0.756897	6.99891	4.71229	4.27804	3.86005	7.32676	5.01023	4.61049	4.02429	7.50008	4.87521	4.88942	5.61217	9.78772	52	52	42	61.8	92.468
2562	Q70UQ0-4	Inhibitor of nuclear factor kappa-B kinase-interacting protein	IKBIP	1.32783	0.580985	-0.0340414	-0.0844698	1.19444	0.442964	0.523641	-0.00873566	0.571567	0.574425	0.447576	0.925693	0.40448	0.538077	1.62786	1.11668	0.674471	1.21924	2.95569	1.69767	0.640429	1.13477	2.8223	1.55965	1.19811	1.2105	8.65732	19	19	15	46.4	43.083
489	Q99729-3;D6R9P3;D6RD18;D6RBZ0;Q99729-2;Q99729;Q99729-4	Heterogeneous nuclear ribonucleoprotein A/B	HNRNPAB	-0.233689	-2.31297	-1.08021	-1.00469	-1.42875	-2.53833	-1.57726	0.345495	1.12957	0.394567	-1.15789	0.923397	0.40448	-1.29971	3.04993	1.43586	2.62667	0.922039	2.81624	-0.87711	1.54646	-0.0826502	1.62118	-1.10246	1.04941	1.26753	8.56643	12	12	12	31.6	30.588
1954	P51398;P51398-2;P51398-3	28S ribosomal protein S29, mitochondrial	DAP3	-0.37559	-1.37965	-1.55565	-0.254619	-0.897951	-2.47492	-1.11111	0.029356	1.11593	0.394567	-0.891378	0.920127	0.40448	-1.11366	2.66108	-1.81964	1.18191	0.64506	2.28549	-3.19929	-0.37374	0.390441	1.76313	-4.29456	0.0707998	0.674416	8.34236	14	14	14	42	45.566
2392	Q15750;Q15750-2	TGF-beta-activated kinase 1 and MAP3K7-binding protein 1	TAB1	-1.27205	0.0807352	-0.24433	-1.11299	0.0806885	-0.435046	-0.86509	-0.449156	0.829067	0.459547	-0.637159	0.920126	0.40448	-0.417151	-0.258219	-1.08025	-1.45596	-1.09058	-1.53027	-0.99951	-1.70029	-2.20357	-0.17753	-1.51529	-2.32105	-1.53974	7.75149	9	9	9	26.6	54.643
1591	P14866;M0QXS5;P14866-2	Heterogeneous nuclear ribonucleoprotein L	HNRNPL	-0.435969	-2.37744	0.155139	-1.20199	-1.53244	-3.04525	-0.2538	-0.566584	0.755309	0.493262	-0.965066	0.918757	0.40448	-1.34952	3.47949	3.32734	1.40004	1.62441	3.04352	0.9499	1.55518	0.42242	1.94705	0.282099	1.14624	1.05783	8.81125	22	22	14	60.8	64.132
2051	P61978-3;Q5T6W5;Q5T6W2	Heterogeneous nuclear ribonucleoprotein K	HNRNPK	-0.61069	-1.68821	-1.21696	0.0451307	-1.20215	-1.82794	-1.29203	0.331184	0.982444	0.429701	-0.867683	0.918364	0.40448	-0.997736	6.85762	6.24367	5.28341	4.11533	6.24693	4.55546	4.06645	4.16046	5.65547	4.41573	3.99138	4.44651	9.72318	24	24	1	61.1	48.562
1486	P08238	Heat shock protein HSP 90-beta	HSP90AB1	1.4768	0.193456	0.379289	-0.0138597	2.16427	0.0130262	1.23038	0.565355	0.651047	0.52364	0.508921	0.916491	0.40448	0.993257	6.69818	5.13993	5.71612	4.60153	8.17498	5.33339	6.09541	4.58767	8.86245	5.15296	6.9465	5.16689	10.0317	50	48	23	61.2	83.263
1913	P49257	Protein ERGIC-53	LMAN1	-1.01962	0.306407	-0.292962	-0.299319	0.737131	0.216266	0.0978479	0.187315	0.501459	0.608904	-0.326374	0.914061	0.40448	0.30964	1.99975	0.515924	0.492882	0.328739	0.98013	0.82233	0.19992	0.0294199	2.73688	0.732189	0.59073	0.516054	8.47779	17	17	17	40	57.548
1869	P42892;P42892-3;P42892-2;P42892-4;B4DKB2	Endothelin-converting enzyme 1	ECE1	0.829791	1.66679	2.48016	1.30529	1.76074	2.01995	-0.41709	3.41805	1.69081	0.322491	1.57051	0.913707	0.40448	1.69541	0.66884	-3.06328	-2.39952	-2.05642	1.49863	-1.39649	0.0806398	-0.75113	2.42958	-1.04333	-2.81661	1.36163	8.29177	18	18	18	23.6	87.163
2317	Q14247;Q14247-3;Q14247-2;H7C314	Src substrate cortactin	CTTN	-0.233171	0.477275	0.928889	0.726953	0.32062	0.485774	0.31257	1.66539	0.802317	0.47618	0.474987	0.913406	0.40448	0.696087	2.13903	1.42914	1.88164	-0.703161	1.90586	1.90641	2.81053	0.0237913	2.45965	1.91491	2.19421	0.962225	8.73443	23	23	23	48.4	61.585
2690	Q8ND71	GTPase IMAP family member 8	GIMAP8	-1.59755	-0.216438	-4.03381	-2.5809	-1.4058	0.449257	-2.53616	-2.61053	1.10181	0.394991	-2.10717	0.913273	0.40448	-1.52581	3.60754	-3.97645	0.4424	-0.92436	2.00999	-4.19288	-3.59141	-3.50526	2.20174	-3.52719	-2.09376	-3.53489	8.2079	26	26	26	48.3	74.889
1622	P17813;P17813-2;F5GX88	Endoglin	ENG	0.676351	0.293515	1.15457	0.0429506	1.53797	0.015933	1.12826	0.324074	0.953593	0.437345	0.541847	0.912928	0.40448	0.75156	2.19928	-0.124265	-0.0275097	0.52622	2.87563	0.16925	1.12706	0.569171	3.73725	-0.108332	1.10075	0.850294	8.49096	13	13	13	24.2	70.577
1356	O95429;O95429-2	BAG family molecular chaperone regulator 4	BAG4	-1.26924	-1.76232	-1.60325	1.13516	-2.729	-1.26657	-0.532701	-0.23102	0.541699	0.59001	-0.874914	0.912211	0.40448	-1.18982	-0.148359	0.160274	-0.115358	-3.83258	-1.4176	-1.60205	-1.71861	-2.69742	-2.87736	-1.1063	-0.648059	-4.0636	7.86569	9	9	9	23.4	49.593
1747	P29728;P29728-2	2-5-oligoadenylate synthase 2	OAS2	1.93066	4.57193	-0.33163	0.834521	2.15703	4.68174	0.20243	1.17199	0.714154	0.501333	1.75137	0.911213	0.40448	2.0533	1.32285	0.027524	4.48036	2.44601	3.25351	4.59945	4.14873	3.28053	3.47988	4.70926	4.68279	3.61799	9.31911	29	29	29	45.8	82.43
1384	P00352	Retinal dehydrogenase 1	ALDH1A1	-0.157449	-1.35445	0.11045	1.71875	2.46411	1.14643	-0.33385	1.76492	0.041854	0.961896	0.0793248	0.904245	0.408808	1.2604	-1.24239	-2.64696	-1.14397	1.08399	-1.39984	-4.00142	-1.03352	2.80274	1.22172	-1.50054	-1.47782	2.84891	8.41524	18	18	16	44.3	54.861
1800	P35221;P35221-2;G3XAM7;F8W845;Q8N1C0	Catenin alpha-1	CTNNA1	-0.62383	0.489387	0.950429	0.322442	-0.33602	1.11859	1.16726	1.47831	0.344217	0.70077	0.284607	0.903085	0.408808	0.857035	3.674	0.382504	1.00846	1.14849	3.05017	0.871891	1.95889	1.47093	3.33798	1.5011	2.17572	2.62679	8.87625	45	45	33	64.5	100.07
2892	Q99460;Q99460-2	26S proteasome non-ATPase regulatory subunit 1	PSMD1	1.48601	0.339387	0.0633287	0.366811	2.15718	0.421126	0.629701	0.373886	0.766258	0.491081	0.563884	0.902166	0.408808	0.895473	1.12359	-0.740706	-0.486759	0.661379	2.6096	-0.40132	-0.42343	1.02819	3.28077	-0.31958	0.142941	1.03526	8.63657	34	34	34	43.5	105.84
1462	P06753-2;Q5VU59;P06753-3;Q5VU58;Q5VU61		TPM3	-0.575068	2.51458	4.42807	0.99335	0.28664	1.27368	3.87933	1.10687	0.736303	0.499397	1.84023	0.899123	0.409587	1.63663	4.50824	-2.1068	-4.18461	-0.32406	3.93317	0.40778	0.243461	0.66929	4.79488	-0.83312	-0.30528	0.782814	8.83537	26	26	0	68.1	29.032
1584	P14543;P14543-2	Nidogen-1	NID1	-2.94806	-1.60537	-0.873681	-1.19537	-3.23185	-1.53944	0.285869	-1.55119	1.44379	0.354021	-1.65562	0.89803	0.409587	-1.50915	1.88165	0.188884	0.470331	3.16463	-1.06641	-1.41649	-0.40335	1.96926	-1.3502	-1.35055	0.7562	1.61344	8.61519	29	29	28	29.2	136.38
2254	Q13201;E7EPG1	Multimerin-1;Platelet glycoprotein Ia*;155 kDa platelet multimerin	MMRN1	-1.74984	-0.125005	-1.43277	-1.51014	-1.63552	-0.488256	-0.351279	-0.235096	1.33652	0.355253	-1.20444	0.895393	0.409587	-0.677537	3.29446	1.21542	0.87162	1.17012	1.54462	1.09041	-0.561151	-0.34002	1.65894	0.72716	0.520341	0.935024	8.69691	33	33	33	32.4	138.11
1586	P14618;P14618-3;H3BQ34	Pyruvate kinase PKM;Pyruvate kinase	PKM	1.67383	0.832854	1.76359	0.986011	2.52305	-0.214946	1.42971	1.00039	1.9398	0.321543	1.31407	0.894736	0.409587	1.18455	4.45776	1.58099	2.42392	3.77488	6.13159	2.41384	4.18751	4.76089	6.98081	1.36604	3.85363	4.77527	9.59118	46	46	5	83.4	57.936
1563	P13010	X-ray repair cross-complementing protein 5	XRCC5	0.0370817	-0.211383	-1.21668	0.0616503	0.0134716	-1.13402	-0.84402	-0.245556	0.455461	0.629015	-0.332333	0.894065	0.409587	-0.552532	5.48086	4.10057	5.0373	3.18894	5.51794	3.88919	3.82062	3.25059	5.49433	2.96655	4.19328	2.94338	9.41644	43	43	43	70.9	82.704
2845	Q96HP0;C9IZV6;K7ESB7	Dedicator of cytokinesis protein 6	DOCK6	0.25945	0.141281	1.09039	-0.248319	1.56558	1.15595	0.0152998	0.29014	0.455344	0.629015	0.310701	0.891398	0.409753	0.756743	0.38077	-4.11004	-3.90779	-3.00052	0.64022	-3.96875	-2.8174	-3.24884	1.94635	-2.95408	-3.89249	-2.71038	7.93562	28	28	28	15.2	229.56
3062	Q9HCC0;Q9HCC0-2	Methylcrotonoyl-CoA carboxylase beta chain, mitochondrial	MCCC2	-1.92433	0.183768	-1.09311	-0.840619	-2.22441	-0.00156498	-0.747779	-0.881855	0.903935	0.444705	-0.918573	0.890849	0.409753	-0.963902	8.61661	8.2914	8.06426	7.51288	6.69228	8.47517	6.97115	6.67226	6.3922	8.28984	7.31648	6.63103	10.4819	41	41	18	79.8	61.332
2524	Q6NZY4;Q6NZY4-2	Zinc finger CCHC domain-containing protein 8	ZCCHC8	-0.33549	-4.68496	-3.27825	-0.16618	-1.9033	-4.70911	-3.50884	0.589421	0.812543	0.470703	-2.11622	0.889581	0.409753	-2.38296	0.574711	1.44645	-0.24828	-3.4235	0.239221	-3.23851	-3.52653	-3.58968	-1.32859	-3.26265	-3.75712	-2.83408	7.90262	12	12	12	26.7	78.576
1214	O43148;O43148-2;K7EP06	mRNA cap guanine-N7 methyltransferase	RNMT	-1.88548	-0.290694	-1.37137	-0.433869	-2.51134	-0.565576	-0.652431	-0.392534	1.09854	0.394991	-0.995354	0.887399	0.410467	-1.03047	2.25104	2.4166	2.29064	2.21064	0.365561	2.12591	0.919271	1.77677	-0.2603	1.85103	1.63821	1.81811	8.71559	15	15	15	35.5	54.843
1790	P32119;A6NIW5	Peroxiredoxin-2	PRDX2	0.56239	0.855525	2.37112	0.249011	0.835571	1.02475	2.28845	-0.0912552	0.916546	0.440099	1.00951	0.88583	0.410607	1.01438	3.31382	0.303805	-1.1285	0.0423203	3.87621	1.15933	1.24262	0.291331	4.14939	1.32856	1.15995	-0.0489349	8.76293	11	10	10	58.1	21.892
2167	Q02218;E9PCR7;F5H801;Q02218-2;E9PDF2;E9PFG7	2-oxoglutarate dehydrogenase, mitochondrial	OGDH	1.74787	0.482997	0.17426	0.50817	2.72355	0.713485	0.939719	0.168776	0.894187	0.44565	0.728324	0.87861	0.415022	1.13638	0.865351	-1.61407	-0.550039	0.69919	2.61322	-1.13107	-0.375779	1.20736	3.5889	-0.900581	0.38968	0.867966	8.64687	36	36	36	43.1	115.93
3146	Q9NZJ4;Q9NZJ4-2	Sacsin	SACS	-0.51084	-3.09557	-1.07615	-1.45587	-0.52499	-2.89503	-0.177161	-1.37556	1.15514	0.394567	-1.53461	0.878356	0.415022	-1.24318	1.49797	1.76169	0.609861	-0.5837	0.98713	-1.33389	-0.46629	-2.03957	0.97298	-1.13334	0.4327	-1.95926	8.41853	81	81	81	19.8	521.12
630	E9PDU5;Q9NNW5	WD repeat-containing protein 6	WDR6	0.323379	-0.389474	0.111048	-0.109328	0.632119	-0.148925	2.03402	1.27765	0.0349519	0.967755	-0.0160938	0.873435	0.41754	0.948715	-1.21114	-1.66701	-3.99779	-2.47399	-0.887759	-2.05648	-3.88674	-2.58332	-0.57902	-1.81593	-1.96377	-1.19634	7.56034	9	9	9	11	116.17
1331	O94855;O94855-2;E9PDM8;E9PC44	Protein transport protein Sec24D	SEC24D	-0.8171	-1.57196	-0.0550508	-0.242959	-0.32052	-0.813935	0.0860281	-0.469414	0.843214	0.459547	-0.671766	0.870884	0.41754	-0.37946	1.01716	0.00427532	0.217852	1.2002	0.200061	-1.56768	0.162801	0.95724	0.69664	-0.80966	0.30388	0.730785	8.43279	19	19	19	20.8	113.01
2318	Q14254;J3QLD9;E7EMK3;K7EKW9	Flotillin-2	FLOT2	-2.87	-0.052146	-2.92099	-1.22261	-3.13505	0.624383	-2.37292	-1.72421	1.07375	0.404188	-1.76644	0.870724	0.41754	-1.65195	2.91593	-1.42688	0.215311	-0.691441	0.0459299	-1.47903	-2.70568	-1.91405	-0.21912	-0.802502	-2.15761	-2.41565	8.03703	20	20	20	50.7	47.064
2298	Q13885	Tubulin beta-2A chain	TUBB2A	0.418061	0.0681963	2.40737	0.49652	0.161461	0.240754	0.777089	1.69782	0.684162	0.5048	0.847536	0.870125	0.41754	0.71928	0.23752	-1.20338	-1.82386	-3.85468	0.655581	-1.13518	0.58351	-3.35816	0.398981	-0.962622	-1.04677	-2.15686	8.01204	23	4	1	62.5	49.906
1151	O00560;O00560-3;B4DHN5;E9PBU7	Syntenin-1	SDCBP	2.08677	5.01107	-0.294971	-0.0861387	2.64563	5.08018	0.89973	0.187817	0.573682	0.572991	1.67918	0.865667	0.420298	2.20334	-0.187859	-3.68921	0.929611	0.666899	1.89891	1.32186	0.634641	0.58076	2.45777	1.39097	1.82934	0.854715	8.4908	9	9	1	55.4	32.444
2274	Q13492;Q13492-3;Q13492-2;Q13492-5;Q13492-4	Phosphatidylinositol-binding clathrin assembly protein	PICALM	0.0896292	0.490245	0.0339098	0.881545	0.137159	1.3923	0.254741	2.23291	0.81082	0.471084	0.373832	0.863274	0.420298	1.00428	0.140471	-1.50663	-0.37838	-2.07094	0.2301	-1.01639	-0.34447	-1.1894	0.27763	-0.11433	-0.123639	0.161964	8.00017	9	9	8	17.3	70.754
878	Q92734;G5E9V1;C9JJP5;C9JUE0;C9JTY3	Protein TFG	TFG	-0.0403299	0.237456	-1.08482	-0.813731	-0.99579	0.0736933	-0.766082	-0.261734	0.573617	0.572991	-0.425356	0.862547	0.420298	-0.487478	8.38095	8.6021	9.68076	9.05997	8.34062	8.83955	8.59594	8.24624	7.38516	8.67579	8.91468	8.79824	10.8698	29	29	29	57	43.447
2993	Q9H0J9;G5E9U9	Poly [ADP-ribose] polymerase 12	PARP12	-0.477599	-0.893865	-0.527942	0.0655866	-1.6812	-0.878026	-0.806031	0.22233	0.986023	0.428152	-0.458455	0.861733	0.420298	-0.785732	1.61644	0.439315	0.806091	-2.87219	1.13884	-0.45455	0.27815	-2.80661	-0.0647602	-0.438711	6.00815e-05	-2.64986	8.15473	19	18	18	30.7	79.063
1784	P31942;P31942-2;P31942-3;B4DHY1;P31942-4	Heterogeneous nuclear ribonucleoprotein H3	HNRNPH3	-0.57224	-0.327674	-1.90482	-0.688569	-1.99733	-0.511525	-1.35146	0.124176	1.0498	0.406291	-0.873326	0.858243	0.422352	-0.934035	6.90189	3.48107	4.27786	3.32381	6.32965	3.1534	2.37304	2.63524	4.90456	2.96955	2.9264	3.44798	9.38982	17	16	16	68.8	36.926
743	Q13561;Q13561-3;Q13561-2;F5H2S7;F5H223;F8WAG8;F8W1I6;H0YI98;F8VW18	Dynactin subunit 2	DCTN2	3.28138	-2.38257	1.25574	0.534221	4.06748	2.46546	1.42431	-0.423105	0.217085	0.797443	0.672191	0.856103	0.423104	1.88354	0.555101	-3.40405	-1.6577	0.30628	3.83648	-5.78663	-0.401959	0.840501	4.62258	-0.938591	-0.23339	-0.116825	8.7499	19	19	19	60.3	44.23
1371	O95793;O95793-2;Q5JW30;O95793-3	Double-stranded RNA-binding protein Staufen homolog 1	STAU1	-0.38524	-1.31809	-0.80284	-2.00971	-1.20144	-1.60081	-0.26028	0.0164547	1.31502	0.368262	-1.12897	0.852433	0.424561	-0.761519	1.72559	2.47141	-0.343599	-0.2407	1.34035	1.15332	-1.14644	-2.25041	0.524151	0.8706	-0.603879	-0.224245	8.4375	23	23	21	51.5	63.182
2000	P55060;P55060-3;F8W904;B4DUC5	Exportin-2	CSE1L	1.17946	-0.030633	0.740428	0.205972	2.65415	0.504035	0.61844	0.462536	0.825718	0.459547	0.523807	0.851887	0.424561	1.05979	1.96934	-0.498706	-0.750818	1.03786	3.1488	-0.529339	-0.0103903	1.24383	4.62349	0.00532913	-0.132379	1.50039	8.81309	37	37	37	45.5	110.42
2011	P56537;B7ZBG9	Eukaryotic translation initiation factor 6	EIF6	-0.780389	0.632865	-0.15344	-0.357348	-1.21389	-0.254947	0.065203	-0.948284	0.209611	0.803857	-0.164578	0.847171	0.427859	-0.587979	2.15465	0.246575	-3.53807	1.2321	1.37426	0.87944	-3.69151	0.874751	0.94076	-0.00837135	-3.47287	0.283815	8.34159	9	9	9	60	26.599
636	P09622;E9PEX6;B4DHG0;B4DT69	Dihydrolipoyl dehydrogenase, mitochondrial;Dihydrolipoyl dehydrogenase	DLD	0.67151	0.046186	0.394408	-0.55745	2.36995	1.18127	1.25262	-0.372015	0.195903	0.816379	0.138663	0.841828	0.428256	1.10796	0.676971	-4.51946	-2.06447	-0.85824	1.34848	-4.47327	-1.67006	-1.41569	3.04692	-3.33818	-0.811849	-1.23026	8.22639	13	13	13	28.1	54.177
957	H3BPE1;H3BQK9		MACF1	-0.90809	-1.01145	2.45261	-1.79393	0.0125694	-1.47647	-0.518229	-2.69485	0.119005	0.891342	-0.315216	0.841825	0.428256	-1.16924	5.29586	-0.0309649	-0.69788	-0.51338	4.38777	-1.04242	1.75473	-2.30731	5.30843	-1.50743	-1.21611	-3.20823	9.06685	224	223	0	33.2	856.87
212	P0CG47;P62979;J3QS39;J3QTR3;F5H6Q2;P62987;F5GYU3;F5H2Z3;F5H265;F5H7Y5;B4DV12;F5H388;F5H747;F5GXK7;J3QKN0;Q96C32;F5H7K6;F5H041;P0CG48;M0R1V7;F5H4D8;M0R1M6;M0R2S1;F5GZ39;J3QLP7;J3QRK5;J3QSA3	Polyubiquitin-B;Ubiquitin;Ubiquitin-40S ribosomal protein S27a;Ubiquitin;40S ribosomal protein S27a;Ubiquitin-60S ribosomal protein L40;Ubiquitin;60S ribosomal protein L40;Polyubiquitin-C;Ubiquitin	UBB;RPS27A;UBC;UBA52;UBBP4	0.584691	1.04297	0.49001	-0.176419	0.8477	1.06269	1.6174	-0.321535	0.826331	0.459547	0.485312	0.841095	0.428256	0.801563	5.42415	4.04012	3.13548	4.99918	6.00884	5.08309	3.62549	4.82276	6.27185	5.10281	4.75288	4.67764	9.69702	8	8	8	91.7	25.761
2350	Q15019;Q15019-2;C9J938;C9JB25	Septin-2	2002-09-01	2.23901	0.67781	1.44428	0.758	3.7507	0.672935	1.33869	0.314535	1.41139	0.354021	1.27977	0.840807	0.428256	1.51921	-0.043829	-3.98106	-0.978418	-1.31409	2.19518	-3.30325	0.465859	-0.55609	3.70687	-3.30812	0.360271	-0.999556	8.46394	14	14	1	54.6	41.487
1602	P15924;P15924-2	Desmoplakin	DSP	-0.6032	0.0540953	-0.81993	-1.36591	-2.00679	0.347444	-0.8203	-2.42517	0.990126	0.426362	-0.683737	0.839851	0.428256	-1.2262	5.17712	5.94582	4.19612	-1.93244	4.57392	5.99991	3.37619	-3.29836	3.17033	6.29326	3.37582	-4.35761	9.68338	158	158	158	46.4	331.77
1892	P47756-2;B1AK87;B1AK88;P47756;B1AK85;F6USW4	F-actin-capping protein subunit beta	CAPZB	0.408191	0.663625	2.27947	3.03156	1.28839	-0.512144	3.80492	2.77148	1.06495	0.404458	1.59571	0.838645	0.428256	1.83816	2.56883	-4.00826	-3.38211	-3.67296	2.97702	-3.34463	-1.10264	-0.6414	3.85722	-4.5204	0.422811	-0.901476	8.49927	19	19	19	64.3	30.628
2186	Q06210;Q06210-2	Glutamine--fructose-6-phosphate aminotransferase [isomerizing] 1	GFPT1	0.324311	0.251365	0.20473	0.481711	1.29998	0.282224	-0.00948048	0.633556	1.86084	0.321543	0.315529	0.8374	0.428256	0.55157	1.3232	-0.369155	0.39628	-0.318281	1.64751	-0.11779	0.60101	0.16343	2.62318	-0.0869312	0.3868	0.315275	8.30931	26	26	26	42.9	78.806
1407	P02786;G3V0E5;F5H6B1	Transferrin receptor protein 1;Transferrin receptor protein 1, serum form	TFRC	-0.385331	-2.59437	-4.12483	-0.941369	0.51676	-2.7024	-6.16306	-2.31317	1.00917	0.417768	-2.01147	0.833654	0.430653	-2.66547	2.1062	0.451045	1.31428	0.0836487	1.72087	-2.14332	-2.81055	-0.85772	2.62296	-2.25135	-4.84878	-2.22952	8.14298	25	25	25	38.3	84.87
1480	P07954;P07954-2	Fumarate hydratase, mitochondrial	FH	3.68517	-2.13091	2.10527	0.834651	5.13412	1.48937	1.11009	0.419956	0.367666	0.686844	1.12354	0.826932	0.431762	2.03838	-2.11293	-3.83908	-3.22017	-1.14385	1.57224	-5.97	-1.1149	-0.309199	3.02119	-2.34971	-2.11008	-0.723894	8.23464	19	19	19	47.8	54.636
3209	Q9UHX1-6;Q9UHX1-5	Poly(U)-binding-splicing factor PUF60	PUF60	-1.0268	0.155095	-0.399211	-0.0259295	-1.83515	-0.695205	-0.341151	-0.0971241	0.519207	0.59706	-0.324212	0.826496	0.431762	-0.742157	4.71511	4.46752	2.98087	3.60855	3.68831	4.62262	2.58166	3.58262	2.87996	3.77232	2.63972	3.51143	9.31323	26	26	1	61.4	55.399
2825	Q96D15;M0QZH0;M0QYB8	Reticulocalbin-3	RCN3	1.44178	-0.219132	1.55084	1.36692	2.12817	-0.399249	0.901851	1.55943	1.04384	0.407604	1.0351	0.825286	0.431762	1.04755	-2.40315	-3.61993	-2.09705	-2.28763	-0.96137	-3.83906	-0.54621	-0.920709	-0.274979	-4.01918	-1.1952	-0.728195	7.66729	6	6	6	23.8	37.493
3269	Q9Y230;B3KQ59;M0R0Y3	RuvB-like 2	RUVBL2	0.9547	0.257537	-0.0667105	0.222291	1.20459	0.314336	1.24948	-0.136793	0.672038	0.511344	0.341954	0.825152	0.431762	0.657903	3.16607	1.68518	3.0624	1.59859	4.12077	1.94272	2.99569	1.82088	4.37066	1.99952	4.31188	1.4618	9.04708	27	27	27	60.7	51.156
3166	Q9P2E9;Q9P2E9-2;Q9P2E9-3;F8W7S5	Ribosome-binding protein 1	RRBP1	0.88061	-0.955194	0.304679	-3.05342	-0.186069	-1.89789	-0.07973	-2.4582	0.321288	0.715942	-0.705831	0.822145	0.431762	-1.15547	0.463181	1.63445	1.59155	-0.40514	1.34379	0.67926	1.89623	-3.45856	0.277111	-0.263441	1.51182	-2.86334	8.57931	37	37	36	31	152.47
2262	Q13347	Eukaryotic translation initiation factor 3 subunit I	EIF3I	0.936421	0.450515	-0.51094	-0.319299	0.64378	-0.0615053	0.31116	0.222336	0.150201	0.863022	0.139174	0.822117	0.431762	0.278943	2.69071	0.768365	1.20276	0.75025	3.62713	1.21888	0.691821	0.430951	3.33449	0.70686	1.51392	0.972586	8.66522	14	14	14	55.7	36.501
2285	Q13617;Q13617-2;Q5T2B7;Q5T2B5	Cullin-2	CUL2	2.24887	1.01486	2.52981	-0.760864	3.86389	-0.274224	1.83194	1.16501	0.717506	0.501333	1.25817	0.819947	0.431762	1.64665	-0.49132	-2.72486	-3.47836	-2.91888	1.75755	-1.71	-0.94855	-3.67975	3.37257	-2.99908	-1.64642	-1.75388	8.17322	24	24	24	32.2	86.982
1717	P27105;B4E2V5	Erythrocyte band 7 integral membrane protein	STOM	1.30235	2.65469	4.15353	-0.43188	1.72828	2.57588	5.70746	-0.361345	0.841611	0.459547	1.91967	0.819935	0.431762	2.41257	2.8746	-0.794396	-4.71389	1.5425	4.17695	1.86029	-0.560359	1.11062	4.60288	1.78148	0.993571	1.18115	8.82143	14	14	14	60.8	31.73
3140	Q9NYY8;Q9NYY8-2	FAST kinase domain-containing protein 2	FASTKD2	-0.29321	-2.1207	-0.83899	-0.199281	-1.45098	-2.75025	0.0361586	-0.505846	0.835367	0.459547	-0.863046	0.819012	0.431762	-1.16773	0.51272	0.615804	-1.47718	-2.11846	0.21951	-1.5049	-2.31617	-2.31774	-0.938259	-2.13445	-1.44102	-2.62431	7.90829	15	15	15	26.9	81.462
213	Q15717;B4DVB8	ELAV-like protein 1	ELAVL1	-0.229831	-1.56087	-0.912879	-1.63091	-2.53889	-1.10029	-0.59529	0.0397263	1.34332	0.355253	-1.08362	0.818235	0.431762	-1.04869	5.17085	2.62813	1.65946	1.66886	4.94102	1.06726	0.746581	0.0379496	2.63196	1.52785	1.06417	1.70859	8.89165	15	15	13	48.2	36.091
1906	P48681	Nestin	NES	-1.82749	1.71859	-0.469371	2.09722	-3.51219	-2.58062	-1.14224	0.517906	0.148824	0.863022	0.379738	0.817271	0.431762	-1.67929	3.13061	-0.0729551	2.3332	-3.38112	1.30312	1.64564	1.86383	-1.2839	-0.38158	-2.65357	1.19096	-2.86321	8.56468	45	45	45	33.4	177.44
1755	P30050;P30050-2	60S ribosomal protein L12	RPL12	-0.1391	-0.520625	-0.18259	-1.70045	-1.96001	-0.314197	-0.0239191	-0.981085	0.744832	0.49668	-0.635691	0.816979	0.431762	-0.819803	4.23704	2.4354	1.71055	2.08865	4.09794	1.91477	1.52796	0.3882	2.27703	2.1212	1.68663	1.10756	8.75775	7	7	7	59.4	17.818
2762	Q92615	La-related protein 4B	LARP4B	-0.514951	-1.69207	-1.58109	-0.336212	-2.15017	-2.40141	-1.84555	0.783397	1.21376	0.394567	-1.03108	0.814513	0.432951	-1.40343	-0.762609	-1.30995	-2.02008	-3.65296	-1.27756	-3.00203	-3.60117	-3.98917	-2.91278	-3.71136	-3.86563	-2.86956	7.28463	7	7	7	11	80.551
3351	Q9Y6K5	2-5-oligoadenylate synthase 3	OAS3	1.61442	3.07524	-0.505782	0.729661	1.00615	3.58335	0.438008	0.562246	0.695479	0.504212	1.22838	0.809912	0.434927	1.39744	0.26071	0.238954	1.78875	2.42866	1.87513	3.31419	1.28297	3.15832	1.26686	3.8223	2.22676	2.99091	9.07602	41	41	41	43.1	121.17
2242	Q13049	E3 ubiquitin-protein ligase TRIM32	TRIM32	-0.965449	-0.347535	-0.426991	-0.467948	-1.56654	-0.335557	-0.0379705	-0.565205	1.53577	0.34534	-0.551981	0.809035	0.434927	-0.626318	2.52943	2.82053	3.36113	1.55552	1.56398	2.47299	2.93414	1.08757	0.962891	2.48497	3.32316	0.990314	8.89775	34	34	34	63.1	71.988
1924	P49591;Q5T5C7	Serine--tRNA ligase, cytoplasmic	SARS	0.6755	0.205703	4.12844	1.01197	3.51869	-0.101342	2.35072	0.518074	0.722924	0.501333	1.5054	0.808742	0.434927	1.57154	-1.0376	-3.5433	-4.84619	-1.20023	-0.3621	-3.33759	-0.71775	-0.18826	2.48109	-3.64464	-2.49547	-0.682156	8.12646	16	16	16	37.7	58.777
1670	P22626;P22626-2	Heterogeneous nuclear ribonucleoproteins A2/B1	HNRNPA2B1	-0.18455	-1.13576	-0.99438	-0.862187	-2.05935	-0.909965	-0.393661	0.000495911	1.48543	0.354021	-0.79422	0.805253	0.436112	-0.84062	8.88127	6.57677	6.45701	5.52115	8.69672	5.44101	5.46263	4.65896	6.82192	5.66681	6.06335	5.52164	10.0953	27	27	26	66.6	37.429
672	Q9Y4L1;E9PL22;E9PJ21;B7Z909	Hypoxia up-regulated protein 1	HYOU1	1.56014	-0.942794	1.95548	0.638041	2.94763	-0.288804	1.95868	0.704445	0.52137	0.59706	0.802717	0.80403	0.436112	1.33049	1.57267	-0.261827	-1.27223	1.65062	3.13281	-1.20462	0.683249	2.28866	4.5203	-0.550631	0.68645	2.35506	8.86242	35	35	35	44.2	111.33
148	P27824;B4DGP8;B4E2T8	Calnexin	CANX	-0.0956106	0.509175	0.299779	3.55998	0.603369	0.762433	0.661819	3.75766	0.533047	0.593217	1.06833	0.803031	0.436112	1.44632	4.12634	1.68845	1.9289	-1.64869	4.03073	2.19762	2.22868	1.91129	4.72971	2.45088	2.59072	2.10896	8.9885	31	31	31	40.4	67.567
1936	P50281	Matrix metalloproteinase-14	MMP14	-1.19492	1.24746	1.59207	0.180432	0.682159	0.303056	2.33784	0.310545	0.284417	0.734541	0.456259	0.802553	0.436112	0.908399	0.562641	-1.1571	-3.41427	-1.27876	-0.632279	0.0903606	-1.8222	-1.09833	1.2448	-0.85404	-1.07643	-0.968216	8.00346	10	10	10	18.7	65.893
2836	Q96F44;Q96F44-3;Q96F44-2	E3 ubiquitin-protein ligase TRIM11	TRIM11	-0.288539	0.0564947	-0.647082	-0.26678	-1.63588	0.0330534	-0.311181	-0.786995	0.852819	0.459547	-0.286477	0.799403	0.436704	-0.675251	1.59407	1.75753	1.69026	2.03788	1.30553	1.81403	1.04318	1.7711	-0.0418091	1.79059	1.37908	1.25089	8.64262	20	20	20	41	52.774
2710	Q8TCB0	Interferon-induced protein 44	IFI44	3.09437	6.57964	0.118468	0.717891	3.30221	6.31599	0.697688	0.186995	0.767204	0.491081	2.62759	0.799264	0.436704	2.62572	-1.47368	-3.84066	1.4212	1.4667	1.62069	2.73898	1.53967	2.18459	1.82853	2.47533	2.11889	1.65369	8.64395	19	19	19	49.1	50.49
2610	Q86VP6;Q86VP6-2	Cullin-associated NEDD8-dissociated protein 1	CAND1	0.818	-0.556243	0.25833	1.65685	1.44421	-0.0411444	0.702901	0.285065	0.485171	0.619918	0.544234	0.798247	0.436704	0.597757	1.34273	-1.22099	-1.09725	0.52326	2.16073	-1.77723	-0.83892	2.18011	2.78694	-1.26213	-0.394349	0.808325	8.5282	30	30	26	31.7	136.37
2247	Q13151	Heterogeneous nuclear ribonucleoprotein A0	HNRNPA0	-0.9595	-1.6699	-1.39115	-0.610858	-2.62011	-0.645885	-1.61701	0.261986	1.802	0.322491	-1.15785	0.796533	0.43719	-1.15525	5.29507	-0.180306	2.00597	-0.549641	4.33557	-1.85021	0.61482	-1.1605	2.67496	-0.826191	0.388961	-0.287655	8.71062	9	9	9	32.8	30.84
2432	Q32P28;Q32P28-3	Prolyl 3-hydroxylase 1	LEPRE1	1.31508	-0.0761652	9.82285e-05	-1.10784	1.39786	-0.319615	0.9833	2.97969	0.021594	0.983041	0.032794	0.793546	0.43761	1.26031	-0.575209	-0.524835	-0.202639	-2.49468	0.739871	-0.601	-0.20254	-3.60252	0.822651	-0.84445	0.780662	0.485004	7.97412	15	15	15	24.5	83.393
1908	P48735;B4DFL2;B4DSZ6;H0YL11	Isocitrate dehydrogenase [NADP], mitochondrial;Isocitrate dehydrogenase [NADP]	IDH2	0.224891	1.31117	1.62183	0.705892	1.09786	-0.326098	0.807679	0.718306	1.27283	0.381439	0.965946	0.790974	0.43761	0.574437	1.45841	-4.47294	-2.11038	-0.56208	1.6833	-3.16177	-0.488549	0.143811	2.55627	-4.79904	-1.3027	0.156225	8.25018	20	20	19	46	50.909
3307	Q9Y3I0	tRNA-splicing ligase RtcB homolog	C22orf28	-1.94849	-0.243684	-0.851611	-0.432799	-2.14981	-0.533465	-0.223269	-0.391193	0.970072	0.435509	-0.869146	0.79082	0.43761	-0.824435	7.21552	6.97149	5.95407	5.72375	5.26703	6.72781	5.10246	5.29095	5.06571	6.43803	5.7308	5.33256	10.0293	32	32	32	65.3	55.21
278	P60660;P60660-2;F8W1R7;J3KND3;G8JLA2;G3V1V0;B7Z6Z4;F8VPF3;F8VZV5;G3V1Y7;F8VZU9;F8W180	Myosin light polypeptide 6	MYL6	-0.33114	0.0955322	1.83563	-0.0741282	0.855869	0.124383	1.01639	-0.0486641	0.305296	0.722704	0.381473	0.790498	0.43761	0.486995	1.97566	-3.92428	0.81282	2.3973	1.64452	-3.82875	2.64845	2.32317	2.83153	-3.7999	1.82921	2.34863	8.70845	8	8	6	52.3	16.93
2201	Q08380	Galectin-3-binding protein	LGALS3BP	0.279733	5.44182	1.05829	0.939992	-0.0760533	5.47993	1.61751	1.63901	0.696099	0.504212	1.92996	0.78837	0.43761	2.1651	-1.97447	-0.0249147	2.84421	1.90026	-1.69474	5.41691	3.9025	2.84025	-2.05052	5.45502	4.46172	3.53926	9.33003	18	18	18	35.9	65.33
164	P30626;C9J0K6;B4DKK2;P30626-2	Sorcin	SRI	0.50068	-1.37986	4.48909	-0.336759	-0.365459	2.10464	2.59325	0.649755	0.245003	0.76747	0.818288	0.787287	0.43761	1.24555	1.74603	-4.61015	-4.02923	0.0985088	2.24671	-5.99001	0.459861	-0.23825	1.38057	-2.5055	-1.43598	0.748264	8.22256	8	8	8	38.9	21.676
727	Q9H2U1;Q9H2U1-2;F5GZS0;Q9H2U1-3;E7EWK3	Probable ATP-dependent RNA helicase DHX36	DHX36	0.132251	-2.8833	-0.37762	-0.37049	-1.91667	-3.40135	-1.69111	0.725386	0.539695	0.59001	-0.874791	0.787239	0.43761	-1.57093	1.41616	0.692084	0.40378	-1.03779	1.54841	-2.19122	0.0261602	-1.40828	-0.500509	-2.70926	-1.28733	-0.312405	8.31137	28	28	26	33.4	114.76
1619	P17655;P17655-2	Calpain-2 catalytic subunit	CAPN2	0.00383854	0.389657	0.723741	2.56102	1.14228	0.237065	1.19537	4.75279	0.692414	0.504212	0.919564	0.78566	0.43761	1.83188	1.20052	-1.08232	-0.93014	-4.21647	1.20436	-0.692659	-0.206399	-1.65545	2.3428	-0.845251	0.265231	0.536325	8.21128	15	15	15	24.7	79.994
2152	Q01082;Q01082-2;Q01082-3	Spectrin beta chain, non-erythrocytic 1	SPTBN1	-0.90277	-0.154254	0.1872	-0.592158	0.18133	-1.30976	-0.417418	-2.04888	0.648041	0.525986	-0.365496	0.78393	0.43761	-0.898684	4.76926	2.75768	2.97188	1.68167	3.86649	2.60343	3.15908	1.08951	4.95059	1.44792	2.55446	-0.367214	9.25239	118	118	117	58.4	274.61
863	P60900;G3V5Z7;B4DXJ9	Proteasome subunit alpha type-6;Proteasome subunit alpha type	PSMA6	2.6532	-0.698646	2.79064	0.372642	3.41774	0.417964	2.68952	-0.175795	0.630459	0.53722	1.27946	0.782839	0.43761	1.58736	0.67312	-2.01503	-3.15048	0.24799	3.32632	-2.71368	-0.359839	0.620631	4.09086	-1.59707	-0.460969	0.0721951	8.59782	13	13	1	62.2	27.399
1835	P39019	40S ribosomal protein S19	RPS19	0.429709	-0.373824	-0.255801	-2.55207	0.181669	-0.450856	-0.447001	-0.878675	0.43764	0.637693	-0.687997	0.781577	0.43761	-0.398716	3.28946	1.71789	0.660582	0.143	3.71917	1.34406	0.40478	-2.40907	3.47113	1.26703	0.21358	-0.735676	8.62831	13	13	13	64.8	16.06
108	P55209;F8VY35;B3KNT8;F5H4R6;H0YIV4;F8W020;F8W0J6;F8W118;F8VV59;F5H1X5;H0YH88;H0YHC3;F8VXI6;F8VUX1;B7Z9C2;F8VRJ2;F8VVB5;B3KV44	Nucleosome assembly protein 1-like 1	NAP1L1	0.648631	-0.418534	0.663539	0.3676	1.68932	-0.0352068	0.757499	0.312395	0.519219	0.59706	0.315309	0.781108	0.43761	0.681002	1.14451	-0.330335	-0.344198	0.50844	1.79314	-0.748869	0.319341	0.87604	2.83383	-0.365541	0.413301	0.820835	8.49041	11	11	3	37.1	45.374
865	G3XAB8;Q9HCJ0;Q9HCJ0-2	Trinucleotide repeat-containing gene 6C protein	TNRC6C	-1.25544	-1.2098	-1.22087	-1.50618	-3.1635	-0.965955	-0.589501	-0.153364	3.46481	0.223636	-1.29807	0.778921	0.43761	-1.21808	3.29397	3.26592	3.33799	2.62616	2.03853	2.05612	2.11712	1.11998	0.13047	2.29997	2.74849	2.4728	9.159	50	50	49	42.1	179.32
2812	Q96AY3;F8WA23;K7ESG6	Peptidyl-prolyl cis-trans isomerase FKBP10;Peptidyl-prolyl cis-trans isomerase	FKBP10	-0.64762	-0.140294	1.28015	0.65877	0.16008	-0.0972662	0.405499	0.407162	0.261193	0.756286	0.287751	0.778736	0.43761	0.218869	-0.60607	-1.72587	-1.69211	-4.51246	-1.25369	-1.86617	-0.41196	-3.85369	-0.44599	-1.82314	-1.28661	-4.1053	7.75701	12	12	11	21.1	64.244
503	P12081;D6REN6;B3KWE1;J3KNE5;P12081-2;B4DDD8;B4E1C5;C9JWK3;E7ETE2	Histidine--tRNA ligase, cytoplasmic	HARS	0.95535	1.17116	0.47371	0.608651	4.19793	0.286924	0.84691	1.07461	1.82036	0.322491	0.802218	0.778042	0.43761	1.60159	-0.603559	-3.87025	-2.38073	-1.4426	0.35179	-2.69909	-1.90702	-0.833949	3.59437	-3.58333	-1.53382	-0.367994	8.29594	18	18	18	43	57.41
227	P11234;B4E040;C9J6B1;Q6ZS74;C9JQB3	Ras-related protein Ral-B	RALB	-1.64966	-1.07796	0.254029	-3.41234	-1.98886	-1.35938	0.27411	-5.20858	0.828969	0.459547	-1.47148	0.770944	0.443276	-2.07068	3.84205	-2.95019	0.842852	0.71192	2.19239	-4.02815	1.09688	-2.70042	1.85319	-4.30957	1.11696	-4.49666	8.4325	11	11	7	55.3	23.408
1235	O43615;M0QXU7	Mitochondrial import inner membrane translocase subunit TIM44	TIMM44	0.162438	0.375596	-0.367109	-0.0345488	-0.576431	0.111724	-0.741266	-0.181475	0.0742813	0.931671	0.0340942	0.770101	0.443276	-0.346862	2.17454	0.320075	-3.70528	-0.0473309	2.33698	0.695671	-4.07239	-0.0818796	1.59811	0.431799	-4.44654	-0.228806	8.32006	19	19	19	40.3	51.355
2375	Q15434;F8W1T6;F6W1U9	RNA-binding motif, single-stranded-interacting protein 2	RBMS2	-0.167529	-0.971593	-0.663962	-0.33497	-2.08884	-0.929305	-0.182132	-0.104015	1.23722	0.394567	-0.534513	0.76823	0.44399	-0.826073	1.91033	1.40228	0.794512	0.2586	1.7428	0.430691	0.130549	-0.0763693	-0.178509	0.472979	0.61238	0.154585	8.38099	7	7	6	22.4	43.958
1322	O76003	Glutaredoxin-3	GLRX3	0.53889	0.277239	1.20102	1.50474	0.985451	-0.39907	1.01735	2.25447	1.2706	0.381439	0.880473	0.761335	0.449883	0.964549	-1.26359	-3.1301	-2.46912	-3.17037	-0.7247	-2.85286	-1.2681	-1.66563	-0.278139	-3.52917	-1.45177	-0.915905	7.66772	7	7	7	26.3	37.432
1966	P52272;P52272-2	Heterogeneous nuclear ribonucleoprotein M	HNRNPM	-0.61576	-0.784554	-1.53023	-0.66093	-1.64907	-0.793006	-1.70675	0.503546	1.60846	0.322491	-0.897869	0.755871	0.450333	-0.911321	7.14528	7.23571	5.72765	4.68702	6.52952	6.45116	4.19742	4.02609	5.49621	6.44271	4.0209	5.19057	10.0585	58	58	28	77.4	77.515
3198	Q9UH99;Q9UH99-2;J3KQE0	SUN domain-containing protein 2	SUN2	-0.17426	-3.60688	-0.623021	-0.837072	-0.0270405	-3.02899	-0.35488	-1.35007	0.719693	0.501333	-1.31031	0.755088	0.450333	-1.19025	3.04419	1.18612	-1.9713	-2.93618	2.86993	-2.42076	-2.59432	-3.77325	3.01715	-1.84287	-2.32618	-4.28625	8.3824	24	24	24	47.4	80.31
638	Q9Y4P3;E9PF19	Transducin beta-like protein 2	TBL2	0.5467	-0.824874	-0.972001	-1.16364	-0.59577	-1.07683	-0.334821	0.171224	0.659213	0.518924	-0.603454	0.754494	0.450333	-0.459048	-1.90478	-2.25444	-2.2107	-2.65001	-1.35808	-3.07931	-3.1827	-3.81365	-2.50055	-3.33126	-2.54552	-2.47879	7.39578	8	8	8	22.1	49.797
2820	Q96CS3	FAS-associated factor 2	FAF2	-0.0213213	0.600286	-0.20979	0.88938	0.0210495	0.522725	0.0760298	0.173716	0.508583	0.606272	0.314639	0.753515	0.450333	0.19838	0.629631	-1.27133	-0.309969	-1.23024	0.60831	-0.67104	-0.519759	-0.340859	0.650681	-0.7486	-0.233939	-1.05652	8.04524	14	14	14	38.4	52.623
2880	Q96RN5;Q96RN5-3;Q96RN5-2;G3V1P5;F5GZU5	Mediator of RNA polymerase II transcription subunit 15	MED15	-1.34317	-0.418105	-2.09922	-1.0871	-2.79697	-0.420455	-1.13531	0.0116158	1.4226	0.354021	-1.2369	0.751686	0.450333	-1.08528	1.89871	2.10932	2.36775	1.07526	0.555541	1.69122	0.268531	-0.0118399	-0.89826	1.68887	1.23244	1.08688	8.58596	16	16	16	23.2	86.753
1501	P09211;A8MX94	Glutathione S-transferase P	GSTP1	-0.50468	-0.296722	6.61886	-0.26932	0.40723	2.78869	6.55704	0.425245	0.314519	0.717043	1.38703	0.750837	0.450333	2.54455	0.462681	-4.3336	-4.92995	1.90872	-0.0419989	-4.63033	1.68891	1.6394	0.869911	-1.54491	1.62709	2.33397	8.45439	7	7	7	50	23.356
2672	Q8N766;Q8N766-3;Q8N766-2;Q8N766-4	ER membrane protein complex subunit 1	EMC1	0.346919	-0.403241	0.397729	-0.944659	1.28936	-0.532823	1.40079	0.988726	0.173113	0.836103	-0.150813	0.750477	0.450333	0.786513	-0.284969	-3.14051	-1.87351	-2.0597	0.0619497	-3.54375	-1.47578	-3.00436	1.00439	-3.67333	-0.47272	-1.07097	7.89594	19	19	19	21.3	111.76
877	O75534;O75534-2;O75534-3;G5E9Q2;E9PLT0	Cold shock domain-containing protein E1	CSDE1	0.34629	-1.76505	-2.1404	-0.504178	0.0815296	-2.28051	-2.81149	-0.141855	0.758218	0.492871	-1.01584	0.748887	0.450333	-1.28808	3.38143	2.6839	2.70024	1.1575	3.72772	0.91885	0.55984	0.653321	3.46296	0.403389	-0.111249	1.01564	8.71567	32	32	32	40.1	88.884
1155	O00622	Protein CYR61	CYR61	-0.684241	-0.0775137	-1.01297	-0.55524	-1.57622	-0.114154	-0.50118	-0.177074	1.24019	0.394567	-0.582491	0.747579	0.450333	-0.592157	3.57186	1.83723	4.43256	1.90299	2.88762	1.75972	3.41959	1.34775	1.99564	1.72308	3.93138	1.72592	8.96739	20	20	20	57.7	42.026
1592	P14868;Q68CR9	Aspartate--tRNA ligase, cytoplasmic	DARS;DKFZp781B11202	-1.32653	-0.359275	-1.28762	-1.06899	0.396061	-0.676826	-1.01067	-1.17782	1.68945	0.322491	-1.0106	0.746964	0.450333	-0.617315	3.39492	2.24016	2.35892	3.01952	2.06839	1.88089	1.0713	1.95053	3.79098	1.56334	1.34825	1.8417	8.91973	31	31	31	65.5	57.136
832	Q9NY33;Q9NY33-4;G3V1D3;G3V180	Dipeptidyl peptidase 3	DPP3	1.39495	-2.38485	2.69541	1.66958	2.6	-0.912446	1.63846	2.17359	0.298305	0.72764	0.843773	0.746835	0.450333	1.3749	-2.58701	-2.3207	-4.61007	-3.26233	-1.19206	-4.70554	-1.91466	-1.59275	0.012991	-3.23314	-2.97162	-1.08874	7.20265	7	7	7	12.1	82.588
1899	P48444;B0YIW6;P48444-2	Coatomer subunit delta	ARCN1	2.10627	1.23601	2.94554	0.657321	3.81484	0.297765	1.37815	0.297895	1.39253	0.354021	1.73628	0.746382	0.450333	1.44716	1.14867	-1.96326	-2.90934	0.580759	3.25494	-0.727249	0.0362005	1.23808	4.96351	-1.66549	-1.53119	0.878654	8.79554	32	32	32	58.5	57.21
1922	P49588	Alanine--tRNA ligase, cytoplasmic	AARS	0.325051	-0.746604	2.68951	1.02825	1.70124	-0.71975	3.19764	1.4342	0.473663	0.622751	0.824053	0.743614	0.450333	1.40333	-1.24864	-2.92292	-4.31841	-2.70908	-0.923589	-3.66953	-1.6289	-1.68083	0.4526	-3.64267	-1.12077	-1.27488	7.78186	19	19	19	22.9	106.81
2788	Q93008;Q93008-1;O00507	Probable ubiquitin carboxyl-terminal hydrolase FAF-X;Probable ubiquitin carboxyl-terminal hydrolase FAF-Y	USP9X;USP9Y	-0.118402	0.0719557	1.36999	0.0250502	0.396629	-0.0176058	1.51197	0.392395	0.395239	0.672391	0.337148	0.743391	0.450333	0.570847	2.42104	1.49247	0.315182	0.95714	2.30264	1.56443	1.68517	0.98219	2.81767	1.47487	1.82715	1.34953	8.85908	62	62	62	26.5	292.28
1766	P30479;P30488;P30487;P30483;P30481	HLA class I histocompatibility antigen, B-41 alpha chain;HLA class I histocompatibility antigen, B-50 alpha chain;HLA class I histocompatibility antigen, B-49 alpha chain;HLA class I histocompatibility antigen, B-45 alpha chain;HLA class I histocompatibility antigen, B-44 alpha chain	HLA-B	-1.84927	3.34326	4.16068	1.16366	-0.414693	3.32638	3.03732	0.497894	0.531878	0.593217	1.70458	0.743291	0.450333	1.61173	-1.66911	-4.1709	-3.80504	-2.24379	-3.51838	-0.827641	0.35563	-1.08013	-2.0838	-0.844521	-0.76772	-1.7459	7.7569	14	3	1	42.3	40.539
1148	O00471;F8W9B8	Exocyst complex component 5	EXOC5	0.582711	0.034564	-0.82096	0.541849	1.62962	0.245315	-0.173739	2.20832	0.0901904	0.920106	0.0845411	0.742612	0.450333	0.977379	1.10503	-1.11726	-0.36195	-3.86777	1.68774	-1.0827	-1.18291	-3.32593	2.73465	-0.87195	-0.535689	-1.65945	8.19005	22	22	22	28.7	81.852
787	P09651;F8VXY0;F8VRQ1;P09651-2;F8W6I7;F8VSB5;F8W1S7;P09651-3;F8VZ49;Q32P51;F8VTQ5;F8W646	Heterogeneous nuclear ribonucleoprotein A1;Heterogeneous nuclear ribonucleoprotein A1-like 2	HNRNPA1;HNRNPA1L2	0.0090189	-1.58443	-0.37502	-0.67557	-2.11286	-1.1604	-0.298331	0.130625	0.827784	0.459547	-0.656501	0.741099	0.450742	-0.860241	7.38753	5.7832	5.08158	4.34609	7.39655	4.19877	4.70656	3.67052	5.27467	4.62281	4.78325	4.47672	9.7275	24	21	21	53	38.746
1219	O43237;B4DZP4	Cytoplasmic dynein 1 light intermediate chain 2	DYNC1LI2	1.51306	0.928275	0.267009	0.727931	4.50932	0.793174	1.19509	0.196615	1.34843	0.355253	0.859068	0.73986	0.450871	1.67355	-0.938099	-2.43993	-2.14038	-1.13806	0.57496	-1.51165	-1.87337	-0.410129	3.57122	-1.64675	-0.945289	-0.941444	8.32508	20	19	19	58.3	54.099
1985	P53621;P53621-2	Coatomer subunit alpha;Xenin;Proxenin	COPA	1.96535	-0.0218248	2.74924	1.51039	3.61848	0.0768442	1.91977	0.176146	1.11675	0.394567	1.55079	0.738561	0.451065	1.44781	2.24443	-0.408216	-1.0993	1.45054	4.20978	-0.43004	1.64994	2.96093	5.86291	-0.331371	0.82047	1.62668	9.14504	59	59	59	51.9	138.34
1237	O43684;O43684-2;J3QT28;B4DDM6	Mitotic checkpoint protein BUB3	BUB3	0.32087	-0.872767	-1.75838	0.33528	-0.60199	-1.5173	-1.44669	0.430864	0.395159	0.672391	-0.493749	0.736265	0.452299	-0.78378	1.41344	-3.31404	2.25625	-0.0471897	1.73431	-4.18681	0.49787	0.288091	0.811451	-4.83135	0.80956	0.383675	8.28758	12	12	12	46.3	37.154
2315	Q14204	Cytoplasmic dynein 1 heavy chain 1	DYNC1H1	2.05091	-0.0385942	-0.53753	1.19226	3.04092	0.338485	0.33517	0.745516	0.470073	0.623369	0.666762	0.73434	0.452527	1.11502	5.25796	3.21288	4.02898	3.65153	7.30887	3.17429	3.49145	4.84379	8.29888	3.55137	4.36415	4.39705	10.0152	267	267	267	60.6	532.4
1546	P11498	Pyruvate carboxylase, mitochondrial	PC	-1.58581	-1.3598	-1.3278	-0.763309	-2.92619	-0.387916	-0.549359	-0.401045	2.25724	0.311425	-1.25918	0.733836	0.452527	-1.06613	8.25758	6.31696	6.26431	6.41557	6.67177	4.95716	4.93651	5.65226	5.33139	5.92905	5.71495	6.01452	10.2147	64	64	64	71.1	129.63
1877	P45880;P45880-2;P45880-1;B4DKM5;Q5JSD2;Q5JSD1	Voltage-dependent anion-selective channel protein 2	VDAC2	-0.36777	-0.210991	3.79542	0.92586	0.52713	0.832711	5.40952	1.11077	0.441995	0.634774	1.03563	0.730569	0.45479	1.97003	3.36018	-4.32833	-4.28519	-0.4419	2.99241	-4.53932	-0.48977	0.48396	3.88731	-3.49562	1.12433	0.668865	8.59374	12	12	12	41.8	31.566
2060	P62258;P62258-2	14-3-3 protein epsilon	YWHAE	0.871119	0.510319	5.63994	0.17616	1.34675	1.74275	-0.680051	1.28962	0.590384	0.56382	1.79938	0.726056	0.457497	0.924765	3.09144	-4.06174	-4.40901	0.51017	3.96256	-3.55142	1.23093	0.68633	4.43819	-2.31899	-5.08906	1.79979	8.80527	20	17	17	75.7	29.174
807	O00763;O00763-2;F8W8T8	Acetyl-CoA carboxylase 2;Biotin carboxylase	ACACB	0.610028	-0.845744	-0.0502901	0.314681	-2.80457	-0.230765	-0.998271	-0.152744	0.00733216	0.994178	0.00716877	0.725799	0.457497	-1.04659	-0.689138	-0.245095	0.760731	0.74024	-0.0791101	-1.09084	0.710441	1.05492	-3.49371	-0.475861	-0.23754	0.587496	8.46216	26	3	3	9.9	276.54
2377	Q15437;Q5QPE2	Protein transport protein Sec23B	SEC23B	-0.69551	0.0639963	0.27107	0.172841	-0.83116	-0.146125	-0.17908	-0.0498657	0.0731151	0.931671	-0.0469007	0.721251	0.460842	-0.301558	3.57551	2.22803	2.84107	1.934	2.88	2.29203	3.11214	2.10684	2.74435	2.08191	2.66199	1.88413	8.81533	34	31	31	57.6	86.478
2142	Q00325;Q00325-2;F8VVM2	Phosphate carrier protein, mitochondrial	SLC25A3	-0.643331	0.0941267	0.90911	3.98389	-0.19883	0.346225	2.66712	1.46642	0.439168	0.636605	1.08595	0.719879	0.460842	1.07023	4.72702	-0.936036	-0.97991	-2.91672	4.08369	-0.841909	-0.0707998	1.06717	4.52819	-0.589811	1.68721	-1.45031	8.85801	13	13	13	34	40.094
2115	P78347;P78347-2;P78347-4;P78347-3	General transcription factor II-I	GTF2I	-0.847428	-0.351003	-1.59303	-0.393628	-1.91671	-0.257415	-0.5502	-0.0809345	1.15446	0.394567	-0.796272	0.719365	0.460842	-0.701315	4.19401	3.72079	3.92715	3.78115	3.34658	3.36979	2.33412	3.38752	2.2773	3.46338	3.37695	3.70021	9.39983	51	51	51	56.5	112.42
1497	P08758;D6RBL5;E7ENQ5;D6RBE9	Annexin A5;Annexin	ANXA5	0.47203	-0.450392	6.23821	1.499	2.00872	-0.322729	6.00046	1.31194	0.547964	0.589474	1.93971	0.715886	0.46339	2.2496	1.46136	-4.06232	-4.25037	1.06883	1.93339	-4.51271	1.98784	2.56783	3.47008	-4.38504	1.75009	2.38077	8.69435	17	17	17	61.9	35.936
2641	Q8IXB1;Q8IXB1-2	DnaJ homolog subfamily C member 10	DNAJC10	0.66208	0.197215	0.396911	-0.0320482	0.110899	-0.0352869	1.26919	0.625835	0.887107	0.450636	0.306039	0.712986	0.465334	0.49266	6.66706	7.57761	7.10856	5.42925	7.32914	7.77482	7.50547	5.3972	6.77796	7.54232	8.37775	6.05508	10.222	38	38	38	50.3	91.079
1801	P35232;C9JW96;C9JZ20;E7ESE2;E9PCW0	Prohibitin	PHB	1.1249	0.706367	0.23194	-0.47462	2.30625	1.18004	0.273089	-0.145174	0.48039	0.620755	0.397147	0.710305	0.467054	0.90355	4.0123	0.383994	1.47577	1.70599	5.1372	1.09036	1.70771	1.23137	6.31855	1.56403	1.74886	1.56082	9.22699	19	19	19	82.7	29.804
1555	P12268;H0Y4R1	Inosine-5-monophosphate dehydrogenase 2	IMPDH2	-0.85407	-0.387635	-0.733321	0.0474806	-0.109341	-0.931315	-0.56776	0.0887661	1.01151	0.417768	-0.481886	0.706722	0.467624	-0.379912	3.95482	2.91712	2.47956	2.42919	3.10075	2.52949	1.74624	2.47667	3.84548	1.98581	1.9118	2.51796	9.00847	25	25	24	53.9	55.804
1143	O00425	Insulin-like growth factor 2 mRNA-binding protein 3	IGF2BP3	-0.705939	-1.45194	-0.469481	-0.789229	-2.61259	-1.69642	-0.288821	0.262075	1.56925	0.33391	-0.854148	0.706041	0.467624	-1.08394	7.02269	5.40881	4.62498	2.41055	6.31675	3.95687	4.1555	1.62132	4.4101	3.7124	4.33616	2.67262	9.60543	33	33	29	57.9	63.704
2309	Q14157;Q14157-5;Q14157-1;Q14157-4;Q14157-3;F8W726	Ubiquitin-associated protein 2-like	UBAP2L	1.19364	0.895226	0.613511	-0.306689	-0.44211	0.867946	0.864131	1.9661	0.790723	0.482443	0.598922	0.705687	0.467624	0.814016	1.55589	1.66503	1.84449	0.782219	2.74953	2.56026	2.458	0.47553	1.11378	2.53298	2.70862	2.74832	8.91493	18	18	18	26.5	114.53
1392	P00505;E7ERW2	Aspartate aminotransferase, mitochondrial;Aspartate aminotransferase	GOT2	4.00467	0.879663	1.08181	1.56307	5.38578	0.366493	0.6144	1.34888	1.09776	0.394991	1.8823	0.703169	0.467624	1.92889	-1.44332	-3.95613	-2.82955	-0.39303	2.56135	-3.07646	-1.74774	1.17004	3.94246	-3.58963	-2.21515	0.955854	8.51379	19	19	19	46.5	47.517
734	Q9Y6Y8;F5H0L8;Q9Y6Y8-2	SEC23-interacting protein	SEC23IP	-0.0968103	0.412196	0.55009	-0.328408	-0.2409	0.255256	1.1789	1.72378	0.248706	0.764155	0.134267	0.702389	0.467624	0.729258	1.4972	-0.254186	-0.91181	-1.46169	1.40039	0.15801	-0.36172	-1.7901	1.2563	0.00107002	0.267091	0.262085	8.36642	21	21	21	25.3	111.08
1529	P10809	60 kDa heat shock protein, mitochondrial	HSPD1	0.21565	0.0913553	1.93759	-0.12308	0.500019	-0.147635	1.42183	0.373995	0.4623	0.626275	0.530379	0.702039	0.467624	0.537052	4.95007	3.1113	2.15105	3.56069	5.16572	3.20266	4.08864	3.43761	5.45009	2.96367	3.57288	3.93468	9.39643	37	37	37	68.2	61.054
1314	O75874	Isocitrate dehydrogenase [NADP] cytoplasmic	IDH1	1.46954	0.73744	2.2024	2.22749	2.50274	-0.904557	1.60993	1.6197	1.73625	0.322491	1.65922	0.701613	0.467624	1.20695	-1.73289	-3.36513	-3.16286	-1.92694	-0.263349	-2.62769	-0.96046	0.300551	0.76985	-4.26969	-1.55293	-0.307245	7.92413	14	13	13	38.9	46.659
292	O95487;O95487-2;B7ZKM8	Protein transport protein Sec24B	SEC24B	-0.621219	-0.552423	0.282029	-0.52579	-1.6042	-0.265864	0.286019	-1.36036	0.710196	0.501333	-0.354351	0.701239	0.467624	-0.736103	3.05739	3.11815	2.66954	3.51651	2.43617	2.56573	2.95157	2.99072	1.45319	2.85229	2.95556	2.15615	9.23497	35	35	32	35.3	137.42
2578	Q7Z2W4;C9J6P4;Q7Z2W4-2	Zinc finger CCCH-type antiviral protein 1	ZC3HAV1	-0.13758	-0.148324	-0.00435925	-0.96865	-1.6332	-0.501716	-0.13185	-0.0870056	0.604445	0.552132	-0.314728	0.696678	0.468296	-0.588443	2.94852	2.65573	2.11902	1.68091	2.81094	2.50741	2.11466	0.71226	1.31532	2.15402	1.98717	1.5939	8.8829	37	37	36	48.8	101.43
755	Q9BQE3;F5H5D3	Tubulin alpha-1C chain	TUBA1C	0.0545526	0.216786	2.63493	1.08472	1.07711	0.0586653	1.89258	-0.0410624	0.721712	0.501333	0.997749	0.695942	0.468296	0.746823	-2.64452	-1.91732	-4.33033	-3.37701	-2.58997	-1.70053	-1.6954	-2.29228	-1.56741	-1.85865	-2.43776	-3.41807	7.51335	30	2	2	71.5	49.895
632	Q92540;Q92540-2;Q92540-4;E9PEH2;E9PD50;E9PCE5;E9PCI0;B1ALB4	Protein SMG7	SMG7	-1.66508	-0.819695	-1.86302	-1.19178	-3.85656	-1.61565	-0.361364	0.0786219	2.0098	0.321543	-1.38489	0.695864	0.468296	-1.43874	1.11196	0.745675	-2.13581	-2.97799	-0.553119	-0.0740204	-3.99883	-4.16977	-2.7446	-0.86997	-2.49717	-2.89937	8.20927	21	21	21	21.5	127.28
2336	Q14697;Q14697-2;F5H6X6;E9PKU7	Neutral alpha-glucosidase AB	GANAB	-0.0360899	-1.06077	0.476169	1.22403	0.716339	-0.383687	0.636821	0.969315	0.111397	0.893824	0.150836	0.69393	0.468296	0.484697	2.65709	0.810805	1.42155	2.12075	2.621	-0.24996	1.89772	3.34478	3.37343	0.427118	2.05837	3.09007	8.92579	40	40	40	47.1	106.87
3255	Q9UNM6;Q9UNM6-2;J3KNQ3;E9PL38;H0YD73	26S proteasome non-ATPase regulatory subunit 13	PSMD13	1.28658	0.0102074	-0.18076	0.133582	2.05625	0.169707	0.357039	0.312607	0.381932	0.686508	0.312402	0.692591	0.468296	0.723901	2.01727	-3.93172	0.534761	1.58677	3.30385	-3.92152	0.354001	1.72035	4.07352	-3.76202	0.891801	1.89938	8.75803	20	20	20	62.5	42.945
1879	P46060;F8W7I9	Ran GTPase-activating protein 1	RANGAP1	0.748078	-0.301585	-0.407472	0.485584	3.36719	-0.751565	0.799689	2.55852	0.168752	0.838638	0.131151	0.692196	0.468296	1.49346	-0.712729	-2.19853	-1.82361	-4.08617	0.0353498	-2.50011	-2.23108	-3.60059	2.65446	-2.95009	-1.02392	-1.52765	7.9765	15	15	15	30	63.541
2311	Q14165;F5H1S8	Malectin	MLEC	-0.64824	0.370355	-0.840861	-0.618218	-1.66013	0.259395	-0.77563	-0.416063	0.678737	0.507303	-0.434241	0.691589	0.468296	-0.648108	6.1659	2.91922	4.65412	3.68007	5.51766	3.28957	3.81326	3.06185	4.50577	3.17861	3.87849	3.26401	9.29272	17	17	17	51	32.233
2642	Q8IXQ6-2;Q8IXQ6;Q8IXQ6-3	Poly [ADP-ribose] polymerase 9	PARP9	1.63955	2.41497	-0.890422	-0.501519	0.167871	2.28137	-0.120961	1.21095	0.328508	0.714719	0.665644	0.690803	0.468296	0.88481	1.24354	1.93142	4.11167	1.08552	2.88309	4.34639	3.22125	0.584001	1.41141	4.2128	3.99071	2.29647	8.97702	34	34	34	51.3	92.27
1856	P41252;J3KR24	Isoleucine--tRNA ligase, cytoplasmic	IARS	-0.0448103	-0.783454	-0.996881	-0.77983	0.264519	-0.433805	-0.623231	-1.32994	1.28168	0.381439	-0.651244	0.690584	0.468296	-0.530613	4.03484	2.59104	2.5066	3.70668	3.99003	1.80759	1.50972	2.92685	4.29936	2.15724	1.88337	2.37675	9.2411	51	51	51	41.8	144.5
2481	Q5T4S7;Q5T4S7-3;Q5T4S7-4;Q5T4S7-2	E3 ubiquitin-protein ligase UBR4	UBR4	2.77024	1.61354	-0.247041	0.394643	4.29678	0.826316	1.0095	-0.0110435	0.724285	0.501333	1.13284	0.688153	0.468296	1.53039	-0.214499	-3.48298	-0.931648	-1.77776	2.55574	-1.86944	-1.17869	-1.38312	4.08228	-2.65666	0.0778513	-1.78881	8.54758	91	91	91	20.4	573.83
3318	Q9Y4K0	Lysyl oxidase homolog 2	LOXL2	-1.37594	-0.0589247	-1.65857	-0.215638	-2.59103	-0.341475	-1.209	0.206415	0.876404	0.452725	-0.827269	0.687997	0.468296	-0.983773	7.57033	6.31036	7.53316	3.60225	6.19439	6.25144	5.87459	3.38661	4.9793	5.96889	6.32416	3.80866	9.93591	34	34	25	49.6	86.724
2056	P62191;B4DR63	26S protease regulatory subunit 4	PSMC1	0.63182	-0.120843	1.41102	0.328891	2.43141	-0.308215	1.33201	0.378157	0.746834	0.49668	0.562722	0.686724	0.468296	0.95834	1.48446	-0.218436	-1.21869	0.627899	2.11628	-0.339279	0.19233	0.95679	3.91587	-0.526651	0.11332	1.00606	8.60233	18	18	18	46.6	49.184
1782	P31930	Cytochrome b-c1 complex subunit 1, mitochondrial	UQCRC1	0.19329	-0.807897	0.623649	0.716311	0.0227394	0.0060811	0.415389	0.875605	0.194408	0.817753	0.181338	0.686387	0.468296	0.329954	0.453751	-4.38884	-0.975449	-1.02742	0.64704	-5.19674	-0.3518	-0.311109	0.47649	-4.38276	-0.56006	-0.151815	7.96078	10	10	10	31	52.645
2400	Q15907;P62491;J3KQP6;H3BMH2;B4DT13;B4DMK0;H3BSC1	Ras-related protein Rab-11B;Ras-related protein Rab-11A	RAB11B;RAB11A	-1.02105	1.21155	5.23665	0.211572	-0.761751	3.83567	4.71695	0.587116	0.426411	0.647372	1.40968	0.686068	0.468296	2.09449	2.77349	-5.16132	-4.68257	0.751369	1.75244	-3.94977	0.55408	0.962941	2.01174	-1.32565	0.0343714	1.33849	8.36879	11	11	11	48.2	24.488
1499	P09012;M0R268;M0R221;M0R2B8;M0QXK2;M0QZG7	U1 small nuclear ribonucleoprotein A	SNRPA	0.21663	-5.32746	-2.80348	-0.0862093	-1.01725	-1.79386	-6.68252	0.0115261	0.654337	0.520953	-2.00013	0.68091	0.472778	-2.37053	2.25265	1.48279	2.02837	0.834249	2.46928	-3.84466	-0.775109	0.74804	1.2354	-0.311062	-4.65415	0.845776	8.40381	8	8	8	37.2	31.279
680	Q13490;Q13490-2;E9PMH5	Baculoviral IAP repeat-containing protein 2	BIRC2	-0.436791	-0.0334044	-1.068	1.0066	-0.941111	-0.180736	-1.29053	0.218133	0.107822	0.896105	-0.1329	0.677819	0.475041	-0.548561	0.335161	-1.41391	-1.00244	-3.99122	-0.10163	-1.44731	-2.07044	-2.98463	-0.605949	-1.59464	-2.29297	-3.77309	7.75035	11	11	11	17.5	69.899
3312	Q9Y3Z3;Q9Y3Z3-2	Deoxynucleoside triphosphate triphosphohydrolase SAMHD1	SAMHD1	-0.50995	4.05131	0.35481	1.2249	-0.205931	4.06939	0.62387	1.37733	0.543302	0.59001	1.28027	0.674665	0.477385	1.46616	3.29226	0.338964	2.0473	1.45379	2.78231	4.39027	2.40211	2.67869	3.08633	4.40835	2.67117	2.83112	9.20537	37	37	37	65.8	72.2
1704	P25786;P25786-2;F5GX11;B4DEV8	Proteasome subunit alpha type-1;Proteasome subunit alpha type	PSMA1	2.38137	-2.36786	0.320343	-1.70526	3.10444	0.458514	0.866899	-0.0473002	0.113339	0.892846	-0.342851	0.67138	0.479888	1.09564	1.24614	-2.08457	-4.05328	-1.66554	3.62751	-4.45242	-3.73294	-3.3708	4.35058	-1.62605	-3.18638	-1.71284	8.61156	20	20	20	77.9	29.555
1443	P05165;P05165-2;P05165-3	Propionyl-CoA carboxylase alpha chain, mitochondrial	PCCA	-1.17895	-0.0595675	-1.40164	-0.594989	-2.19982	0.0652742	-0.77625	-0.243635	1.12346	0.394567	-0.808787	0.669849	0.480064	-0.788608	9.50432	8.52283	8.1121	7.52507	8.32537	8.46326	6.71046	6.93008	7.3045	8.5881	7.33585	7.28144	10.6321	57	57	57	77.9	80.058
1832	P38159;P38159-2;H3BT71;H0Y6E7;B3KRG5;H3BUY5	RNA-binding motif protein, X chromosome;RNA-binding motif protein, X chromosome, N-terminally processed	RBMX	1.35448	-3.64542	-0.891191	0.13943	-1.49969	-4.24477	-1.22073	0.638926	0.278352	0.739668	-0.760676	0.669201	0.480064	-1.58156	1.14321	1.63291	-0.20373	-1.81481	2.49769	-2.01252	-1.09492	-1.67538	-0.35648	-2.61186	-1.42446	-1.17588	8.21437	15	15	4	38.1	42.331
3084	Q9NR12;Q9NR12-2;Q9NR12-6;Q9NR12-5;Q9NR12-4;D6RH06;D6RF83;H7BYK4	PDZ and LIM domain protein 7	PDLIM7	-0.34796	0.108165	0.415	0.134042	-0.557909	0.0871134	-0.25281	-0.122644	0.181839	0.830762	0.0773115	0.667298	0.481056	-0.211563	1.39393	-0.643485	-0.7006	-0.634201	1.04597	-0.53532	-0.2856	-0.500159	0.836021	-0.556372	-0.95341	-0.756845	8.11096	12	12	12	33.9	49.844
1558	P12429;D6RA82	Annexin A3;Annexin	ANXA3	2.46863	-1.41032	2.91792	0.775201	4.06007	-0.579101	0.603462	2.20591	0.504815	0.607257	1.18786	0.665269	0.482192	1.57258	-1.57309	-3.75385	-4.47092	-2.66719	0.895541	-5.16417	-1.553	-1.89199	2.48698	-4.33295	-3.86745	-0.461285	8.05331	16	16	16	46.1	36.375
3241	Q9ULJ6;Q9ULJ6-2;Q8NF64;Q8NF64-3;E7EWM3;Q8NF64-2	Zinc finger MIZ domain-containing protein 1;Zinc finger MIZ domain-containing protein 2	ZMIZ1;ZMIZ2	-1.53412	-0.462234	-0.620921	-1.40189	0.281308	-2.82297	-0.73342	-0.775064	1.46837	0.354021	-1.00479	0.662098	0.483563	-1.01254	-1.54366	-1.74232	-1.39626	-1.30434	-3.07778	-2.20455	-2.01718	-2.70623	-1.26235	-4.56528	-2.12968	-2.0794	7.68485	6	6	6	5.5	115.48
2759	Q92598;Q92598-2;B4DYH1;Q92598-3;B4DY72	Heat shock protein 105 kDa	HSPH1	1.58909	-0.203584	0.282981	0.870341	2.5349	-0.210595	0.82268	0.482916	0.700902	0.504212	0.634707	0.662035	0.483563	0.907475	0.506361	-0.418145	-0.00094986	0.78512	2.09545	-0.621729	0.282031	1.65546	3.04126	-0.62874	0.821731	1.26804	8.62368	33	31	30	42.9	96.864
1024	P52948;P52948-2;P52948-4;P52948-3;J3KP29;P52948-6;P52948-5	Nuclear pore complex protein Nup98-Nup96;Nuclear pore complex protein Nup98;Nuclear pore complex protein Nup96	NUP98	-1.75071	0.349687	-2.08445	-1.11104	-1.89831	0.121705	-3.67258	-0.0636139	0.911067	0.440921	-1.14913	0.65879	0.486072	-1.3782	1.45015	1.68862	0.000471115	-0.676451	-0.300559	2.03831	-2.08398	-1.78749	-0.44816	1.81033	-3.67211	-0.740065	8.3527	16	16	16	11.3	197.58
331	P08865;C9J9K3;A6NE09	40S ribosomal protein SA	RPSA;RPSAP58	0.533109	0.290626	-0.213792	-0.960797	-0.322571	-1.55483	0.0784082	-0.376244	0.092799	0.91714	-0.0877137	0.657547	0.48635	-0.543808	5.70966	3.79657	4.76857	4.54042	6.24277	4.0872	4.55478	3.57962	5.38709	2.24175	4.84698	4.16418	9.54664	16	16	16	62.7	32.854
2163	Q01813;Q01813-2	6-phosphofructokinase type C	PFKP	0.008811	1.17249	1.32527	0.0535612	0.17429	1.00737	0.71197	-0.212524	0.776034	0.489313	0.640032	0.656394	0.48653	0.420278	5.45211	2.58055	3.38017	3.9449	5.46092	3.75304	4.70544	3.99846	5.6264	3.58793	4.09214	3.73237	9.38294	37	37	33	50.6	85.595
1490	P08572	Collagen alpha-2(IV) chain;Canstatin	COL4A2	-0.155	0.996816	-0.76805	0.898499	0.126379	0.0408239	1.01162	2.87469	0.215891	0.798378	0.243066	0.655153	0.486787	1.01338	0.339821	-0.0667257	0.707121	-1.72592	0.184821	0.93009	-0.0609293	-0.82742	0.4662	-0.0259018	1.71874	1.14878	8.39726	13	13	13	11.4	167.55
893	Q5SW79;H0Y2V6;Q5SW79-3;Q5SW79-2	Centrosomal protein of 170 kDa	CEP170	0.624381	0.0957956	1.43136	1.53658	1.29876	-0.363194	0.394319	0.846944	1.12887	0.394567	0.922029	0.653304	0.486787	0.544207	-1.1735	-1.50386	-3.01177	-4.31926	-0.549119	-1.40806	-1.58041	-2.78268	0.125261	-1.86705	-2.61745	-3.47231	7.78797	14	14	14	10.5	175.29
1686	P23526;P23526-2	Adenosylhomocysteinase	AHCY	-0.83344	0.206115	-0.0536203	-0.183518	-1.26082	0.0298643	-0.0382795	-0.564955	0.397394	0.672391	-0.216116	0.6532	0.486787	-0.458548	4.51267	2.98814	3.3533	3.69327	3.67923	3.19426	3.29968	3.50975	3.25185	3.01801	3.31502	3.12831	9.19932	21	21	21	45.8	47.716
1213	O43143	Putative pre-mRNA-splicing factor ATP-dependent RNA helicase DHX15	DHX15	0.3558	-2.31539	0.721349	-5.04536	1.24415	-2.81458	-1.35776	-4.307	0.486621	0.619918	-1.5709	0.650615	0.488585	-1.8088	1.96805	1.43662	1.12811	0.278229	2.32385	-0.878769	1.84946	-4.76713	3.2122	-1.37796	-0.22965	-4.02877	8.45659	25	25	24	34.2	90.932
1528	P10644;K7ER48;K7EPB2;K7EM13	cAMP-dependent protein kinase type I-alpha regulatory subunit;cAMP-dependent protein kinase type I-alpha regulatory subunit, N-terminally processed	PRKAR1A	2.23029	-1.19858	0.548494	0.986861	3.0201	-0.0205147	0.939436	0.255316	0.364215	0.687976	0.641767	0.648606	0.489742	1.04858	-0.83547	-3.5754	-2.62179	-2.01687	1.39482	-4.77398	-2.0733	-1.03001	2.18463	-3.59592	-1.68236	-1.76155	8.03019	14	14	14	39.9	42.981
2446	Q53G44;H7C1K6	Interferon-induced protein 44-like	IFI44L	3.64525	8.20575	-1.18146	0.348132	3.94462	8.0825	0.24332	-0.393003	0.557822	0.582562	2.75442	0.645927	0.49147	2.96936	-2.28419	-4.51698	2.34636	2.56063	1.36106	3.68877	1.1649	2.90876	1.66043	3.56553	2.58968	2.16763	8.86402	20	20	20	44.7	51.322
1436	P05089;P05089-2;P05089-3	Arginase-1	ARG1	1.20278	0.846757	-1.62343	-0.148377	-0.321751	1.16992	0.216001	1.64561	0.0364339	0.966672	0.069432	0.645121	0.49147	0.677446	0.593731	1.82372	0.393681	-3.82512	1.79651	2.67048	-1.22975	-3.97349	0.27198	2.99365	0.609681	-2.17951	8.6138	14	14	14	50.6	34.735
2438	Q460N5;Q460N5-4;Q460N5-1;H7C5R8;Q460N5-3	Poly [ADP-ribose] polymerase 14	PARP14	1.17265	2.63001	-0.13342	0.299682	0.278299	1.9026	-0.0373201	0.452847	0.694305	0.504212	0.992229	0.641541	0.494426	0.649107	-0.526699	-1.34954	0.899641	0.0880089	0.645951	1.28047	0.766221	0.387691	-0.2484	0.553068	0.862321	0.540855	8.44683	48	48	48	31.5	202.8
2848	Q96I24	Far upstream element-binding protein 3	FUBP3	-0.25673	-0.829684	-0.36962	-0.448688	-1.64295	-0.738606	-0.174031	0.169235	1.5044	0.347582	-0.476181	0.640434	0.494579	-0.596588	2.99851	2.38414	2.15635	1.03391	2.74178	1.55446	1.78673	0.585221	1.35556	1.64554	1.98232	1.20314	8.75507	26	22	22	60.7	61.64
281	P62495;Q96CG1;B7Z7P8	Eukaryotic peptide chain release factor subunit 1	ETF1	4.67164	-0.277097	0.588359	0.316442	6.14428	0.361054	1.69091	0.166805	0.487174	0.619918	1.32484	0.637595	0.494647	2.09076	-2.08629	-4.85872	-5.15039	-3.2984	2.58535	-5.13582	-4.56203	-2.98196	4.05799	-4.49767	-3.45948	-3.1316	8.42104	16	16	16	44.2	49.03
2688	Q8ND56;Q8ND56-2;B4DTG6;K7EMZ9	Protein LSM14 homolog A	LSM14A	-0.599841	-2.83027	-1.81867	0.823046	-1.57974	-1.958	-1.37428	0.96118	0.593315	0.562585	-1.10643	0.634803	0.494647	-0.987711	0.374231	-0.490516	-0.44648	-4.35625	-0.22561	-3.32078	-2.26515	-3.5332	-1.20551	-2.44852	-1.82076	-3.39507	7.7266	10	10	9	21.8	50.529
875	Q12906;G5E9M5;Q12906-4;Q12906-5;Q12906-2;Q12906-6;Q12906-3	Interleukin enhancer-binding factor 3	ILF3	0.16566	-2.76309	0.409528	-0.455119	-0.64802	-3.0538	0.0663881	-0.495495	0.367809	0.686844	-0.660757	0.634727	0.494647	-1.03273	4.39767	4.19853	2.67795	-0.0107403	4.56333	1.43544	3.08748	-0.465859	3.74965	1.14474	2.74434	-0.506235	9.08803	28	28	28	35.5	95.337
2104	P67809;H0Y449	Nuclease-sensitive element-binding protein 1	YBX1	2.17819	-0.998965	-0.231421	-0.875268	0.5807	-1.42037	-1.53132	-0.551863	0.00790003	0.994178	0.0181341	0.634719	0.494647	-0.730715	2.33687	1.57119	1.2666	0.915009	4.51506	0.572229	1.03518	0.0397406	2.91757	0.15082	-0.26472	0.363146	8.70433	13	13	8	50	35.924
1202	O15269	Serine palmitoyltransferase 1	SPTLC1	1.0157	-0.117475	2.61924	0.197471	2.44905	0.0810862	1.72366	-0.320944	0.645083	0.525986	0.928733	0.633528	0.494647	0.983213	-0.515259	-2.69308	-4.71669	-2.21409	0.500442	-2.81055	-2.09745	-2.01662	1.93379	-2.61199	-2.99302	-2.53503	7.86122	11	11	11	23.9	52.743
2983	Q9GZM7;Q9GZM7-3	Tubulointerstitial nephritis antigen-like	TINAGL1	-0.29074	0.152707	-0.648791	0.37741	-1.56882	-0.151704	-0.319791	-0.0602455	0.164178	0.844839	-0.102354	0.633458	0.494647	-0.52514	5.7658	5.20033	5.61815	4.10998	5.47506	5.35304	4.96936	4.48739	4.19698	5.04863	5.29836	4.04973	9.67705	23	23	23	66.4	52.387
622	P14324;E9PCI9	Farnesyl pyrophosphate synthase	FDPS	2.37885	-0.318594	-0.313352	-0.746137	3.99808	-0.787555	0.226569	4.22693	0.124876	0.881514	0.250192	0.632715	0.494647	1.91601	-0.77537	-4.07232	-0.178019	-3.59695	1.60348	-4.39092	-0.49137	-4.34308	3.22271	-4.85988	0.0485506	0.629986	8.37681	9	9	9	19.1	48.275
160	O75390;B4DJV2	Citrate synthase, mitochondrial;Citrate synthase	CS	1.43875	-0.132023	1.53032	0.452149	2.07004	-0.64731	1.21915	0.746124	0.877304	0.452725	0.822299	0.63267	0.494647	0.847001	-0.11447	-2.95543	-1.4802	0.6063	1.32428	-3.08745	0.0501204	1.05845	1.95557	-3.60274	-0.26105	1.35242	8.31628	15	15	15	39.5	51.712
1551	P11940;E7EQV3;E7ERJ7;P11940-2;H0YAR2;Q9H361	Polyadenylate-binding protein 1;Polyadenylate-binding protein 3	PABPC1;PABPC3	0.0229712	-1.56225	-1.09504	-0.668069	-1.6586	-1.19273	-0.711841	0.629656	1.0386	0.407604	-0.825596	0.630544	0.495985	-0.73338	7.32329	7.01713	6.60815	4.76164	7.34626	5.45489	5.51311	4.09357	5.66469	5.8244	5.89631	5.39129	10.0284	44	44	30	67.5	70.67
1264	O60568	Procollagen-lysine,2-oxoglutarate 5-dioxygenase 3	PLOD3	1.40204	0.176455	0.41112	-0.074069	2.76724	0.0287638	0.0489798	0.966934	0.62875	0.53722	0.478887	0.628946	0.496507	0.952979	2.00796	1.56942	1.85548	0.70479	3.41	1.74588	2.2666	0.630721	4.7752	1.59819	1.90446	1.67172	8.88328	31	31	31	43.6	84.784
1282	O75165	DnaJ homolog subfamily C member 13	DNAJC13	-0.183188	-0.911674	0.36242	-0.490289	0.472752	-1.16862	-0.66212	-3.23775	0.472332	0.622751	-0.305683	0.628187	0.496507	-1.14893	2.06197	1.45982	1.14841	1.94145	1.87878	0.548151	1.51083	1.45116	2.53472	0.291208	0.486291	-1.2963	8.80041	66	66	66	34.1	254.41
1952	P51149;C9J8S3;C9J592;C9J4V0;C9IZZ0	Ras-related protein Rab-7a	RAB7A	-1.05645	3.23868	2.14378	0.243361	-0.73794	4.2098	2.2734	0.575445	0.495784	0.61568	1.14234	0.625703	0.498267	1.58018	2.65164	-4.11015	-1.68964	-0.0658302	1.59519	-0.871469	0.454141	0.177531	1.9137	0.0996494	0.58376	0.509615	8.28468	13	13	13	65.7	23.489
2154	Q01085-2	Nucleolysin TIAR	TIAL1	-0.287919	-0.0325632	-0.5461	-1.16687	-1.69795	-0.349774	0.127099	-0.384554	0.893504	0.44565	-0.508363	0.624198	0.498909	-0.576295	5.46693	4.66956	4.07113	4.11262	5.17901	4.637	3.52503	2.94575	3.76898	4.31979	4.19823	3.72807	9.4696	17	17	3	55.1	43.448
1737	P29279;P29279-2	Connective tissue growth factor	CTGF	-2.13305	-0.396804	-2.85486	0.23883	-2.15049	-5.07661	-1.85745	1.37609	0.760027	0.492871	-1.28647	0.619396	0.503362	-1.92712	2.24544	0.117265	2.04944	-4.36417	0.112391	-0.279539	-0.805419	-4.12534	0.0949497	-4.95935	0.191991	-2.98808	8.07207	7	7	7	22.3	38.091
1096	P40763;P40763-2;K7ENL3;G8JLH9	Signal transducer and activator of transcription 3	STAT3	-0.277869	0.0997248	1.24292	-0.44027	0.986061	0.342834	1.66317	-0.412226	0.149714	0.863022	0.156126	0.616201	0.505981	0.644959	2.03907	-0.895965	-0.556938	0.0541401	1.7612	-0.79624	0.685981	-0.38613	3.02513	-0.553131	1.10623	-0.358086	8.29338	24	24	24	32.2	88.067
124	Q8WTV0-2;Q8WTV0;Q8WTV0-4;B7ZKQ9;F5H4X0;F8W8N0;B3KW46;B4DZ71;Q8WTV0-3	Scavenger receptor class B member 1	SCARB1	0.743409	-0.574969	2.31481	0.188039	1.90642	2.3707	1.7883	-1.25744	0.449883	0.631384	0.667822	0.61417	0.507254	1.20199	-0.946289	-3.56675	-3.70216	-2.70228	-0.20288	-4.14172	-1.38735	-2.51424	0.960131	-1.19605	-1.91386	-3.95972	7.72002	5	5	5	11.2	56.973
192	P61619;B4DR61;Q9H9S3;P61619-3;F8W776;Q8TC24;Q9H9S3-2;Q9H9S3-3	Protein transport protein Sec61 subunit alpha isoform 1;Protein transport protein Sec61 subunit alpha isoform 2	SEC61A1;SEC61A2	0.354159	1.28189	0.0536108	-0.52665	-0.227631	0.757794	0.81821	0.118364	0.303337	0.723555	0.290751	0.612673	0.50791	0.366684	2.08571	-1.28189	0.34037	0.59218	2.43987	0	0.393981	0.0655298	1.85808	-0.524092	1.15858	0.710545	8.41619	10	10	10	25.2	52.264
3230	Q9UKU9	Angiopoietin-related protein 2	ANGPTL2	-2.46376	1.55756	-3.13228	-0.699378	-2.8417	1.02108	-4.55687	-0.665504	0.467682	0.62424	-1.18447	0.610263	0.509141	-1.76075	1.04701	-0.723855	-0.50663	0.328909	-1.41675	0.8337	-3.63891	-0.370469	-1.79469	0.29723	-5.0635	-0.336596	8.08304	12	12	12	26.4	57.104
2356	Q15075	Early endosome antigen 1	EEA1	4.0622	1.10204	0.509978	1.82962	5.08092	0.414615	0.312549	0.800705	1.02378	0.413818	1.87596	0.609754	0.509141	1.6522	-0.27022	-2.72546	-2.96747	-5.81839	3.79198	-1.62342	-2.45749	-3.98877	4.8107	-2.31085	-2.65492	-5.01768	8.73904	69	69	69	51.7	162.46
1751	P30041	Peroxiredoxin-6	PRDX6	0.0335608	-1.18272	4.49503	0.685121	0.617682	-0.389962	2.91734	0.820345	0.326927	0.714719	1.00775	0.60434	0.514423	0.991351	1.7976	-3.96149	-3.82858	-0.75153	1.83116	-5.14421	0.66645	-0.0664091	2.41528	-4.35145	-0.911239	0.0688152	8.22737	14	14	14	68.8	25.035
214	P50995;B4DVE7	Annexin A11;Annexin	ANXA11	-0.767659	0.910905	0.50744	0.434691	-0.311979	0.754174	0.225751	0.926895	0.294352	0.728404	0.271344	0.602833	0.515108	0.39871	1.5709	-0.439385	0.355101	0.984989	0.803241	0.471519	0.86254	1.41968	1.25892	0.314789	0.580852	1.91188	8.4312	16	16	16	32.1	54.389
2966	Q9BYK8;Q9BYK8-2;Q9BYK8-4	Helicase with zinc finger domain 2	HELZ2	1.44013	1.97821	3.25052	0.538642	-0.669903	1.9178	0.382201	3.16296	1.29973	0.372649	1.80188	0.601288	0.515841	1.19826	-1.76372	-4.12565	-0.73448	-1.95523	-0.32359	-2.14744	2.51604	-1.41659	-2.43362	-2.20786	-0.352279	1.20773	8.18625	56	56	56	26.3	294.65
1993	P54577	Tyrosine--tRNA ligase, cytoplasmic;Tyrosine--tRNA ligase, cytoplasmic, N-terminally processed	YARS	1.42805	-0.0228248	2.8917	0.0718527	2.00213	-1.03461	2.07681	1.05705	0.679355	0.507303	1.09219	0.598425	0.516721	1.02534	0.0041008	-3.26617	-3.07011	-2.11229	1.43215	-3.28899	-0.178411	-2.04044	2.00623	-4.30078	-0.993299	-1.05524	8.0323	19	19	19	35.8	59.143
2371	Q15393	Splicing factor 3B subunit 3	SF3B3	-0.44316	-3.39896	-1.29627	-0.421597	0.560919	-4.00984	-1.00438	-0.936514	0.850016	0.459547	-1.39	0.594621	0.516721	-1.34745	0.988781	0.694415	-1.98487	0.523659	0.545621	-2.70455	-3.28114	0.102061	1.5497	-3.31542	-2.98925	-0.412855	8.22181	23	23	23	24.4	135.58
1336	O94973;O94973-2;O94973-3;E9PJJ7	AP-2 complex subunit alpha-2	AP2A2	-1.53135	0.495725	-0.170951	0.0968714	-1.87777	0.171035	0.0149984	-0.995625	0.241857	0.768082	-0.277426	0.594328	0.516721	-0.671841	3.59623	1.25572	2.46592	1.49265	2.06488	1.75145	2.29497	1.58952	1.71846	1.42676	2.48092	0.497025	8.71305	37	27	27	54.3	103.96
2720	Q8TDB6	E3 ubiquitin-protein ligase DTX3L	DTX3L	2.23808	2.86977	-1.33292	0.228812	0.312469	3.0216	-0.50521	1.46243	0.427277	0.647241	1.00094	0.593055	0.516721	1.07282	-0.445559	1.29834	4.16234	-1.08068	1.79252	4.16812	2.82942	-0.851869	-0.133089	4.31995	3.65713	0.381744	8.92281	38	38	38	55.3	83.553
2217	Q10567;Q10567-3;Q10567-2;Q10567-4;C9J1E7	AP-1 complex subunit beta-1	AP1B1	0.593499	-0.12756	0.17883	1.04927	0.984039	-0.484968	0.704791	0.605576	0.707474	0.501333	0.42351	0.592864	0.516721	0.452359	0.561211	-4.75273	-0.22921	-0.36166	1.15471	-4.88029	-0.0503798	0.68761	1.54525	-5.2377	0.475581	0.243916	8.23694	32	13	13	40.1	104.64
1063	Q05397;Q8IYN9;Q05397-5;J3QT16;H0YBP1;E7ESA6;Q05397-2;E9PEI4;Q8N9D7;H0YB16;H0YBZ1	Focal adhesion kinase 1	PTK2	-0.287271	-0.579752	-1.76129	-0.0286989	0.27824	-1.55926	-1.30521	0.00354576	0.742453	0.497986	-0.664253	0.592709	0.516721	-0.645672	-0.51096	-2.40808	1.96984	-0.299471	-0.79823	-2.98783	0.20855	-0.32817	-0.232719	-3.96734	0.66463	-0.295925	8.23641	22	22	22	26.9	119.23
2413	Q16706	Alpha-mannosidase 2	MAN2A1	-0.54016	-0.151563	-0.424891	0.36653	-0.827391	0.0527964	0.129979	-1.26385	0.375277	0.686844	-0.187521	0.592367	0.516721	-0.477118	0.911261	0.369224	0.609322	1.29315	0.3711	0.217661	0.18443	1.65968	0.0838699	0.42202	0.739301	0.029295	8.55758	25	25	25	24	131.14
2208	Q08J23;Q08J23-2;G3V1R4	tRNA (cytosine(34)-C(5))-methyltransferase	NSUN2	0.60135	-1.53211	-4.07389	-1.15405	0.6556	-1.38295	-6.24533	-1.26616	0.680761	0.507303	-1.53968	0.591673	0.516721	-2.05971	1.94462	0.577474	1.18051	-1.53053	2.54597	-0.954639	-2.89338	-2.68458	2.60022	-0.805481	-5.06482	-2.7967	8.10106	26	26	26	43.9	86.47
1375	O95817;C9JFK9	BAG family molecular chaperone regulator 3	BAG3	-0.73632	0.879226	1.59652	-0.74791	-0.467859	1.00455	0.94868	0.424374	0.153242	0.861407	0.247879	0.59158	0.516721	0.477437	0.70566	-0.697616	-1.66019	-3.47024	-0.0306597	0.18161	-0.0636702	-4.21814	0.237801	0.306938	-0.711509	-3.04586	8.08037	16	16	16	36.7	61.594
1759	P30153;F5H3X9;B3KQV6;C9J9C1	Serine/threonine-protein phosphatase 2A 65 kDa regulatory subunit A alpha isoform	PPP2R1A	0.449979	0.154096	1.60549	0.256263	1.14644	-0.562396	1.21209	0.506296	0.786983	0.482443	0.616457	0.591385	0.516721	0.575607	2.68307	1.4676	0.573631	1.52527	3.13305	1.6217	2.17912	1.78153	3.82951	0.905209	1.78572	2.03156	8.84603	25	25	25	50.8	65.308
604	P23588;E7EX17;B4DS13;F8VP89;F8VX11	Eukaryotic translation initiation factor 4B	EIF4B	0.784881	0.482366	-0.780831	0.973197	0.152199	-0.517797	-1.25805	-0.0995011	0.372849	0.686844	0.364903	0.590244	0.517002	-0.430787	-0.629959	-1.344	-0.846649	-3.59214	0.154922	-0.861629	-1.62748	-2.61894	-0.47776	-1.86179	-2.1047	-3.69164	7.74406	9	9	9	14.1	69.15
765	Q00537;F5H6Z0;Q00537-2	Cyclin-dependent kinase 17	CDK17	-2.75409	-3.27207	2.10478	-1.7574	-2.70048	-2.90051	0.845489	-0.344738	0.484916	0.619918	-1.4197	0.58912	0.517264	-1.27506	1.39218	-1.84188	-3.51173	-2.56533	-1.36191	-5.11395	-1.40695	-4.32273	-1.3083	-4.74239	-2.66624	-2.91007	7.57013	13	12	12	25.8	59.582
1631	P18085;C9JPM4;C9JAK5	ADP-ribosylation factor 4	ARF4	0.42641	-2.01771	4.89358	3.68699	0.706169	-1.47828	4.61082	4.41449	0.459791	0.626372	1.74732	0.587644	0.517574	2.0633	1.04935	-2.1666	-4.3565	-4.3592	1.47576	-4.18431	0.53708	-0.67221	1.75552	-3.64488	0.254312	0.0552845	8.16406	7	7	4	36.7	20.511
1332	O94874;O94874-2;O94874-3	E3 UFM1-protein ligase 1	UFL1	-0.12567	0.163556	-0.321181	-1.61052	0.177919	-0.397164	-0.197732	-1.20525	0.503713	0.607257	-0.473454	0.586663	0.517574	-0.405558	1.96107	1.37794	2.4774	-0.776821	1.8354	1.5415	2.15622	-2.38734	2.13899	0.98078	2.27967	-1.98207	8.43631	30	30	30	41.3	89.594
588	Q07866;Q07866-4;Q07866-8;G3V2E7;Q07866-2;Q07866-3;Q07866-7;G3V3H3;Q07866-5;Q07866-10;Q07866-6;G3V5R9;Q07866-9;E7EVH7;G5E9S8;F8W6L3	Kinesin light chain 1	KLC1	2.59736	1.73026	0.783401	0.215496	3.81313	1.30788	0.684319	-0.633151	1.0709	0.404188	1.33163	0.585737	0.517574	1.29304	0.607901	-2.3947	-1.28023	-2.94404	3.20526	-0.66444	-0.496829	-2.72855	4.42103	-1.08682	-0.59591	-3.57719	8.51851	27	27	20	46.6	65.309
2261	Q13325;B4DDV1	Interferon-induced protein with tetratricopeptide repeats 5	IFIT5	-0.929969	1.662	-0.26876	0.542512	0.33486	0.607255	-0.356481	0.903946	0.165573	0.843718	0.251445	0.58387	0.517574	0.372395	-1.52755	-2.27787	-1.3513	-1.88588	-2.45752	-0.615879	-1.62006	-1.34337	-1.19269	-1.67062	-1.70778	-0.981936	7.70937	9	9	9	22.6	55.846
2525	Q6P158	Putative ATP-dependent RNA helicase DHX57	DHX57	-1.06835	-2.43948	2.52096	1.9429	-1.28006	-4.08836	-2.41677	1.40525	0.0687104	0.934971	0.239005	0.583351	0.517574	-1.59498	0.0290203	0.166184	-2.10601	-4.44418	-1.03933	-2.2733	0.41495	-2.50129	-1.25104	-3.92217	-4.52278	-3.03893	8.03104	23	21	20	20.1	155.6
179	Q9Y3F4;B4DNJ6;B0AZV0	Serine-threonine kinase receptor-associated protein	STRAP	0.442739	0.661074	-0.672179	-0.0688181	0.13624	0.807618	-0.292048	0.997566	0.107992	0.896105	0.0907037	0.58269	0.517574	0.412344	2.07647	-4.07509	0.86936	0.670589	2.51921	-3.41402	0.197181	0.601771	2.21271	-3.26748	0.577312	1.66816	8.44484	16	16	16	59.1	38.438
313	Q6FI13;P0C0S8;P16104;Q9BTM1;Q16777;Q99878;Q93077;Q7L7L0;P04908;P0C0S5;Q71UI9;Q96QV6;Q96KK5;P20671;Q71UI9-2;C9J0D1;Q9BTM1-2;A8MQC5;C9J386;Q71UI9-3;H0YFX9;Q71UI9-4	Histone H2A type 2-A;Histone H2A type 1;Histone H2A.x;Histone H2A.J;Histone H2A type 2-C;Histone H2A type 1-J;Histone H2A type 1-C;Histone H2A type 3;Histone H2A type 1-B/E;Histone H2A.Z;Histone H2A.V;Histone H2A type 1-A;Histone H2A type 1-H;Histone H2A type 1-D;Histone H2A	HIST2H2AA3;HIST1H2AG;H2AFX;H2AFJ;HIST2H2AC;HIST1H2AJ;HIST1H2AC;HIST3H2A;HIST1H2AB;H2AFZ;H2AFV;HIST1H2AA;HIST1H2AH;HIST1H2AD	1.22965	0.271245	4.55715	-3.124	2.58461	0.384044	2.56919	-0.851831	0.171274	0.836996	0.733512	0.582016	0.517574	1.1715	-1.37611	1.80377	-4.72364	-1.92666	-0.146459	2.07501	-0.16649	-5.05066	1.2085	2.18781	-2.15445	-2.77849	8.35767	2	2	1	12.3	14.095
748	P05023;F5H3A1;P05023-3;P05023-2	Sodium/potassium-transporting ATPase subunit alpha-1	ATP1A1	0.1074	0.433967	-0.140141	0.312331	1.50331	0.0768747	0.0187597	0.312906	0.600219	0.554979	0.178389	0.580259	0.517574	0.477962	2.70778	1.02382	1.17874	0.757929	2.81518	1.45779	1.0386	1.07026	4.21109	1.1007	1.1975	1.07084	8.68591	33	33	29	35.2	112.89
2121	P78527;E7EUY0;P78527-2	DNA-dependent protein kinase catalytic subunit	PRKDC	0.240689	-1.23678	-1.38431	0.682612	0.68318	-1.65259	-1.41654	-0.524445	0.323839	0.714957	-0.424448	0.580176	0.517574	-0.727597	5.03852	3.26686	4.11779	2.1459	5.27921	2.03008	2.73348	2.82851	5.7217	1.61428	2.70125	1.62145	9.38865	143	143	143	39.2	469.08
2359	Q15149;Q15149-2;Q15149-6;Q15149-9;Q15149-7;Q15149-5	Plectin	PLEC	-1.0762	-0.365094	-0.139081	0.308911	-1.16271	-0.655576	-0.0835409	0.217556	0.453829	0.629015	-0.317866	0.579924	0.517574	-0.421068	7.73597	6.46871	5.90828	4.85776	6.65977	6.10361	5.7692	5.16667	6.57326	5.81313	5.82474	5.07532	10.1125	297	297	3	63.4	531.78
1959	P51659;E7EWE5;P51659-3;P51659-2;G5E9S2;E7ET17;E7ER27;E7EPL9	Peroxisomal multifunctional enzyme type 2;(3R)-hydroxyacyl-CoA dehydrogenase;Enoyl-CoA hydratase 2	HSD17B4	-0.43551	-0.547294	-1.38855	-0.0565786	-0.723169	-0.310735	-0.380631	0.279085	0.922751	0.437345	-0.606983	0.575141	0.52191	-0.283863	6.97504	7.42356	7.20707	5.62292	6.53953	6.87627	5.81852	5.56634	6.25187	7.11283	6.82644	5.902	10.1535	51	51	51	71.2	79.685
1396	P00973;F8VXY3;P00973-2;P00973-4;P00973-3;H0YI20	2-5-oligoadenylate synthase 1	OAS1	1.04053	3.82465	0.14339	0.591342	-0.537188	3.4851	0.39597	1.34662	0.721852	0.501333	1.39998	0.574055	0.52191	1.17262	-1.99357	-2.44925	0.712391	0.232319	-0.953038	1.3754	0.855781	0.823661	-2.53076	1.03585	1.10836	1.57894	8.3216	14	14	14	41.8	46.028
1678	P23368;P23368-2	NAD-dependent malic enzyme, mitochondrial	ME2	0.488399	-1.52615	1.42823	0.150561	2.28091	-0.162777	0.343428	0.448206	0.0755385	0.931671	0.13526	0.573655	0.52191	0.727441	-3.04117	-4.01724	-3.58428	-3.03893	-2.55277	-5.54339	-2.15605	-2.88837	-0.76026	-4.18002	-3.24085	-2.59072	7.34023	6	6	6	11.5	65.443
2406	Q16401;Q16401-2	26S proteasome non-ATPase regulatory subunit 5	PSMD5	1.07488	3.5243	0.25142	0.387961	2.23684	2.85513	-0.216649	-0.374844	0.736895	0.499397	1.30964	0.570982	0.524071	1.12512	-0.437119	-4.80109	-2.22827	-0.765471	0.637761	-1.27679	-1.97685	-0.377509	1.79972	-1.94596	-2.44492	-1.14031	7.98896	17	17	17	47.4	56.195
1019	J3KNL6;O15027;O15027-5;O15027-2;O15027-4;O15027-3	Protein transport protein Sec16A	SEC16A	-1.80858	-0.319264	1.16555	-1.91025	-1.82515	-0.481196	0.739308	-1.62252	0.403111	0.668861	-0.718136	0.56801	0.526605	-0.79739	3.23892	2.0695	0.889872	1.10071	1.43034	1.75024	2.05542	-0.809539	1.41377	1.58831	1.62918	-0.521814	8.81487	53	53	53	32.7	251.89
761	Q12797;F5H667	Aspartyl/asparaginyl beta-hydroxylase	ASPH	3.14162	-0.214143	0.218919	-0.330758	2.05735	0.0887651	0.52756	-0.0658054	0.342627	0.701093	0.703909	0.566238	0.527108	0.651968	-2.46097	-1.10188	0.432821	-0.447701	0.68065	-1.31602	0.65174	-0.778459	-0.40362	-1.01311	0.960382	-0.513506	8.20162	19	19	19	26.8	85.862
1634	P18669	Phosphoglycerate mutase 1	PGAM1	1.65304	1.65533	3.33561	5.341	4.04826	-0.252268	-0.845639	5.18223	1.37809	0.355253	2.99624	0.565848	0.527108	2.03315	-0.219629	-3.47505	-3.1607	-4.99616	1.43341	-1.81973	0.174911	0.34484	3.82863	-3.72732	-4.00634	0.186075	8.41636	14	14	14	71.3	28.804
2482	Q5T6F2;F5H2U4;A6NCA8;E7EWG4;A2A305	Ubiquitin-associated protein 2	UBAP2	0.571447	-0.594415	0.0311594	0.0849104	-0.794563	-0.0337248	0.21971	-0.785583	0.0321789	0.969535	0.0232754	0.564274	0.527962	-0.34854	-2.75626	-1.88228	-1.40401	-0.878441	-2.18481	-2.47669	-1.37285	-0.79353	-3.55082	-1.916	-1.1843	-1.66402	8.08736	12	12	12	19.4	117.11
828	Q16630;Q16630-2;Q16630-3;F8WJN3	Cleavage and polyadenylation specificity factor subunit 6	CPSF6	0.831019	-0.0681543	1.57608	0.451835	2.09051	-0.746755	1.06859	0.720012	0.862968	0.458643	0.697696	0.561559	0.530211	0.78309	-1.23689	-2.71426	-3.4005	-3.46533	-0.405869	-2.78241	-1.82442	-3.01349	0.853621	-3.46101	-2.33191	-2.74532	7.59905	7	7	7	18.5	59.209
3184	Q9UBV8	Peflin	PEF1	-0.531941	0.290086	0.303658	-0.555678	-1.2597	-0.482177	0.59908	-1.0984	0.189729	0.823339	-0.123469	0.559836	0.531076	-0.5603	4.05057	1.80233	1.91022	2.13877	3.51863	2.09241	2.21388	1.58309	2.79087	1.32015	2.5093	1.04037	8.77045	8	8	8	30.3	30.381
730	P19474;F5H012;P19474-2	E3 ubiquitin-protein ligase TRIM21	TRIM21	0.287278	2.04441	0.0312796	0.589011	0.35841	2.75922	0.301759	-0.0124836	0.699743	0.504212	0.737994	0.559117	0.531076	0.851727	-0.190948	-1.38549	-0.214909	-0.320181	0.0963297	0.65892	-0.183629	0.26883	0.167461	1.37374	0.0868502	-0.332664	8.17932	13	13	13	28.4	54.169
2376	Q15436;F5H365;F5H6C4;B3KXI2	Protein transport protein Sec23A	SEC23A	-0.51732	0.347136	-0.0321512	-1.3807	-0.488781	0.109685	-0.43649	0.00908661	0.435967	0.637848	-0.395758	0.556277	0.532518	-0.201625	5.73673	4.57928	5.69765	4.56293	5.21941	4.92642	5.6655	3.18223	5.24795	4.68897	5.26116	4.57202	9.58011	36	36	33	71.2	86.16
1701	P25398	40S ribosomal protein S12	RPS12	-1.38561	-0.129834	0.260291	-0.55918	-1.49721	-0.607434	0.57599	-0.737295	0.539257	0.59001	-0.453584	0.556212	0.532518	-0.566487	-1.05145	1.93369	-0.41251	0.16613	-2.43706	1.80386	-0.152219	-0.39305	-2.54865	1.32626	0.16348	-0.571165	8.21397	4	4	4	31.8	14.515
1534	P11142;E9PKE3;E9PNE6;P11142-2;A8K7Q2;E9PN89	Heat shock cognate 71 kDa protein	HSPA8	0.311631	-0.065074	-0.62824	-0.0957289	0.462931	-0.00376415	-0.0857306	0.304125	0.236141	0.774635	-0.119353	0.55244	0.5361	0.16939	7.66794	7.23503	7.30697	5.5739	7.97957	7.16996	6.67873	5.47817	8.13087	7.23127	7.22124	5.87803	10.3138	44	42	37	68.7	70.897
2070	P62333	26S protease regulatory subunit 10B	PSMC6	3.1722	0.0259256	2.16003	-0.49545	3.71671	-0.423806	1.9886	-0.162634	0.591216	0.56382	1.21568	0.551289	0.53638	1.27972	-0.0994492	-0.955155	-4.54349	0.68829	3.07275	-0.92923	-2.38346	0.19284	3.61726	-1.37896	-2.55488	0.525656	8.52333	19	19	19	62.2	44.172
549	Q16181;Q16181-2;E7ES33;E7EPK1;B4DNE4;H0Y3Y4;H0YFF6	Septin-7	2007-09-01	3.29292	0.953965	0.22803	0.408481	3.9508	0.657365	0.87279	-0.499344	0.737594	0.499397	1.22085	0.550496	0.53638	1.2454	0.50272	-2.45787	-0.43322	-0.775341	3.79564	-1.5039	-0.20519	-0.36686	4.45352	-1.8005	0.43957	-1.27468	8.6695	19	19	1	46.7	50.679
1056	O43670;O43670-2;J3QRS9;O43670-4;J3KS31;O43670-3	Zinc finger protein 207	ZNF207	-0.408671	-0.241174	0.0490484	-0.215589	-0.4102	-1.26761	-0.43171	0.372606	0.921115	0.437345	-0.204096	0.544359	0.542201	-0.434227	-0.265879	-0.293086	-1.31722	-1.69214	-0.67455	-0.53426	-1.26817	-1.90773	-0.676079	-1.56069	-1.74893	-1.31953	7.88233	5	5	5	9.6	50.75
2200	Q08379;Q08379-2	Golgin subfamily A member 2	GOLGA2	-0.846601	-0.0367041	0.0652189	-2.05013	-1.63598	0.161185	0.362609	-2.38788	0.622028	0.538896	-0.717053	0.543965	0.542201	-0.875016	-0.552519	-2.43073	-2.53362	-1.92722	-1.39912	-2.46743	-2.4684	-3.97735	-2.1885	-2.26954	-2.17101	-4.3151	7.65933	10	10	9	12.8	113.08
2260	Q13310-2;Q13310-3;B1ANR0;H0Y5F5	Polyadenylate-binding protein 4	PABPC4	-0.125091	-1.60444	-1.32344	-0.414758	-1.68651	-1.4797	-0.722009	0.880087	1.03628	0.407604	-0.866933	0.542161	0.542201	-0.752034	5.16063	4.76052	3.96562	1.99397	5.03554	3.15608	2.64218	1.57921	3.47412	3.28082	3.24361	2.87406	9.30395	35	22	1	52.1	69.578
3321	Q9Y4W6	AFG3-like protein 2	AFG3L2	-0.61703	-0.142215	-0.345641	-1.41339	-0.0705605	0.0260534	-0.112	-0.724707	0.962165	0.435509	-0.62957	0.54198	0.542201	-0.220304	0.873041	-1.70541	-1.75907	-2.34216	0.256011	-1.84763	-2.10471	-3.75555	0.802481	-1.67936	-1.87107	-3.06687	7.81343	16	16	16	19.7	88.583
522	O60313;O60313-2;E5KLK1;E5KLJ6;E5KLJ9;E5KLJ5	Dynamin-like 120 kDa protein, mitochondrial;Dynamin-like 120 kDa protein, form S1	OPA1	-0.480979	0.0832052	0.0864897	1.11794	0.0189495	-0.245687	0.735631	1.30012	0.230756	0.78214	0.201663	0.541547	0.542201	0.452252	1.63636	0.486665	-0.0978298	-3.6578	1.15538	0.56987	-0.0113401	-2.53987	1.65531	0.240978	0.637801	-2.35768	8.16862	24	24	24	25.6	111.63
242	P55084;B4E2W0;F5GZQ3;B5MD38	Trifunctional enzyme subunit beta, mitochondrial;3-ketoacyl-CoA thiolase	HADHB	-0.66546	0.470366	-0.33056	-1.29247	-0.990339	0.150565	0.160241	-2.1381	0.517483	0.597603	-0.45453	0.538272	0.543074	-0.704409	4.94609	3.17573	3.60655	4.44336	4.28063	3.6461	3.27599	3.15089	3.95575	3.3263	3.76679	2.30526	9.30643	27	27	27	63.5	51.294
1649	P20700;E9PBF6	Lamin-B1	LMNB1	-1.49668	-2.64143	-1.94482	-0.0611365	-1.21929	-4.2558	-2.12087	1.49276	1.17482	0.394567	-1.53602	0.537446	0.543074	-1.5258	2.60038	-0.932117	0.176081	-3.96965	1.1037	-3.57355	-1.76874	-4.03078	1.38109	-5.18792	-1.94479	-2.47689	8.03806	27	25	23	51.4	66.408
2297	Q13867;K7ES02;E7EMN3;K7ESE8;J3KSD8	Bleomycin hydrolase	BLMH	0.300471	0.548726	1.22532	0.339445	-0.862829	1.36614	1.13786	0.98429	1.17412	0.394567	0.603491	0.537179	0.543074	0.656366	0.3815	1.83902	-1.59216	-3.44187	0.681972	2.38774	-0.366839	-3.10243	-0.481329	3.20516	-0.454299	-2.45758	8.52227	17	17	17	29.2	52.562
287	Q13409;Q13409-3;B7ZA04;Q13409-2;F8W8S0;Q13409-6;Q13409-5;E7EQL5;E7EV09	Cytoplasmic dynein 1 intermediate chain 2	DYNC1I2	1.75342	0.918216	-0.350621	-0.106049	2.78254	0.869325	0.137481	-0.302352	0.472852	0.622751	0.553742	0.536632	0.543074	0.871748	1.48085	-0.756955	-0.291969	-3.44274	3.23427	0.161261	-0.642591	-3.54879	4.26339	0.11237	-0.154489	-3.74509	8.58429	16	16	16	33.1	71.456
3350	Q9Y6G9;E9PHI6	Cytoplasmic dynein 1 light intermediate chain 1	DYNC1LI1	1.88923	0.770186	0.882221	-0.548818	4.61974	0.271504	1.20471	-0.393595	0.635249	0.533967	0.748205	0.536628	0.543074	1.42559	-0.672628	-2.48126	-4.0616	-1.0794	1.2166	-1.71107	-3.17938	-1.62822	3.94711	-2.20975	-2.85689	-1.473	8.34918	22	22	21	51.2	56.578
2276	Q13509;A8K854	Tubulin beta-3 chain	TUBB3	-0.5461	0.620046	2.30647	1.0733	-0.771681	0.734164	1.754	0.982567	0.620993	0.538923	0.863429	0.534981	0.543688	0.674762	2.75064	0.198365	-0.571098	-0.00500107	2.20454	0.818411	1.73537	1.0683	1.97896	0.932529	1.1829	0.977566	8.56406	22	7	7	60.9	50.432
1745	P29692;P29692-2;E9PRY8;P29692-4;E9PK01;E9PQ49;E9PI39;E9PPR1;E9PL12;E9PMW7	Elongation factor 1-delta	EEF1D	2.73121	0.567904	0.174329	0.297791	3.89292	0.618134	0.208529	-0.042654	0.667229	0.513207	0.942809	0.533838	0.543688	1.16923	2.51325	-0.767495	0.519371	0.91309	5.24446	-0.199591	0.6937	1.21088	6.40617	-0.149361	0.727901	0.870436	9.21685	22	22	2	72.2	31.121
2872	Q96PK6	RNA-binding protein 14	RBM14	-0.0289793	-1.22961	-1.40649	0.518361	-1.64929	-1.24385	-1.80216	1.16639	0.477498	0.621083	-0.536679	0.533624	0.543688	-0.882228	3.1411	3.05035	3.96509	-1.15873	3.11212	1.82075	2.5586	-0.64037	1.49181	1.80651	2.16293	0.00765419	8.84946	26	26	20	35.6	69.491
2921	Q9BRK5;Q9BRK5-6;Q9BRK5-4;Q9BRK5-3;G3V1E2;Q9BRK5-2;H0Y3T6	45 kDa calcium-binding protein	SDF4	0.340541	1.18582	1.26551	0.034421	0.15778	1.12599	1.57736	-0.489824	0.980743	0.429701	0.706573	0.532157	0.544481	0.592827	-1.09471	-2.52682	-4.60418	-2.07187	-0.754169	-1.341	-3.33867	-2.03745	-0.93693	-1.40082	-3.02682	-2.5617	7.57185	9	9	9	26.8	41.806
1132	O00231;O00231-2	26S proteasome non-ATPase regulatory subunit 11	PSMD11	1.80956	0.841315	-0.190251	-0.684798	2.34751	1.18443	0.187579	-0.543104	0.316604	0.715942	0.443956	0.530339	0.545717	0.794105	2.69268	-0.105235	1.08867	2.59131	4.50224	0.73608	0.898419	1.90651	5.04019	1.0792	1.27625	2.0482	8.99778	27	27	27	65.2	47.463
136	Q9P2J5;F5H698;B4DER1;B4DJ10	Leucine--tRNA ligase, cytoplasmic	LARS	0.0627508	-3.71146	-0.693282	-1.00548	0.59944	-2.10985	0.0635881	-2.29305	0.693301	0.504212	-1.33687	0.528955	0.546413	-0.934966	1.68621	0.237605	-0.136068	1.3513	1.74896	-3.47385	-0.82935	0.34582	2.28565	-1.87224	-0.0724802	-0.941746	8.48669	34	34	34	35.5	134.46
705	F5GWP8		JUP	0.893701	0.511405	0.36869	-1.82771	1.46136	0.649083	0.1561	-0.335545	0.00705506	0.994178	-0.0134783	0.527558	0.547126	0.48275	1.42559	2.41325	1.12573	1.51842	2.31929	2.92465	1.49442	-0.309289	2.88695	3.06233	1.28183	1.18287	8.85983	50	11	0	65.7	66.35
1220	O43242;B4DT72	26S proteasome non-ATPase regulatory subunit 3	PSMD3	1.55604	-0.665814	5.17669	0.0894709	3.61519	-1.05637	4.83335	-0.229265	0.493683	0.616971	1.5391	0.521294	0.553187	1.79073	0.94519	-0.957326	-5.24079	1.25788	2.50123	-1.62314	-0.0640993	1.34735	4.56038	-2.01369	-0.407439	1.02861	8.73388	31	31	31	55.1	60.977
2381	Q15532;Q15532-2;J3KRP6;J3QS72;J3QQM2;J3KT74;J3QQW2;F5GWN1	Protein SSXT	SS18	-0.974929	-0.624244	-0.0849504	-0.700009	-1.99457	-0.610524	0.0898314	0.076086	1.3068	0.369893	-0.596033	0.520806	0.553187	-0.609794	0.82934	1.40253	0.39377	-2.52398	-0.145589	0.77829	0.30882	-3.22399	-1.16523	0.792009	0.483602	-2.4479	8.29853	5	5	5	12.4	45.929
1850	P41091;Q2VIR3;Q2VIR3-2;F8W810	Eukaryotic translation initiation factor 2 subunit 3;Putative eukaryotic translation initiation factor 2 subunit 3-like protein	EIF2S3;EIF2S3L	0.76175	-0.389995	-0.849349	-0.903539	0.87011	-1.02849	-1.24026	-1.08468	0.358959	0.692084	-0.345283	0.520295	0.553187	-0.62083	2.61132	-0.468976	3.16852	1.78732	3.37307	-0.858971	2.31917	0.88378	3.48143	-1.49746	1.92826	0.702635	8.73955	23	23	23	55.9	51.109
3268	Q9Y224;G3V4C6	UPF0568 protein C14orf166	C14orf166	-0.593421	0.203786	-0.775529	-0.53161	-2.26193	0.296786	-0.33134	-0.437355	0.842125	0.459547	-0.424193	0.519048	0.553726	-0.68346	6.40232	4.64656	4.07617	4.15683	5.8089	4.85035	3.30064	3.62522	4.14039	4.94335	3.74483	3.71947	9.45551	17	17	17	70.9	28.068
1507	P09497-2;P09497	Clathrin light chain B	CLTB	-0.0723391	0.911386	-0.56368	-0.739072	-0.253769	0.838195	0.233531	0.287799	0.110824	0.893824	-0.115926	0.517298	0.554911	0.276439	1.1147	0.761445	1.87207	-3.41988	1.04236	1.67283	1.30839	-4.15895	0.860931	1.59964	2.1056	-3.13208	8.27642	9	9	9	30.8	23.181
2255	Q13217	DnaJ homolog subfamily C member 3	DNAJC3	-0.16377	0.276685	-0.22115	0.72408	1.66694	0.448104	0.013629	-0.131485	0.27186	0.744145	0.153961	0.510593	0.561866	0.499297	0.237391	-1.26449	-1.00608	-0.4569	0.0736208	-0.987801	-1.22723	0.26718	1.90433	-0.816381	-0.99245	-0.588385	8.16011	15	15	15	30	57.579
2369	Q15365	Poly(rC)-binding protein 1	PCBP1	-1.30701	0.410985	-0.578971	0.212911	-1.19059	-1.545	-0.74982	0.874956	0.317463	0.715942	-0.315522	0.509585	0.561866	-0.652612	3.16779	0.869065	2.7795	1.79263	1.86078	1.28005	2.20053	2.00554	1.9772	-0.67593	2.02968	2.66759	8.73704	17	12	12	70.5	37.497
781	P27708;F8VPD4	CAD protein;Glutamine-dependent carbamoyl-phosphate synthase;Aspartate carbamoyltransferase;Dihydroorotase	CAD	0.562291	-0.854955	0.167619	-0.147279	0.86644	-1.32513	-0.84508	-1.15441	0.0783468	0.930275	-0.0680809	0.509354	0.561866	-0.614543	4.40266	3.73902	3.41342	4.44883	4.96495	2.88407	3.58104	4.30155	5.2691	2.4139	2.56834	3.29442	9.54199	79	79	77	44.4	242.98
2693	Q8NDV7;Q8NDV7-6;Q8NDV7-5;Q8NDV7-2;H7C269	Trinucleotide repeat-containing gene 6A protein	TNRC6A	-1.80617	-1.31629	-1.13347	-0.44004	-3.66789	-1.23292	-0.392549	0.737116	1.5948	0.323119	-1.17399	0.508618	0.561866	-1.13906	3.61993	3.53315	2.90798	0.29637	1.81376	2.21686	1.77451	-0.14367	-0.0479603	2.30023	2.51543	1.03349	9.08379	48	47	47	35.1	210.29
3008	Q9H2M9	Rab3 GTPase-activating protein non-catalytic subunit	RAB3GAP2	1.00471	0.94371	-0.0884199	1.25338	1.55943	-0.158091	-0.434135	1.91104	1.104	0.394991	0.778345	0.505708	0.564265	0.71956	-1.29752	-3.88265	-2.89831	-3.34827	-0.292809	-2.93894	-2.98673	-2.09489	0.261911	-4.04074	-3.33245	-1.43723	7.72259	16	16	16	13.2	155.98
2386	Q15646;Q15646-2	2-5-oligoadenylate synthase-like protein	OASL	-0.699573	4.00102	-0.153842	0.28902	-0.52677	3.64872	0.469979	0.754635	0.319245	0.715942	0.859155	0.50514	0.564265	1.08664	-1.80908	-1.8604	0.775822	-0.12068	-2.50865	2.14062	0.62198	0.16834	-2.33585	1.78833	1.2458	0.633955	8.31277	18	18	18	44	59.225
1157	O00629;H7C4F6	Importin subunit alpha-3	KPNA4	0.23973	-1.05735	0.270789	0.513857	1.30517	-0.508595	0.721889	0.32334	0.00747472	0.994178	-0.00824225	0.504234	0.564389	0.460451	-0.83688	-1.22283	-1.90501	-2.70051	-0.59715	-2.28017	-1.63422	-2.18665	0.46829	-1.73142	-1.18312	-2.37717	7.76388	6	3	3	17.3	57.886
2001	P55072	Transitional endoplasmic reticulum ATPase	VCP	0.20297	0.147157	-0.361291	0.805001	1.19838	-0.0543642	-0.27288	0.817226	0.330899	0.713445	0.198459	0.502942	0.564547	0.422091	5.54026	4.05062	4.67772	4.00666	5.74323	4.19778	4.31643	4.81166	6.73864	3.99626	4.40484	4.82388	9.54446	53	53	53	70.6	89.321
3194	Q9UGR2;Q9UGR2-2	Zinc finger CCCH domain-containing protein 7B	ZC3H7B	-0.0212793	-0.243003	-0.274011	0.676718	-1.21038	-0.516805	-0.3534	0.444325	0.052727	0.951049	0.0346062	0.501819	0.564547	-0.409065	-1.11602	-2.44999	-2.47888	-3.87554	-1.1373	-2.69299	-2.75289	-3.19883	-2.3264	-2.96679	-2.83228	-3.43122	7.53391	8	8	8	10.4	111.58
3353	Q9Y6Q9;Q9Y6Q9-2;Q9Y6Q9-3;Q9Y6Q9-5;Q9Y6Q9-4;C9JCR8	Nuclear receptor coactivator 3	NCOA3	-1.78099	-0.363084	-0.422002	-0.673398	-3.81353	-0.0453558	-0.214091	-0.300415	1.03754	0.407604	-0.809868	0.501688	0.564547	-1.09335	1.66136	1.06225	0.520931	1.23462	-0.11963	0.699171	0.0989294	0.561221	-2.15217	1.0169	0.30684	0.934204	8.57283	25	25	25	24.8	155.29
55	Q9ULV4;A7MAP0;A7MAP1;B4E3S0	Coronin-1C;Coronin	CORO1C	-2.73103	0.156846	-0.6753	-0.57628	-3.34511	0.226716	0.055831	-0.879524	0.656458	0.519679	-0.956441	0.498623	0.567476	-0.985522	3.72363	0.340854	1.29639	0.18158	0.9926	0.4977	0.621091	-0.3947	0.378521	0.56757	1.35222	-0.697945	8.38641	16	16	16	33.1	53.248
1222	O43264;A1A528	Centromere/kinetochore protein zw10 homolog	ZW10	1.90868	-0.448474	0.938779	0.644555	4.49223	-0.661136	0.599549	0.864251	0.66787	0.513207	0.760885	0.497833	0.567476	1.32372	-1.5551	-2.8969	-2.47948	-4.0104	0.353581	-3.34538	-1.5407	-3.36584	2.93713	-3.55804	-1.87993	-3.14615	7.9643	19	19	19	28.9	88.828
2564	Q71RC2;Q71RC2-3;Q71RC2-4;Q71RC2-5;Q71RC2-2;G3XAA8;Q96J85;E9PDG5	La-related protein 4	LARP4	0.64223	-1.49244	-3.701	-2.40554	-1.51702	-2.01647	-2.40715	1.59512	0.814731	0.469825	-1.73919	0.495778	0.568496	-1.08638	-0.582989	-0.695516	-0.625769	-2.99669	0.0592413	-2.18796	-4.32677	-5.40223	-2.10001	-2.71199	-3.03292	-1.40158	7.57339	10	10	10	17.1	80.595
2192	Q07666;Q07666-2;Q07666-3	KH domain-containing, RNA-binding, signal transduction-associated protein 1	KHDRBS1	0.97034	-1.9389	2.2265	-1.86431	0.219719	-1.65926	0.142669	-0.820894	0.0488543	0.952784	-0.151595	0.49545	0.568496	-0.52944	1.68047	0.593675	-0.942188	-1.78774	2.65081	-1.34523	1.28431	-3.65205	1.90019	-1.06558	-0.79952	-2.60863	8.34159	7	7	7	16.9	48.227
1532	P11047	Laminin subunit gamma-1	LAMC1	-1.59622	-0.166102	-0.648839	-1.73312	-1.33437	0.0723047	0.21758	-0.646635	1.1494	0.394567	-1.03607	0.491472	0.572086	-0.42278	2.90837	1.38289	1.75358	2.81955	1.31215	1.21679	1.10474	1.08643	1.574	1.4552	1.97116	2.17291	8.82162	34	34	34	25	177.6
1568	P13639	Elongation factor 2	EEF2	2.03062	-0.647874	-0.697801	0.786151	4.06193	-0.204055	-0.625491	1.85077	0.213023	0.800405	0.367774	0.491119	0.572086	1.27079	5.58774	3.36471	4.42071	2.32568	7.61836	2.71684	3.72291	3.11183	9.64967	3.16066	3.79522	4.17645	9.94929	61	61	60	69.8	95.337
1495	P08670;B0YJC4	Vimentin	VIM	-2.27152	1.22115	-0.716611	1.068	-2.11165	-1.8314	-0.644881	1.12422	0.0726448	0.931671	-0.174746	0.489422	0.572631	-0.865927	8.51528	6.82993	7.78699	5.18184	6.24376	8.05108	7.07038	6.24984	6.40363	4.99854	7.14211	6.30606	10.26	53	52	46	88.6	53.651
2443	Q53EP0;Q53EP0-2	Fibronectin type III domain-containing protein 3B	FNDC3B	-0.516952	-0.298095	-0.12576	-0.188048	-0.469391	-0.492566	0.49896	-1.05581	1.33407	0.355253	-0.282214	0.489115	0.572631	-0.379703	1.53921	0.281545	0.658941	1.15009	1.02226	-0.0165501	0.533181	0.962041	1.06982	-0.211021	1.1579	0.0942745	8.55549	23	23	23	26.5	132.89
1304	O75643	U5 small nuclear ribonucleoprotein 200 kDa helicase	SNRNP200	0.899371	-3.82396	-1.87436	-1.46123	1.59446	-2.50716	-2.551	-1.10319	0.688408	0.5048	-1.56505	0.48822	0.572765	-1.14172	0.82427	-0.922286	-0.606499	-2.61541	1.72364	-4.74625	-2.48086	-4.07664	2.41873	-3.42945	-3.1575	-3.7186	8.21261	43	43	43	23.3	244.5
2188	Q06830	Peroxiredoxin-1	PRDX1	0.597749	0.0525465	0.61909	-0.149259	1.10199	0.0669451	0.24373	-0.136314	0.611313	0.548513	0.280032	0.487021	0.572973	0.319088	5.34126	2.40478	2.90512	4.19163	5.93901	2.45733	3.52421	4.04237	6.44325	2.47173	3.14885	4.05532	9.50772	17	17	13	75.4	22.11
2572	Q7L576;Q7L576-2	Cytoplasmic FMR1-interacting protein 1	CYFIP1	-0.0631399	0.00478458	0.15661	-0.202569	0.828859	0.628304	0.509339	-0.536825	0.125011	0.881514	-0.0260787	0.48648	0.572973	0.357419	1.71446	0.313935	1.25672	1.60523	1.65132	0.31872	1.41333	1.40266	2.54332	0.94224	1.76606	1.06841	8.73781	36	36	18	31	145.18
354	O75718;C9JP16	Cartilage-associated protein	CRTAP	1.07157	1.77301	-0.79868	0.687242	1.44182	0.393773	-0.46635	0.450544	0.527126	0.596206	0.683287	0.484337	0.574762	0.454947	-1.24286	-4.20934	-1.24817	-1.25189	-0.171288	-2.43633	-2.04685	-0.564649	0.198961	-3.81557	-1.71452	-0.801346	7.769	10	10	10	24.7	46.561
2057	P62195;P62195-2;J3QSA9;J3QQM1;J3KRP2;J3QLH6	26S protease regulatory subunit 8	PSMC5	2.27667	-0.0575247	0.19304	-0.294049	2.73603	0.398015	0.80169	-0.651535	0.360369	0.691817	0.529534	0.481371	0.577439	0.82105	0.997171	-0.915126	-1.33976	0.72571	3.27384	-0.972651	-1.14672	0.431661	3.7332	-0.517111	-0.53807	0.0741749	8.62496	27	27	26	69	45.626
1608	P16615;P16615-5;P16615-2;P16615-3;P16615-4;H7C5W9	Sarcoplasmic/endoplasmic reticulum calcium ATPase 2	ATP2A2	0.0800009	0.148656	-0.757861	-0.11115	1.1686	0.269416	-0.239501	0.175016	0.30533	0.722704	-0.160089	0.480746	0.577439	0.343383	2.32868	0.987224	1.03489	0.480989	2.40868	1.13588	0.27703	0.36984	3.49728	1.25664	0.79539	0.656006	8.5832	31	31	31	30.9	114.76
1938	P50416;P50416-2	Carnitine O-palmitoyltransferase 1, liver isoform	CPT1A	-1.13942	-0.734294	-0.499549	-0.736709	0.20639	0.181735	-0.905509	-1.05133	2.00244	0.321543	-0.777493	0.478798	0.578182	-0.392179	2.51721	-0.0400858	-0.0677299	-0.395691	1.37779	-0.77438	-0.567279	-1.1324	2.7236	0.141649	-0.973239	-1.44703	8.32617	26	26	26	37.6	88.367
1817	P35658;P35658-2;P35658-4;P35658-3;P35658-5	Nuclear pore complex protein Nup214	NUP214	-0.996989	0.279725	-1.69987	-1.87737	-0.51594	0.656465	-0.64839	-2.41035	0.935891	0.437345	-1.07363	0.47862	0.578182	-0.729553	-0.159599	0.245034	-2.21321	-0.80245	-1.15659	0.524759	-3.91308	-2.67982	-0.675539	0.901499	-2.8616	-3.2128	8.25139	21	21	21	12.9	213.62
3145	Q9NZI8;Q9NZI8-2	Insulin-like growth factor 2 mRNA-binding protein 1	IGF2BP1	-0.643151	-0.840915	-0.569409	-1.48524	-2.57723	-1.18064	-0.16471	0.686895	1.62174	0.322491	-0.884679	0.47779	0.578245	-0.80892	6.03484	4.74572	4.06402	2.49147	5.39169	3.9048	3.49461	1.00623	3.45761	3.56508	3.89931	3.17837	9.3876	30	27	27	55.1	63.48
1402	P02452	Collagen alpha-1(I) chain	COL1A1	-0.686759	-0.00980473	-1.84585	0.830151	-3.01107	0.992204	-1.09743	-0.656489	0.297595	0.727706	-0.428065	0.475082	0.580817	-0.943198	1.35325	-0.606715	-2.21278	-3.33364	0.666492	-0.61652	-4.05863	-2.50349	-1.65782	0.385489	-3.31021	-3.99013	8.0177	6	6	6	4.3	138.94
2861	Q96JJ7	Protein disulfide-isomerase TMX3	TMX3	-0.807981	0.222816	0.29563	-0.870269	0.50021	0.306064	-0.128551	-0.016964	0.36787	0.686844	-0.289951	0.472726	0.582931	0.16519	-0.874269	-2.05505	-1.83779	-1.27888	-1.68225	-1.83224	-1.54216	-2.14915	-0.37406	-1.74899	-1.96634	-1.29585	7.73758	8	8	8	23.6	51.871
1326	O76094;O76094-2	Signal recognition particle subunit SRP72	SRP72	1.24484	-1.77866	-0.45991	2.11938	2.21238	0.050725	-0.99488	2.70146	0.114758	0.892846	0.281413	0.467978	0.587171	0.992421	0.716002	-0.236466	0.291191	-5.17695	1.96084	-2.01513	-0.168719	-3.05756	2.92838	-0.185741	-0.703689	-2.47549	8.24343	24	24	24	41.1	74.605
1732	P28331;P28331-2;P28331-4;P28331-5;B4DJ81;P28331-3	NADH-ubiquinone oxidoreductase 75 kDa subunit, mitochondrial	NDUFS1	1.17142	0.121736	-0.776641	0.126271	2.00096	0.354943	-0.100251	-0.0329056	0.146552	0.863022	0.160697	0.46733	0.587171	0.555686	2.29063	0.427655	1.16544	0.85614	3.46205	0.549391	0.388801	0.982411	4.29159	0.782598	1.06519	0.823235	8.72342	31	31	31	53.8	79.467
2092	P63010;P63010-2;Q7Z451;K7EJT8	AP-2 complex subunit beta	AP2B1	0.25796	0.905456	-0.31531	-0.712489	0.491861	1.15172	0.0650282	-0.300264	0.0318025	0.969535	0.0339041	0.46725	0.587171	0.352085	3.25025	1.6967	4.50046	3.3044	3.50821	2.60216	4.18515	2.59191	3.74211	2.84842	4.56549	3.00414	9.33066	40	40	21	47.8	104.55
1671	P22695;H3BRG4;H3BSJ9	Cytochrome b-c1 complex subunit 2, mitochondrial	UQCRC2	-0.0942888	0.676185	-0.368371	-0.0771589	-0.81815	0.425124	-0.559381	-0.249744	0.0512032	0.951049	0.0340915	0.46306	0.591808	-0.300538	2.61264	0.0927553	0.408951	1.31256	2.51835	0.76894	0.0405798	1.2354	1.79449	0.517879	-0.15043	1.06281	8.51691	19	19	19	49.9	48.442
2314	Q14195-2;Q14195	Dihydropyrimidinase-related protein 3	DPYSL3	0.23212	-1.66373	0.511838	1.59046	0.70549	-0.773894	0.64586	1.67702	0.085979	0.924004	0.167671	0.461665	0.592658	0.56362	2.15401	0.694774	0.653252	-0.163521	2.38613	-0.96896	1.16509	1.42694	2.8595	-0.0791206	1.29911	1.5135	8.54814	25	25	21	50.3	73.91
2487	Q5T9A4;Q5T9A4-3	ATPase family AAA domain-containing protein 3B	ATAD3B	0.177289	-1.09461	2.61654	-0.843813	-0.0974598	0.216474	4.09838	0.228495	0.0878101	0.92192	0.213852	0.459912	0.594	1.11147	-0.284939	-1.02096	-5.07639	-3.58164	-0.10765	-2.11558	-2.45985	-4.42545	-0.382399	-0.804491	-0.978009	-3.35315	7.81063	29	7	3	45.5	72.572
1239	O43707;D6PXK4;F5GXS2	Alpha-actinin-4	ACTN4	0.60221	0.550576	0.34559	0.871512	1.28894	-0.176755	-0.0387011	0.394777	1.92092	0.321543	0.592472	0.458704	0.5946	0.367065	4.55028	3.18655	4.19522	4.47368	5.15249	3.73713	4.54081	5.34519	5.83922	3.0098	4.15652	4.86846	9.63109	60	60	40	71.4	104.85
606	Q14203-3;Q14203-4;E7EX90;Q14203;A8MY36;Q14203-5;Q14203-2;Q6AWB1	Dynactin subunit 1	DCTN1;DKFZp686E0752	3.46751	0.201007	0.780709	0.254022	4.38384	1.00959	0.989989	-1.24642	0.644909	0.525986	1.17581	0.456707	0.596284	1.28425	0.10795	-2.86855	-2.95087	-1.5682	3.57546	-2.66754	-2.17016	-1.31418	4.49179	-1.85895	-1.96088	-2.81462	8.66678	46	46	46	49.8	136.82
1177	O14920;O14920-4;O14920-2;B3KRB7;G3V105	Inhibitor of nuclear factor kappa-B kinase subunit beta	IKBKB	0.578881	0.350945	1.08218	-1.86207	1.91162	-0.018075	1.64231	-0.723702	0.0187578	0.986317	0.0374832	0.454018	0.598739	0.703038	-1.21043	-2.54976	-2.77477	-2.60208	-0.631549	-2.19881	-1.69259	-4.46415	0.701191	-2.56783	-1.13246	-3.32578	7.59055	12	12	11	19	86.563
1827	P37198;M0QXN5	Nuclear pore glycoprotein p62	NUP62	-1.52413	0.0248652	0.0637839	-0.0295496	-1.55565	-0.191846	-0.698193	0.526594	0.383884	0.685756	-0.366257	0.451851	0.598739	-0.479773	0.0791302	-1.0688	-3.17039	-1.98567	-1.445	-1.04394	-3.1066	-2.01522	-1.47652	-1.26065	-3.86858	-1.45908	7.80256	8	8	8	23.4	53.254
1682	P23467-3;P23467;F5H3G6;P23467-2;J3QT52;F8VU56;F8VSD5;Q6ZR19	Receptor-type tyrosine-protein phosphatase beta	PTPRB	-0.610492	0.156686	0.79676	0.232301	-0.164101	0.306754	0.682641	-0.00650406	0.185019	0.828362	0.143814	0.451476	0.598739	0.204698	1.77673	-0.196956	-0.17948	0.35747	1.16624	-0.0402699	0.61728	0.58977	1.61263	0.109798	0.503161	0.350965	8.47186	53	53	53	26.7	249.14
1330	O94832;J3QRN6;K7EIG7	Unconventional myosin-Id	MYO1D	-2.74758	-0.629933	-0.754462	-0.00723934	-2.10238	-0.0772352	-0.376592	0.262375	0.74526	0.49668	-1.0348	0.449259	0.598739	-0.573458	1.93707	0.129624	0.310532	-0.937731	-0.81051	-0.500309	-0.443931	-0.94497	-0.16531	0.0523891	-0.0660601	-0.675356	8.20137	22	22	22	22.9	116.2
1308	O75821;K7ER90;K7EL20;K7ENA8	Eukaryotic translation initiation factor 3 subunit G	EIF3G	1.19751	0.319995	-0.00499058	-0.746539	0.87009	-0.0245962	0.37415	-0.190393	0.175889	0.834899	0.191494	0.449115	0.598739	0.257313	1.57592	0.872624	1.07933	1.69654	2.77343	1.19262	1.07434	0.95	2.44601	0.848028	1.45348	1.50615	8.63206	11	11	11	35.3	35.611
1657	P21589;P21589-2	5-nucleotidase	NT5E	-2.73205	2.12541	1.25871	2.31983	-1.98492	2.01276	1.81799	2.8219	0.241129	0.768082	0.742976	0.44817	0.598739	1.16693	0.780191	-3.5261	-1.21853	-2.45049	-1.95186	-1.40068	0.0401812	-0.13066	-1.20473	-1.51334	0.599462	0.371405	7.90623	14	14	14	33.6	63.367
68	Q16643;A8MV58;Q16643-2;D6R9W4	Drebrin	DBN1	-4.52809	-0.622181	0.46428	0.502821	-4.55591	-1.14963	0.8891	-0.277732	0.352523	0.696423	-1.04579	0.448072	0.598739	-1.27354	2.17556	-2.86779	-1.14564	-3.48527	-2.35253	-3.48998	-0.681359	-2.98245	-2.38035	-4.01742	-0.256539	-3.763	7.66036	9	9	9	18.8	71.428
904	P62158;H0Y7A7;E7ETZ0;E7EMB3;F8WBR5;M0QZ52;G3V479;G3V361;Q96HY3	Calmodulin	CALM1;CALM2;CALM3	-2.25592	1.63754	2.6648	0.403901	-1.41493	1.08746	1.78149	1.90552	0.218606	0.797443	0.612578	0.447731	0.598739	0.839884	1.41632	-3.20173	-3.59686	-2.5058	-0.839599	-1.56419	-0.932069	-2.1019	0.00139046	-2.11426	-1.81538	-0.600285	7.79494	6	6	5	43	16.837
2784	Q92945;M0R0I5	Far upstream element-binding protein 2	KHSRP	-0.877841	-1.04661	0.401309	-0.68393	-1.24313	-1.23061	0.6396	-0.151846	0.722765	0.501333	-0.551767	0.447623	0.598739	-0.496498	4.66232	3.86504	3.25987	2.13084	3.78448	2.81844	3.66118	1.44691	3.41919	2.63443	3.89947	1.97899	9.0391	34	34	30	50.5	73.114
2605	Q86UP2;Q86UP2-2;Q86UP2-3	Kinectin	KTN1	-0.576791	1.21512	0.53683	-1.91487	-0.615351	0.233134	0.13811	-2.21822	0.0944022	0.916598	-0.184929	0.447317	0.598739	-0.615581	3.3767	2.68643	0.441881	1.40826	2.79991	3.90154	0.978711	-0.50661	2.76135	2.91956	0.579991	-0.809956	9.10044	70	70	70	54.4	156.27
2283	Q13596;Q13596-2;Q13596-3;H0YK42;A6NKH4	Sorting nexin-1	SNX1	1.09246	1.34919	1.02491	-1.24871	2.86762	-2.04492	1.38191	2.77065	0.369496	0.686844	0.554462	0.446417	0.598942	1.24381	-1.49698	-3.717	-3.15076	-3.91212	-0.404519	-2.3678	-2.12585	-5.16084	1.37064	-5.76191	-1.76885	-1.14148	7.69489	11	11	9	23.8	59.069
2749	Q92499	ATP-dependent RNA helicase DDX1	DDX1	-0.78098	-0.138024	0.120379	-0.82549	-2.06425	-0.313056	0.40289	-0.277704	0.737211	0.499397	-0.406029	0.439434	0.607597	-0.56303	8.12029	8.23416	7.03493	5.75354	7.33931	8.09614	7.15531	4.92805	6.05604	7.92111	7.43782	5.47584	10.3192	54	54	54	75.1	82.431
2713	Q8TCJ2	Dolichyl-diphosphooligosaccharide--protein glycosyltransferase subunit STT3B	STT3B	2.011	-0.482594	2.62551	1.8308	2.57025	-0.976945	2.15388	-0.0876498	0.937223	0.437345	1.49618	0.437612	0.608738	0.914884	-1.46541	-1.41033	-2.34607	-3.99757	0.54559	-1.89292	0.279441	-2.16677	1.10484	-2.38727	-0.192189	-4.08522	7.92999	10	9	9	12.1	93.673
975	Q7L2E3;Q7L2E3-2;Q7L2E3-3;H7BXY3	Putative ATP-dependent RNA helicase DHX30	DHX30	0.68057	-2.84134	2.16428	1.69952	-0.54908	-1.83731	-0.119121	0.443266	0.135541	0.872795	0.425756	0.436636	0.608738	-0.515561	0.312031	-1.13673	-2.58981	-3.57775	0.9926	-3.97807	-0.42553	-1.87823	-0.237049	-2.97403	-2.70893	-3.13449	7.92654	22	22	22	21.1	133.94
1716	P26641;B4DTG2	Elongation factor 1-gamma	EEF1G	2.35467	0.418706	-0.52768	0.0301619	3.13514	0.262105	0.28424	-0.357824	0.366034	0.687366	0.568964	0.436371	0.608738	0.830915	4.03377	2.50505	3.14818	3.2144	6.38844	2.92376	2.6205	3.24456	7.16891	2.76716	3.43242	2.85658	9.57374	30	30	30	78.7	50.118
1707	P25789;H0YN18;H0YMZ1;H0YL69;P25789-2;H0YMA1;H0YKT8;H0YMI6;H0YKS0;H0YLC2	Proteasome subunit alpha type-4;Proteasome subunit alpha type;Proteasome subunit beta type	PSMA4	2.03093	-1.99902	-0.84278	-0.81467	3.02495	-0.428394	0.480576	0.138737	0.175164	0.834899	-0.406386	0.432078	0.613728	0.803967	0.806171	-1.84061	-3.82309	0.0243092	2.8371	-3.83963	-4.66587	-0.79036	3.83112	-2.269	-3.34251	0.163046	8.47995	12	12	12	51	29.483
1999	P55036;Q5VWC4;P55036-2;A6PVX3	26S proteasome non-ATPase regulatory subunit 4	PSMD4	2.47275	1.46893	0.619199	-0.996419	3.6412	2.47681	-0.01472	-1.33174	0.506122	0.607257	0.891114	0.431023	0.614165	1.19289	-1.38951	-4.62315	-2.23865	-1.8252	1.08324	-3.15422	-1.61945	-2.82162	2.25169	-2.14634	-2.25337	-3.15694	7.98265	13	13	13	37.1	40.736
2541	Q6PKG0;Q6PKG0-3;E5RH50	La-related protein 1	LARP1	0.202128	-1.86516	1.84474	-0.481529	-0.958551	-2.1187	0.606551	-0.0159645	0.0321349	0.969535	-0.0749557	0.429468	0.615314	-0.621667	1.60422	1.37482	-1.24428	-2.8109	1.80635	-0.490339	0.600461	-3.29243	0.64567	-0.743881	-0.637729	-2.82686	8.44234	28	28	28	27.9	123.51
1893	P47897;B4DWJ2	Glutamine--tRNA ligase	QARS	-0.0249491	-1.10161	-0.720382	-1.2271	0.90456	-1.46994	-0.1822	-1.94329	1.18409	0.394567	-0.768511	0.428252	0.615775	-0.672718	3.83551	3.1582	2.7811	3.3361	3.81056	2.05659	2.06072	2.109	4.74007	1.68827	2.5989	1.39281	8.98778	42	41	41	59	87.798
823	Q14257;F8WCY5;H0YL43	Reticulocalbin-2	RCN2	0.105168	0.510856	0.261241	-0.167869	0.3382	0.0709047	0.32462	-0.201975	0.521684	0.59706	0.177349	0.427658	0.615775	0.132937	0.321732	-0.760545	-1.34725	0.19743	0.4269	-0.249689	-1.08601	0.029561	0.659931	-0.68964	-1.02263	-0.00454521	8.13497	10	10	10	32.5	36.876
1858	P42167;G5E972;P42167-2;A2T926	Lamina-associated polypeptide 2, isoforms beta/gamma;Thymopoietin;Thymopentin	TMPO	-1.98493	-2.41362	-0.779517	-0.121591	-0.159719	-3.0368	-0.861531	0.718885	1.05754	0.404458	-1.32491	0.426596	0.61623	-0.83479	1.3474	-0.467475	-2.19312	-2.21369	-0.63753	-2.88109	-2.97264	-2.33528	1.18768	-3.50427	-3.05465	-1.4948	7.89384	12	12	6	33.7	50.67
728	P08195;P08195-3;P08195-2;F5GZS6;J3KPF3;P08195-4	4F2 cell-surface antigen heavy chain	SLC3A2	0.35934	1.55707	3.65383	0.813422	2.13616	-1.13348	1.95406	0.242416	0.934214	0.437345	1.59592	0.423884	0.619036	0.799791	1.0127	-2.79385	-4.18548	-1.33261	1.37204	-1.23677	-0.53165	-0.519189	3.14886	-3.92732	-2.23142	-1.09019	8.07081	18	18	18	34.9	67.993
1989	P53985;Q49A45;Q5T8R5	Monocarboxylate transporter 1	SLC16A1	0.114949	0.974826	-2.56428	-2.27146	0.981289	0.276765	-2.44956	-2.55634	0.44007	0.636437	-0.936491	0.418466	0.624732	-0.93696	0.0579815	-1.60693	-1.02132	-1.57516	0.172931	-0.632099	-3.5856	-3.84662	1.03927	-1.33016	-3.47088	-4.1315	7.93094	6	6	6	11.2	53.944
1297	O75477;B0QZ43	Erlin-1	ERLIN1	0.506631	-0.174964	2.4314	-1.18701	1.07288	-0.0998259	3.06027	-0.664663	0.192974	0.818696	0.394015	0.418432	0.624732	0.842166	0.449221	-0.408595	-3.95463	-0.904871	0.955852	-0.583559	-1.52323	-2.09188	1.5221	-0.508421	-0.894359	-1.56953	8.10404	11	8	8	29.5	38.925
2571	Q7L2H7;B4E2Q4;J3KNJ2;H0YCQ8	Eukaryotic translation initiation factor 3 subunit M	EIF3M	-0.0773592	0.136315	-0.93596	-0.601588	0.35309	0.00100422	0.28724	-0.153954	0.643206	0.526787	-0.369648	0.416656	0.62623	0.121845	1.32846	-1.83177	1.44123	0.459379	1.2511	-1.69545	0.505271	-0.142209	1.68155	-1.83076	1.72847	0.305426	8.3717	16	16	16	50.3	42.502
88	P26640;B0V043	Valine--tRNA ligase	VARS	2.40857	0.690206	0.58217	0.18114	3.72264	0.702853	0.458381	-0.910124	0.83788	0.459547	0.965521	0.415787	0.626424	0.993438	1.35128	-1.10141	0.0171108	1.50355	3.75985	-0.411209	0.59928	1.68469	5.07392	-0.398561	0.475492	0.593426	8.96505	47	47	47	42.1	140.47
1154	O00571;O00571-2;O15523;B4DXX7	ATP-dependent RNA helicase DDX3X;ATP-dependent RNA helicase DDX3Y	DDX3X;DDX3Y	-0.110091	-1.57218	0.14041	-0.63918	-1.50625	-1.92508	0.216781	0.661985	0.609517	0.549511	-0.545259	0.410458	0.633088	-0.63814	7.5236	7.49069	6.43441	5.01635	7.41351	5.91852	6.57482	4.37717	6.01735	5.56562	6.65119	5.67834	10.1081	47	47	46	67.8	73.243
2615	Q86X55;Q86X55-1;Q86X55-2;K7EQA8	Histone-arginine methyltransferase CARM1	CARM1	-1.22772	0.473706	0.472709	-0.408479	-1.59759	-0.390664	0.916179	-1.12201	0.154042	0.860915	-0.172446	0.40851	0.634864	-0.548522	4.97954	4.30852	3.76849	4.39438	3.75182	4.78223	4.2412	3.9859	3.38195	3.91786	4.68467	3.27237	9.44155	21	21	21	48.2	65.853
237	Q9UJZ1;B4E1K7	Stomatin-like protein 2, mitochondrial	STOML2	-0.190122	-0.392684	-0.64796	1.22991	-0.0552502	0.355028	-0.215671	1.00089	0.000162178	0.999627	-0.000213623	0.407776	0.634869	0.271251	1.29332	-3.05549	-0.27957	-1.02478	1.1032	-3.44817	-0.927529	0.205131	1.23807	-2.70046	-0.49524	-0.0238857	8.09705	9	9	9	39.6	38.534
3281	Q9Y2J2-2;Q9Y2J2;F5GX05;Q9Y2J2-3	Band 4.1-like protein 3;Band 4.1-like protein 3, N-terminally processed	EPB41L3	-1.05428	0.554446	-0.72956	-0.0370989	-0.4069	0.561824	-0.00285053	1.46094	0.353204	0.696423	-0.316623	0.40621	0.635532	0.403252	-0.0282288	-1.26107	1.82335	-1.17862	-1.08251	-0.706619	1.09379	-1.21572	-0.435129	-0.699242	1.8205	0.282314	8.37049	26	26	24	44.5	96.513
1980	P53396	ATP-citrate synthase	ACLY	2.65196	-0.745065	-0.22474	0.418931	4.07135	-0.0200052	0.222791	-0.204575	0.273264	0.744058	0.525271	0.405866	0.635532	1.01739	4.10518	3.16152	3.72241	4.66056	6.75714	2.41646	3.49767	5.07949	8.17653	3.14152	3.9452	4.45598	9.91636	69	69	2	67.8	120.84
18	A3KMH1;E2QRD0;A3KMH1-3;A3KMH1-2	von Willebrand factor A domain-containing protein 8	VWA8	-1.10634	0.388507	-0.44642	-1.15158	-2.20077	0.291116	0.0539904	-0.388155	0.684797	0.5048	-0.578958	0.40499	0.63575	-0.560955	2.13394	0.770164	1.00782	1.63969	1.0276	1.15867	0.5614	0.488111	-0.0668297	1.06128	1.06181	1.25154	8.6665	45	45	45	27.2	214.82
2630	Q8IVF2;Q8IVF2-3	Protein AHNAK2	AHNAK2	1.25783	1.03104	1.66338	-0.770197	2.46736	1.22543	0.995938	-1.44328	0.627459	0.53722	0.795514	0.404046	0.636069	0.811364	-1.61324	-2.64867	-1.17354	-2.81172	-0.355409	-1.61763	0.489841	-3.58192	0.85412	-1.42324	-0.1776	-4.255	8.00552	20	19	19	16	616.62
2230	Q12905	Interleukin enhancer-binding factor 2	ILF2	0.46296	-1.65441	2.35871	-1.12171	0.183521	-3.63381	0.27497	-0.450514	0.00404696	0.996917	0.0113869	0.39944	0.64178	-0.906459	2.15707	0.384953	-0.357889	1.33795	2.62003	-1.26946	2.00082	0.216241	2.34059	-3.24886	-0.0829191	0.887436	8.52027	14	14	14	41.3	43.062
1183	O14980	Exportin-1	XPO1	0.909039	-0.0388155	-0.676261	1.41637	2.78439	-0.116296	-0.431111	0.600515	0.342888	0.701093	0.402584	0.398196	0.642549	0.709374	1.25886	-1.43384	-0.559568	-0.395981	2.1679	-1.47265	-1.23583	1.02039	4.04325	-1.55013	-0.99068	0.204535	8.65279	32	32	32	37.4	123.38
617	Q53H12;E9PC15;E9PG39	Acylglycerol kinase, mitochondrial	AGK	-0.79268	-0.833014	2.28878	-0.158689	-0.365889	-1.41816	0.768279	-0.781574	0.0579537	0.945057	0.126099	0.397238	0.642898	-0.449337	2.88114	-1.48422	-2.36024	-2.56918	2.08846	-2.31723	-0.0714598	-2.72787	2.51525	-2.90238	-1.59196	-3.35076	8.24281	15	15	15	40.3	47.137
1562	P12956;B1AHC9;B1AHC8;F5H1I8	X-ray repair cross-complementing protein 6	XRCC6	0.223281	-0.525514	-1.54743	0.67059	0.141439	-1.37825	-1.45038	0.627256	0.231909	0.781142	-0.294768	0.395814	0.643941	-0.514982	5.69672	4.62725	5.09448	2.73791	5.92	4.10174	3.54705	3.4085	5.83816	3.24901	3.6441	3.36517	9.50266	42	42	42	61.9	69.842
1461	P06748;P06748-2;P06748-3	Nucleophosmin	NPM1	-0.606811	-3.69552	-0.1736	-0.000682831	-0.847521	-3.12495	0.5209	0.239226	0.540939	0.59001	-1.11915	0.393869	0.644836	-0.803085	3.72446	0.560094	-0.52438	-3.21579	3.11765	-3.13543	-0.69798	-3.21647	2.87694	-2.56485	-0.00347996	-2.97657	8.53633	9	9	9	31.6	32.575
2331	Q14671;Q14671-2;H0YEH2;Q14671-3;Q5T1Z4;Q5T1Z8;B4DG92;E9PR38;E7EWT3;H0YDK8	Pumilio homolog 1	PUM1	-0.273171	-1.01671	-0.95724	0.737012	-1.13476	-0.809297	-0.264729	0.675276	0.373591	0.686844	-0.377526	0.393312	0.644836	-0.383378	3.37719	2.70339	2.19054	1.45316	3.10402	1.68668	1.2333	2.19017	2.24243	1.89409	1.92581	2.12844	9.02346	27	27	23	28	126.47
1269	O60716-3;O60716-5;O60716;O60716-8;O60716-7;C9JZR2;O60716-2;O60716-4;O60716-6;O60716-13;O60716-11;O60716-21;O60716-19;O60716-16;O60716-15;O60716-10;O60716-9;O60716-24;O60716-23;O60716-18;O60716-17;O60716-14;O60716-12;O60716-22;O60716-20;O60716-29;O60716-27;O60716-32;O60716-31;O60716-26;O60716-25;O60716-30;O60716-28	Catenin delta-1	CTNND1	-0.415139	-0.258204	-0.0664911	0.26323	-0.43507	0.153605	0.249259	3.04551	0.323923	0.714957	-0.119151	0.392759	0.644836	0.753325	4.11358	2.26859	2.41453	-0.34503	3.69844	2.01039	2.34804	-0.0817995	3.67851	2.4222	2.66379	2.70048	8.96544	35	35	35	44.6	104.98
2324	Q14554	Protein disulfide-isomerase A5	PDIA5	-1.06755	1.03799	-0.56412	0.275872	0.8286	1.1096	-0.75631	0.405546	0.0579921	0.945057	-0.079453	0.392339	0.644836	0.39686	-0.104019	-1.26931	3.13964	-1.98515	-1.17157	-0.231329	2.57552	-1.70928	0.724581	-0.159712	2.38333	-1.57961	8.43287	23	23	23	50.9	59.594
2601	Q86TI2;Q86TI2-2;Q86TI2-4	Dipeptidyl peptidase 9	DPP9	0.24957	-1.06686	-1.53757	-0.688833	1.93796	-2.66495	-2.35089	-0.949256	0.859364	0.459547	-0.760924	0.388927	0.646582	-1.00679	-2.21343	-2.08632	-2.06442	-2.61841	-1.96386	-3.15318	-3.60199	-3.30725	-0.275469	-4.75127	-4.41531	-3.56767	7.17768	8	8	8	9	98.262
1226	O43390;O43390-2;Q2L7G6;E7ETM7	Heterogeneous nuclear ribonucleoprotein R	HNRNPR	0.654189	-2.99314	0.369489	-0.403142	0.560141	-2.65143	-0.435811	-0.134531	0.278441	0.739668	-0.593152	0.388879	0.646582	-0.665407	-0.0552692	0.430194	-0.949749	-3.08046	0.59892	-2.56295	-0.58026	-3.4836	0.504871	-2.22123	-1.38556	-3.21499	7.94543	19	13	13	34.4	70.942
2680	Q8NBJ5	Procollagen galactosyltransferase 1	COLGALT1	1.48812	0.250077	0.0183191	-1.03345	2.64754	-0.0612345	0.63466	-0.534304	0.124953	0.881514	0.180767	0.388622	0.646582	0.671666	1.35866	0.949674	1.12276	1.6965	2.84678	1.19975	1.14108	0.663051	4.0062	0.888439	1.75742	1.1622	8.70397	25	25	25	37.8	71.635
504	Q9NVA2;D6RGI3;D6RER5;Q9NVA2-2;D6RDU5	Septin-11	2011-09-01	2.95683	0.0854523	0.44802	-0.220307	3.63887	0.0621538	0.83203	-0.832113	0.465797	0.62424	0.817499	0.388313	0.646582	0.925235	0.0271511	-3.63465	-0.83457	-0.827251	2.98398	-3.54919	-0.38655	-1.04756	3.66602	-3.57249	-0.00253963	-1.65936	8.4786	17	17	10	48.5	49.398
3266	Q9UQ80;F8VTY8;F8VR77;F8VRZ3	Proliferation-associated protein 2G4	PA2G4	-0.00310993	-1.27546	0.847548	-0.613259	-0.4594	-1.37287	0.797269	-0.698513	0.219089	0.797443	-0.261071	0.387457	0.646667	-0.433378	1.72346	-0.991105	-1.69139	0.502329	1.72035	-2.26657	-0.843841	-0.11093	1.26406	-2.36397	-0.89412	-0.196184	8.20093	16	16	16	47.7	43.786
1665	P22234;E9PBS1;P22234-2;D6RF62	Multifunctional protein ADE2;Phosphoribosylaminoimidazole-succinocarboxamide synthase;Phosphoribosylaminoimidazole carboxylase	PAICS	2.92823	0.0411441	1.41654	0.338912	3.85002	-0.103745	-0.178131	0.149536	0.774252	0.489313	1.18121	0.38591	0.646667	0.92942	0.998371	-2.74759	-3.57643	-0.674841	3.9266	-2.70644	-2.15989	-0.335929	4.84839	-2.85133	-3.75457	-0.525305	8.72453	22	22	22	56	47.079
482	P78344;D3DQV9;P78344-2;H0Y3P2;H0YCH5	Eukaryotic translation initiation factor 4 gamma 2	EIF4G2	0.618211	0.195115	0.0839491	-0.0551481	0.430799	0.537314	-0.00910091	-0.252665	0.614417	0.545873	0.210532	0.385491	0.646667	0.176587	-0.0146599	-0.872325	-0.902248	0.537329	0.603551	-0.67721	-0.818299	0.482181	0.41614	-0.335011	-0.911349	0.284664	8.26689	24	24	24	27.8	102.36
1613	P17066;P48741	Heat shock 70 kDa protein 6;Putative heat shock 70 kDa protein 7	HSPA6;HSPA7	-9.66554	0.301665	-0.698239	-0.18091	-0.332689	0.397845	-0.31515	7.34628	0.44338	0.634774	-2.56076	0.385422	0.646667	1.77407	6.15584	4.44517	3.8908	-2.99595	-3.5097	4.74684	3.19256	-3.17686	5.82315	4.84302	3.57565	4.35032	9.5264	11	1	1	15.7	71.027
879	P82650;G5E9W7;G5E9V5;H7C5F2;Q9H3I1;H7C5H3	28S ribosomal protein S22, mitochondrial	MRPS22	-0.0712404	-2.09244	-1.5144	0.696196	-0.500561	-5.03386	-1.10591	1.4977	0.482454	0.620755	-0.745472	0.38035	0.653201	-1.28566	2.42694	0.960975	1.87052	-3.82992	2.3557	-1.13147	0.35612	-3.13372	1.92638	-4.07288	0.764611	-2.33222	8.31258	16	16	16	43.1	41.28
2292	Q13724;F5H6D0;C9J8D4	Mannosyl-oligosaccharide glucosidase	MOGS	-0.415301	-0.797534	3.27305	0.386512	0.994219	-0.675937	-0.499221	-2.46904	0.256496	0.761248	0.611681	0.377657	0.655659	-0.662496	1.3403	-0.486745	0.434391	-0.452841	0.925	-1.28428	3.70744	-0.066329	2.33452	-1.16268	-0.0648298	-2.92188	8.38328	31	31	31	49.2	91.916
1915	P49327	Fatty acid synthase;[Acyl-carrier-protein] S-acetyltransferase;[Acyl-carrier-protein] S-malonyltransferase;3-oxoacyl-[acyl-carrier-protein] synthase;3-oxoacyl-[acyl-carrier-protein] reductase;3-hydroxyacyl-[acyl-carrier-protein] dehydratase;Enoyl-[acyl-carrier-protein] reductase;Oleoyl-[acyl-carrier-protein] hydrolase	FASN	2.66638	0.0322752	-0.79164	0.718371	3.823	0.163005	-0.817	0.579765	0.357384	0.693172	0.656346	0.376695	0.655659	0.937192	5.99879	5.27817	6.22692	5.74857	8.66517	5.31045	5.43528	6.46694	9.82179	5.44118	5.40992	6.32833	10.4352	142	142	142	70.7	273.42
2320	Q14315;Q14315-2	Filamin-C	FLNC	-0.48248	1.30256	0.540599	-0.16377	-0.15645	1.05528	0.704061	-0.348356	0.296123	0.728404	0.299226	0.376229	0.655659	0.313632	5.07664	3.21754	3.95684	3.61091	4.59416	4.5201	4.49744	3.44714	4.92019	4.27282	4.6609	3.26255	9.55966	132	115	115	61.3	291.02
1301	O75533	Splicing factor 3B subunit 1	SF3B1	0.653941	-4.98761	-0.769629	-1.24207	0.0809402	-3.8833	-0.26435	0.371326	0.554416	0.584603	-1.58634	0.375056	0.655659	-0.923847	0.52722	0.812364	-2.39362	-2.78176	1.18116	-4.17525	-3.16325	-4.02383	0.60816	-3.07094	-2.65797	-2.41043	8.15945	25	25	25	25.5	145.83
720	Q10472;F5GY99	Polypeptide N-acetylgalactosaminyltransferase 1;Polypeptide N-acetylgalactosaminyltransferase 1 soluble form	GALNT1	-0.392911	0.0457964	0.430096	1.13233	2.38378	-1.09149	-0.385411	2.59247	0.380195	0.686844	0.303827	0.37449	0.655659	0.874838	-0.220959	-1.39303	-2.53049	-5.1919	-0.61387	-1.34723	-2.10039	-4.05957	2.16282	-2.48451	-2.9159	-2.59943	7.88103	17	17	17	35.1	64.218
2739	Q8WVX9;E9PNW8	Fatty acyl-CoA reductase 1	FAR1	0.771541	-0.591435	-1.17218	-0.535729	0.567162	-0.529716	-0.64866	-0.423855	0.375911	0.686844	-0.381951	0.374427	0.655659	-0.258767	0.25334	-0.443805	-0.089529	-0.115101	1.02488	-1.03524	-1.26171	-0.65083	0.820501	-0.97352	-0.738189	-0.538956	8.10445	14	14	14	31.5	59.356
2327	Q14571	Inositol 1,4,5-trisphosphate receptor type 2	ITPR2	-2.52696	0.209364	-0.44407	-1.91834	-2.25357	1.02068	-0.420588	-0.838785	0.789438	0.482443	-1.17	0.373331	0.655659	-0.623065	1.09386	-4.65392	-1.17383	-1.8146	-1.4331	-4.44456	-1.6179	-3.73294	-1.15971	-3.63324	-1.59442	-2.65339	7.74379	27	22	22	10.4	308.06
889	Q8IVL6;G8JLI6;Q8IVL6-2	Prolyl 3-hydroxylase 3	LEPREL2	0.412662	-0.161653	0.58405	-1.02162	1.54685	-0.429413	0.968011	-0.298204	0.0430457	0.960313	-0.04664	0.373114	0.655659	0.446811	-0.83234	-3.85785	-1.49392	-1.02658	-0.419679	-4.0195	-0.909869	-2.0482	0.71451	-4.28726	-0.525908	-1.32479	7.58067	10	10	10	15.1	81.836
1503	P09382	Galectin-1	LGALS1	0.0756581	0.105395	3.12834	-1.06933	-0.55495	-0.472535	1.2511	-6.20789	0.238553	0.771411	0.560016	0.37152	0.656936	-1.49607	-2.23515	1.63353	0.4806	3.41082	-2.15949	1.73893	3.60894	2.34149	-2.7901	1.161	1.7317	-2.79707	8.68205	7	7	7	64.4	14.716
32	Q8IZP0;Q8IZP0-3;Q8IZP0-2;Q8IZP0-10;Q8IZP0-8;F5H1G9;Q8IZP0-7;F8WA55;Q8IZP0-4;Q8IZP0-5;Q8IZP0-6;Q8IZP0-9;F8WA56;Q8IZP0-12;A6NFN2;Q9NYB9;Q9NYB9-2;E9PEZ7;E7EW77;E7EP65;Q9NYB9-4;J3KNB2	Abl interactor 1;Abl interactor 2	ABI1;ABI2	0.0526209	-1.44458	2.30793	-0.497558	0.460482	-0.640077	1.76159	0.241865	0.0438931	0.959495	0.104603	0.37088	0.656936	0.455965	-1.14904	-2.54447	-2.95461	-1.616	-1.09642	-3.98905	-0.64668	-2.11356	-0.688559	-3.18455	-1.19302	-1.37414	7.6524	8	8	8	17.5	55.08
87	P46379;P46379-2;B0UX83;P46379-3;P46379-4;P46379-5;F6S6P2	Large proline-rich protein BAG6	BAG6	1.69291	-1.49593	-0.922791	0.791911	2.94083	-0.65715	0.613069	-0.0286331	0.0071822	0.994178	0.0165254	0.368011	0.658316	0.717029	-1.72575	-3.65642	-2.45832	-0.948301	-0.0328398	-5.15235	-3.38111	-0.15639	1.21508	-4.31357	-1.84525	-0.976934	7.89858	12	12	12	12.7	119.41
868	P07942;G3XAI2	Laminin subunit beta-1	LAMB1	-1.04761	0.115907	-0.285962	-0.403869	-0.629761	0.0294447	0.43411	-1.03053	0.71785	0.501333	-0.405384	0.367782	0.658316	-0.299185	2.80598	1.12575	1.44932	3.24042	1.75837	1.24166	1.16336	2.83655	2.17622	1.1552	1.88343	2.20988	8.95166	40	40	40	24.6	198.04
1896	P48047	ATP synthase subunit O, mitochondrial	ATP5O	0.0880785	0.487237	-1.09637	-0.862288	1.60759	-4.33649	-1.27143	-0.490053	0.369136	0.686844	-0.345835	0.367262	0.658316	-1.12259	1.90927	-0.189126	-3.29194	0.0544186	1.99735	0.298111	-4.38831	-0.80787	3.51686	-4.52561	-4.56337	-0.435635	8.46427	10	10	10	62	23.277
3278	Q9Y2G5;Q9Y2G5-2;Q9Y2G5-1;H7C2T5	GDP-fucose protein O-fucosyltransferase 2	POFUT2	-0.154418	-0.149365	1.00552	1.08476	0.505144	-0.255015	1.29266	-0.213745	0.541866	0.59001	0.446624	0.367202	0.658316	0.332261	-2.4434	-1.49955	-2.7797	-2.36348	-2.59782	-1.64892	-1.77418	-1.27872	-1.93826	-1.75457	-1.48704	-2.57722	7.50919	9	9	9	27.5	49.975
2742	Q8WWN8;G5E9Y3;B4DIT1	Arf-GAP with Rho-GAP domain, ANK repeat and PH domain-containing protein 3	ARAP3	-0.454869	-0.580483	2.61737	0.543422	-0.26326	1.47041	2.53855	-0.888664	0.28044	0.738267	0.53136	0.365725	0.659511	0.714259	0.3106	-4.35333	-4.14159	-1.41693	-0.144269	-4.93382	-1.52422	-0.873509	0.0473404	-2.88292	-1.60304	-2.3056	7.79822	19	19	19	15.7	169.84
1140	O00410;O00410-3;H0Y8C6;B4E0R6;O00410-2	Importin-5	IPO5	1.19776	-0.638154	0.0260401	0.778701	2.34946	-0.0136862	0.132159	-0.289284	0.334339	0.70894	0.341087	0.360218	0.666836	0.544662	1.22318	-0.572055	-0.202909	1.25048	2.42094	-1.21021	-0.176869	2.02918	3.57264	-0.585741	-0.0707502	0.961195	8.68779	27	27	26	32.7	123.63
2968	Q9BZ29-4;Q9BZ29;Q9BZ29-3;Q6ZSL5	Dedicator of cytokinesis protein 9	DOCK9	-0.0826406	0.268975	-0.24697	-0.83117	0.489929	0.0195055	-0.51348	-1.61484	0.394677	0.672391	-0.222951	0.359554	0.666836	-0.40472	2.18356	0.858094	2.46846	2.29055	2.10092	1.12707	2.22149	1.45938	2.67349	0.8776	1.95498	0.675714	8.86329	69	69	3	42.4	238.84
1687	P23528;G3V1A4;E9PK25;E9PP50;E9PQB7;E9PLJ3;E9PS23	Cofilin-1	CFL1	-0.335851	1.05537	4.36903	0.164731	1.35383	-1.23616	3.34554	-0.00464439	0.518763	0.59706	1.31332	0.353331	0.675394	0.864641	3.59915	-3.59871	-3.33166	0.294069	3.2633	-2.54334	1.03737	0.4588	4.95298	-4.83487	0.0138807	0.289425	8.76086	14	14	13	74.7	18.502
1700	P25311;C9JEV0	Zinc-alpha-2-glycoprotein	AZGP1	0.5734	1.57715	-0.710641	0.107034	-3.14873	1.41235	0.34912	-2.44661	0.321349	0.715942	0.386734	0.351462	0.676178	-0.958466	0.675461	1.13399	0.909281	-2.44896	1.24886	2.71114	0.19864	-2.34193	-2.47327	2.54635	1.2584	-4.89557	8.53812	13	13	13	45.6	34.258
1722	P27694;I3L4R8	Replication protein A 70 kDa DNA-binding subunit;Replication protein A 70 kDa DNA-binding subunit, N-terminally processed	RPA1	0.139941	-1.00018	-2.20761	0.793092	-0.14348	-1.39538	-2.07705	1.13196	0.344563	0.70077	-0.56869	0.351459	0.676178	-0.620987	2.14843	1.04068	2.42276	0.127129	2.28837	0.0404911	0.21515	0.92022	2.00495	-0.3547	0.34571	1.25908	8.42305	25	25	25	51.3	68.137
2275	Q13501;Q13501-2;E7EMC7	Sequestosome-1	SQSTM1	-0.45272	0.971366	-0.929811	-1.63009	0.187321	0.416375	-0.62152	-1.47405	0.374845	0.686844	-0.510313	0.3479	0.67894	-0.37297	1.1243	0.472014	1.67439	2.16595	0.67158	1.44338	0.74458	0.535861	1.31162	0.88839	1.05287	0.691895	8.52555	14	14	14	57.7	47.687
1362	O95573	Long-chain-fatty-acid--CoA ligase 3	ACSL3	-0.411029	0.336976	0.148059	-2.30759	0.30821	0.599925	-0.3399	0.11683	0.373023	0.686844	-0.558396	0.347685	0.67894	0.171266	3.04656	-0.0751162	1.09867	-2.81955	2.63553	0.26186	1.24673	-5.12714	3.35477	0.524809	0.758771	-2.70272	8.55182	23	23	21	40.7	80.419
117	O00303;B3KSH1;B4DEW9	Eukaryotic translation initiation factor 3 subunit F	EIF3F	0.336471	0.515475	-0.862031	-0.585858	0.246279	0.115794	-0.41561	-0.758394	0.161294	0.848817	-0.148986	0.347232	0.67894	-0.202983	2.7219	1.98588	2.60948	2.57672	3.05837	2.50135	1.74745	1.99086	2.96818	2.10167	2.19387	1.81833	8.91292	14	14	14	53.2	37.563
552	Q16666;Q16666-3;Q16666-6;Q16666-2;E7EPR3;Q16666-7	Gamma-interferon-inducible protein 16	IFI16	0.440841	-0.387284	-1.38821	-0.41625	1.72052	-2.03175	-3.90817	-0.0132899	0.486337	0.619918	-0.437726	0.346966	0.67894	-1.05817	-0.0935993	-1.07752	-0.88229	-3.52498	0.347241	-1.4648	-2.2705	-3.94123	1.62692	-3.10927	-4.79046	-3.53827	7.73926	17	17	17	24.6	88.255
2447	Q53G59;Q53G59-2;J3QSX3	Kelch-like protein 12	KLHL12	-1.02887	0.509225	0.574281	-0.003438	-3.48064	-0.701026	0.93389	-0.0305748	0.0111698	0.993114	0.0128001	0.345791	0.679718	-0.819586	-0.0131893	0.00802517	-1.07728	-1.04795	-1.04206	0.51725	-0.502999	-1.05139	-3.49382	-0.693001	-0.14339	-1.07853	7.96352	12	12	12	23.1	63.276
2124	P81605;P81605-2	Dermcidin;Survival-promoting peptide;DCD-1	DCD	0.179919	0.882295	-1.48467	-4.00044	-2.27842	0.536645	1.47366	-4.24876	0.416575	0.655169	-1.10572	0.344696	0.680371	-1.12922	3.62704	4.3118	3.06832	-0.130381	3.80696	5.1941	1.58365	-4.13082	1.34862	4.84845	4.54198	-4.37914	9.29365	7	7	7	47.3	11.284
1824	P36957;B7Z5W8;Q86SW4	Dihydrolipoyllysine-residue succinyltransferase component of 2-oxoglutarate dehydrogenase complex, mitochondrial	DLST	1.52733	0.924405	0.110139	-0.338861	2.0772	0.792144	0.6482	-1.19814	0.562148	0.579313	0.555754	0.343954	0.680475	0.57985	1.40823	-0.227756	-0.137499	1.02519	2.93556	0.69665	-0.02736	0.68633	3.48543	0.564388	0.510701	-0.172955	8.63038	11	11	11	27.2	48.755
822	P59998;F8WCF6;P59998-3;F8WDD7;P59998-2;F6TTL5;H7C0A3	Actin-related protein 2/3 complex subunit 4	ARPC4;ARPC4-TTLL3	0.43624	-1.50798	1.88922	-0.813058	1.19105	-1.27643	3.80576	-0.007164	0.000472622	0.999627	0.00110513	0.342448	0.681509	0.928303	0.893641	-3.21464	-4.90211	-0.345491	1.32988	-4.72262	-3.01289	-1.15855	2.08469	-4.49107	-1.09635	-0.352655	8.10164	6	6	6	41.7	19.667
1285	O75306;O75306-2;B7Z9L2	NADH dehydrogenase [ubiquinone] iron-sulfur protein 2, mitochondrial	NDUFS2	0.765119	0.242457	0.440909	0.223372	0.985369	0.716495	-0.48013	-0.0603943	1.34762	0.355253	0.417964	0.341946	0.681509	0.290335	1.78485	-1.22235	0.0974617	0.333569	2.54997	-0.979889	0.538371	0.556941	2.77022	-0.505852	-0.382668	0.273174	8.44897	17	17	17	42.8	52.545
1	A0FGR8-2;H7BXI1;A0FGR8;A0FGR8-6;A0FGR8-4	Extended synaptotagmin-2	ESYT2	-0.646499	-0.809785	-1.02256	0.344677	-0.028059	-1.22803	-2.40141	1.08871	0.75408	0.493262	-0.533542	0.340432	0.68283	-0.642197	1.13883	-0.231505	0.564892	-3.84964	0.492332	-1.04129	-0.457669	-3.50497	1.11077	-1.45953	-1.83652	-2.76093	7.89774	15	15	15	20.8	98.9
1262	O60506-4;O60506-3;O60506;O60506-2;O60506-5	Heterogeneous nuclear ribonucleoprotein Q	SYNCRIP	0.648181	-2.20257	1.61816	-0.362618	0.0449009	-2.61792	-0.4033	0.588795	0.0301855	0.971936	-0.0747128	0.338612	0.684638	-0.59688	4.95227	4.59414	3.06226	1.50783	5.60045	2.39157	4.68042	1.14521	4.99717	1.97623	2.65896	2.09662	9.33407	28	28	22	52	58.735
44	Q9C035;Q9C035-2;A6NLP3;Q9C035-6;Q9C035-5;Q9C035-4;F8W6N8;Q9C035-3;E7EQQ5;H7C134	Tripartite motif-containing protein 5	TRIM5	-1.72679	0.0798159	-0.355491	-0.503909	-0.7376	0.330445	0.312891	-1.21564	0.690513	0.5048	-0.626594	0.337327	0.685607	-0.327477	-0.478809	-2.22988	-4.41424	-1.54438	-2.2056	-2.15006	-4.76973	-2.04829	-1.21641	-1.89943	-4.10135	-2.76003	7.4877	8	8	8	17.2	56.338
1811	P35580;P35580-3;P35580-2;F8W6L6;P35580-4	Myosin-10	MYH10	-1.94609	-2.53365	-0.500244	-0.153159	-0.776899	-2.11351	1.44635	-1.0532	0.960072	0.435811	-1.28329	0.332438	0.6923	-0.624316	5.15146	-1.01416	-4.10731	-1.34311	3.20537	-3.54781	-4.60755	-1.49627	4.37456	-3.12766	-2.66096	-2.39631	8.84641	101	80	72	52.4	229
2168	Q02413	Desmoglein-1	DSG1	-0.0598001	1.01895	-0.71947	-1.97346	-3.0745	1.05089	0.15681	-1.10735	0.268841	0.745214	-0.433443	0.330954	0.693601	-0.743537	2.99917	3.43223	2.63844	-1.14604	2.93937	4.45118	1.91897	-3.1195	-0.0753288	4.48312	2.79525	-2.25339	9.14848	25	25	24	30	113.75
221	P07910-2;G3V4W0;B4DY08;G3V4C1;P07910;G3V2Q1;G3V576;P07910-4;P07910-3;G3V555;G3V575;G3V2D6;O60812;G3V5X6;G3V3K6;G3V251;G3V5V7	Heterogeneous nuclear ribonucleoproteins C1/C2;Heterogeneous nuclear ribonucleoprotein C-like 1	HNRNPC;HNRNPCL1	1.44047	-4.95401	-1.01786	1.64882	-0.99579	-5.60102	-1.02589	2.27783	0.173374	0.836103	-0.720643	0.328142	0.697035	-1.33622	2.83852	1.82275	2.2961	-2.21738	4.27899	-3.13125	1.27824	-0.568559	1.84273	-3.77826	1.27021	0.0604458	8.59793	18	18	18	49.1	32.337
1525	P10599;P10599-2	Thioredoxin	TXN	0.62991	0.915896	0.505939	0.882698	-3.54343	1.19421	0.289329	-1.33011	2.2915	0.311425	0.733611	0.323729	0.702966	-0.8475	0.54315	1.66442	0.0945911	-3.70405	1.17306	2.58032	0.60053	-2.82135	-3.00028	2.85864	0.38392	-5.03417	8.54819	7	7	7	42.9	11.737
2462	Q9HCE1;Q5JR04;Q9HCE1-2	Putative helicase MOV-10	MOV10	0.25291	-2.78691	1.12128	0.563247	-1.07466	-2.57102	-0.92236	1.68752	0.0839519	0.924004	-0.212367	0.32313	0.702966	-0.720128	1.65454	-0.189776	-0.261219	-4.86345	1.90745	-2.97668	0.860061	-4.30021	0.57988	-2.76079	-1.18358	-3.17593	8.1805	26	26	26	28.1	113.67
1278	O75083;O75083-3;D6RD66	WD repeat-containing protein 1	WDR1	-0.73309	-0.315505	1.2871	0.595031	0.85536	-1.1194	1.17007	0.783955	0.1691	0.838638	0.208384	0.321863	0.703356	0.422497	2.23871	-1.80653	0.274231	2.25412	1.50562	-2.12203	1.56133	2.84915	3.09407	-2.92592	1.4443	3.03807	8.7143	24	24	24	56.9	66.193
2370	Q15366-6;Q15366-3;Q15366;Q15366-2;Q15366-4;B4DLC0;G3V0E8;F8VRG9;F8VWQ4	Poly(rC)-binding protein 2	PCBP2	-0.777041	0.820207	-0.14688	0.172101	-1.21099	-1.08305	0.31652	0.509336	0.0167244	0.987416	0.0170965	0.321561	0.703356	-0.367047	3.87563	0.622714	2.45174	1.58879	3.09859	1.44292	2.30486	1.76089	2.66464	-0.46034	2.76826	2.09813	8.7988	18	18	4	54.8	38.15
1653	P21291;E9PND2;E9PP21;E9PS42	Cysteine and glycine-rich protein 1	CSRP1	0.0332003	-0.885077	3.68964	-0.241448	-0.960541	1.25082	3.40871	-0.4961	0.241179	0.768082	0.649079	0.320325	0.704284	0.800724	3.02918	-2.58973	-4.67471	-3.9831	3.06238	-3.4748	-0.98507	-4.22455	2.06864	-1.3389	-1.266	-4.4792	8.23769	11	11	11	59.6	20.567
968	Q99613;H3BRV0;B5ME19	Eukaryotic translation initiation factor 3 subunit C;Eukaryotic translation initiation factor 3 subunit C-like protein	EIF3C;EIF3CL	0.303651	0.471635	-0.29423	-0.42541	0.505291	-0.282056	0.38728	-0.0242558	0.0206415	0.983096	0.0139112	0.318235	0.706194	0.146565	2.18017	1.153	1.5372	1.04776	2.48382	1.62464	1.24297	0.62235	2.68546	0.870949	1.92448	1.0235	8.72156	26	26	26	29	105.34
1656	P21399;Q9HBB2	Cytoplasmic aconitate hydratase	ACO1;IRP1	-1.08103	-0.137466	-2.17197	1.4021	0.8603	-0.255777	-3.33673	-0.175184	0.253029	0.761333	-0.497093	0.317667	0.706194	-0.726848	0.370241	-3.13066	-1.24364	-2.229	-0.71079	-3.26813	-3.41561	-0.8269	1.23054	-3.38644	-4.58037	-2.40418	7.63199	17	17	17	24.5	98.398
2332	Q14677;Q14677-3;Q14677-2	Clathrin interactor 1	CLINT1	-0.56895	0.197507	-0.84389	-0.308643	-0.467451	-0.166455	-1.51848	0.691303	0.734916	0.499587	-0.380994	0.317168	0.706194	-0.365271	1.18728	0.948554	0.560581	-2.86547	0.618331	1.14606	-0.283309	-3.17412	0.71983	0.782099	-0.9579	-2.17417	8.29316	15	15	15	25.3	68.259
1168	O14773;O14773-2	Tripeptidyl-peptidase 1	TPP1	-0.438241	1.79454	0.96506	-0.10605	-0.71343	1.51227	0.907691	-0.116444	0.446813	0.633531	0.553826	0.314467	0.709522	0.397521	2.47074	-1.19054	-1.48551	0.0585194	2.0325	0.604	-0.52045	-0.0475302	1.75731	0.32173	-0.577819	-0.0579243	8.33031	7	7	7	18.5	61.247
700	Q9BYB0;Q9BYB0-2;M0QWZ9;F5GZA1;F2Z3L0	SH3 and multiple ankyrin repeat domains protein 3	SHANK3	0.798569	-2.1009	-0.44678	-0.910882	0.631078	-0.078124	-0.45781	-1.50927	0.458167	0.627546	-0.664998	0.313114	0.709832	-0.353532	-2.55941	-2.60818	-2.34386	-1.69677	-1.76084	-4.70907	-2.79064	-2.60766	-1.92833	-2.6863	-2.80167	-3.20604	7.37537	11	11	11	8.6	186.29
1133	O00232;O00232-2	26S proteasome non-ATPase regulatory subunit 12	PSMD12	2.43381	0.366166	-0.349071	-0.335719	3.00526	0.122575	1.02555	-1.29942	0.319181	0.715942	0.528797	0.312964	0.709832	0.71349	1.08757	-0.278476	-0.780249	0.333109	3.52138	0.0876904	-1.12932	-0.00261021	4.09283	-0.155901	0.245301	-0.966314	8.67631	24	24	24	53.5	52.904
1876	P43686;P43686-2	26S protease regulatory subunit 6B	PSMC4	2.5124	-0.0538645	-0.42088	-0.60406	2.98736	-0.259725	0.679601	-0.782196	0.183179	0.83011	0.358399	0.310963	0.712033	0.65626	1.24928	-0.885516	-1.39855	0.95565	3.76168	-0.939381	-1.81943	0.35159	4.23664	-1.14524	-0.718949	0.173454	8.69022	27	27	27	71.3	47.366
1628	P17980;E9PM69;E9PMD8;E9PKD5;E9PN50	26S protease regulatory subunit 6A	PSMC3	2.40826	0.292935	-0.0402193	0.49171	3.31381	0.718333	0.0205908	-1.11799	0.60554	0.552132	0.788171	0.308168	0.715551	0.733685	1.24104	-1.17651	-0.98452	-0.20718	3.6493	-0.883579	-1.02474	0.28453	4.55485	-0.458181	-0.963929	-1.32517	8.71133	22	22	22	63.1	49.203
1455	P06702	Protein S100-A9	S100A9	0.85789	1.97173	1.82113	3.03885	-3.08404	3.07209	0.56578	4.68576	1.63711	0.322491	1.9224	0.305143	0.718523	1.3099	0.597511	1.31668	0.20767	-2.98057	1.4554	3.28841	2.0288	0.05828	-2.48653	4.38878	0.77345	1.70518	8.87143	7	7	7	64	13.242
1820	P35998;B7Z5E2	26S protease regulatory subunit 7	PSMC2	1.82611	0.201505	0.140378	-0.35164	2.24083	0.200253	0.5265	-0.934185	0.388737	0.679304	0.454088	0.305062	0.718523	0.508349	1.63112	-0.166545	0.223412	0.98889	3.45723	0.0349598	0.36379	0.63725	3.87195	0.0337086	0.749911	0.0547047	8.69843	29	29	29	66.7	48.633
2408	Q16531;F5GY55	DNA damage-binding protein 1	DDB1	-0.119491	-0.0588446	-0.0706816	0.19151	0.775431	-0.328666	0.367028	-0.0678043	0.0705028	0.933236	-0.0143766	0.301967	0.722578	0.186497	0.94861	-0.201545	-0.583078	0.6136	0.82912	-0.260389	-0.65376	0.80511	1.72404	-0.53021	-0.21605	0.545795	8.41317	29	29	29	28.4	126.97
2694	Q8NDZ4	Deleted in autism protein 1	C3orf58	0.32978	-0.359471	0.237969	0.112071	-0.700039	0.407233	0.0688696	-0.583544	0.195715	0.816379	0.0800872	0.300558	0.723348	-0.20187	-0.67466	-3.91376	-1.40497	-1.53159	-0.34488	-4.27323	-1.167	-1.41952	-1.3747	-3.50653	-1.3361	-2.11514	7.61884	8	8	8	23.7	49.481
2005	P55735;P55735-2;B4DXJ1;A8MXL6	Protein SEC13 homolog	SEC13	-0.19107	-0.719214	0.3009	-0.536899	-0.20816	-0.0307856	0.2658	-0.540865	0.53551	0.593217	-0.286571	0.299666	0.723348	-0.128503	2.95051	0.420684	-0.182159	1.14572	2.75944	-0.298531	0.118741	0.608821	2.74235	0.389898	0.0836401	0.604855	8.52997	14	14	14	58.1	35.54
204	P20073;B4DT77;P20073-2	Annexin A7;Annexin	ANXA7	0.0848799	0.375865	0.244039	0.469281	-0.321819	0.459874	0.488318	-0.0270538	1.40845	0.354021	0.293516	0.299555	0.723348	0.14983	3.19461	2.20693	2.81004	2.20147	3.27949	2.5828	3.05408	2.67075	2.87279	2.66681	3.29836	2.17442	9.00121	23	23	23	42.4	52.739
2834	Q96EY1;Q96EY1-2;E7ES32	DnaJ homolog subfamily A member 3, mitochondrial	DNAJA3	-0.168799	0.611285	-0.407487	-1.02016	-1.09664	-0.369496	0.168959	0.325996	0.285436	0.734541	-0.24629	0.296994	0.726541	-0.242795	0.62352	-1.78915	-3.54596	-1.70029	0.45472	-1.17786	-3.95344	-2.72045	-0.47312	-2.15864	-3.377	-1.37429	7.75762	7	7	7	20.2	52.488
2145	Q00577	Transcriptional activator protein Pur-alpha	PURA	-0.71193	0.244935	-0.18154	-0.72156	-2.98699	-0.206477	0.312589	0.452925	0.623776	0.538041	-0.342524	0.295796	0.727433	-0.606988	2.81964	1.1707	0.881771	1.11363	2.10771	1.41563	0.700231	0.39207	-0.167349	0.964218	1.19436	1.56656	8.51096	8	8	8	35.4	34.91
2234	Q12965	Unconventional myosin-Ie	MYO1E	-0.662389	-0.337613	0.171109	0.25771	-0.585949	0.0188951	0.199981	-0.135593	0.253298	0.761333	-0.142796	0.29339	0.727433	-0.125667	0.57954	-0.391196	0.519871	0.912359	-0.0828485	-0.728809	0.69098	1.17007	-0.00640869	-0.372301	0.719851	0.776766	8.40855	35	35	35	36.4	127.06
1841	P40222	Alpha-taxilin	TXLNA	0.7963	-3.69908	-1.78201	-1.16293	0.689901	0.208146	-1.32986	-1.00815	0.672401	0.511344	-1.46193	0.293109	0.727433	-0.359992	0.42688	-0.975186	0.93923	-2.06869	1.22318	-4.67426	-0.84278	-3.23162	1.11678	-0.76704	-0.39063	-3.07685	7.97499	14	14	14	22.2	61.89
1476	P07814	Bifunctional glutamate/proline--tRNA ligase;Glutamate--tRNA ligase;Proline--tRNA ligase	EPRS	-0.0088892	-0.0994234	-0.864881	-0.267037	0.498289	-0.196286	-0.41265	-0.610125	0.686852	0.5048	-0.310058	0.292753	0.727433	-0.180193	4.27576	2.89683	2.89717	2.59563	4.26687	2.79741	2.03229	2.32859	4.77405	2.70055	2.48452	1.9855	9.31515	62	62	61	48.3	170.59
2546	Q6UB35	Monofunctional C1-tetrahydrofolate synthase, mitochondrial	MTHFD1L	0.290299	-1.33301	0.337382	0.82985	-0.0933914	-0.170856	0.368472	0.303865	0.0216178	0.983041	0.0311293	0.292637	0.727433	0.102023	0.349241	-2.20566	-3.76066	-2.23583	0.639541	-3.53868	-3.42328	-1.40598	0.25585	-2.37652	-3.39219	-1.93196	7.79943	16	15	15	18	105.79
942	O94923;H0YNP1	D-glucuronyl C5-epimerase	GLCE	-0.712399	-0.392854	-1.91709	0.601474	-0.120981	-0.594876	-1.19682	0.711132	0.484222	0.619918	-0.605218	0.292595	0.727433	-0.300386	1.32364	0.0880346	0.683601	-3.27217	0.611241	-0.304819	-1.23349	-2.6707	1.20266	-0.506842	-0.513219	-2.56104	8.11488	14	14	14	26.7	70.1
2973	Q9BZK7	F-box-like/WD repeat-containing protein TBL1XR1	TBL1XR1	-2.38797	-1.16635	1.14686	-1.06795	-1.52117	-1.12694	1.58812	-1.05832	0.491025	0.617534	-0.868853	0.291043	0.728943	-0.529579	0.609051	-0.446795	-5.43821	-0.71677	-1.77892	-1.61315	-4.29135	-1.78472	-0.912119	-1.57374	-3.85009	-1.77509	7.76332	11	11	11	28.8	55.594
3144	Q9NZB2;Q9NZB2-6;Q9NZB2-4;Q9NZB2-5;Q9NZB2-2	Constitutive coactivator of PPAR-gamma-like protein 1	FAM120A	-0.0715895	-1.65939	1.04111	-1.13331	-1.53099	-1.81706	0.214171	1.07757	0.299638	0.727554	-0.455796	0.289802	0.728943	-0.514075	3.24269	1.76713	1.07765	0.28223	3.1711	0.107731	2.11876	-0.851079	1.7117	-0.0499306	1.29182	1.3598	8.71983	34	34	34	41.3	121.89
2253	Q13200;E7EW34;E9PCS3	26S proteasome non-ATPase regulatory subunit 2	PSMD2	0.89586	-0.179355	-0.996409	0.566861	1.77244	0.0842543	-0.519769	0.116985	0.0577047	0.945057	0.0717392	0.289423	0.728943	0.363478	3.90198	0.875794	1.3379	1.17976	4.79784	0.69644	0.341491	1.74662	5.67442	0.960049	0.818131	1.29675	8.90508	48	48	48	59.7	100.2
1125	O00159	Unconventional myosin-Ic	MYO1C	-3.18483	-0.578454	0.0169706	1.10199	-2.94886	0.488086	0.198041	-0.087286	0.283793	0.734541	-0.661081	0.289136	0.728943	-0.587505	5.32956	1.08233	2.69231	1.93725	2.14473	0.50388	2.70928	3.03924	2.3807	1.57042	2.89035	1.84996	9.06322	56	56	2	59.2	121.68
3227	Q9UKK3	Poly [ADP-ribose] polymerase 4	PARP4	-1.25764	0.202537	0.694461	0.330251	-1.64679	0.303596	0.80726	-1.18419	0.00568408	0.995239	-0.00759792	0.287281	0.730991	-0.43003	2.07219	0.0321035	0.74983	1.07289	0.814551	0.23464	1.44429	1.40314	0.4254	0.335699	1.55709	-0.111296	8.5559	34	34	34	24.1	192.59
756	Q12849;Q12849-5;F5H5I6;H0Y8R1;H0YAK1	G-rich sequence factor 1	GRSF1	0.1501	-0.717345	0.41604	-0.872069	-1.12972	-0.824016	1.2273	-0.867994	0.319462	0.715942	-0.255819	0.285412	0.733069	-0.398608	0.59181	0.0198946	-4.02428	-0.703991	0.74191	-0.697451	-3.60824	-1.57606	-0.537909	-0.804121	-2.79698	-1.57199	7.98795	8	8	8	19.8	53.126
3262	Q9UPQ9-1	Trinucleotide repeat-containing gene 6B protein	TNRC6B	-1.36776	-0.272666	-0.769851	-0.501359	-3.4279	-0.209197	-0.231339	1.07751	1.26691	0.381439	-0.727909	0.284025	0.734337	-0.697731	5.26135	5.40559	5.34247	2.3962	3.89359	5.13292	4.57262	1.89484	1.83345	5.19639	5.11113	3.47371	9.773	78	78	0	62.5	182.81
1406	P02751;P02751-3;P02751-15;P02751-8;P02751-7;P02751-14;E9PE77;P02751-11;P02751-6;P02751-5;P02751-9;P02751-10;F8W7G7;P02751-13;P02751-4;P02751-12	Fibronectin;Anastellin;Ugl-Y1;Ugl-Y2;Ugl-Y3	FN1	-2.49537	-0.163114	-0.858399	0.317189	-2.63983	-0.413495	0.958011	-0.0981846	0.546763	0.589474	-0.799923	0.283284	0.734423	-0.548375	6.71455	5.99091	5.46459	5.38409	4.21918	5.8278	4.60619	5.70128	4.07472	5.57742	6.4226	5.28591	10.0221	92	92	92	53.2	262.62
1067	Q03252;J9JID7	Lamin-B2	LMNB2	-1.12891	-1.30357	-0.448571	0.365292	0.0155888	0.143994	-0.36741	-0.107286	0.708105	0.501333	-0.628941	0.282162	0.734423	-0.0787781	0.780321	-1.89431	-1.22009	-2.69296	-0.34859	-3.19789	-1.66866	-2.32767	0.79591	-1.75032	-1.5875	-2.80024	7.71996	20	16	16	32.2	67.688
842	Q71U36;G3V1U9;Q13748;F8VXZ4;Q13748-2;Q6PEY2;F8VQQ4	Tubulin alpha-1A chain;Tubulin alpha-3C/D chain;Tubulin alpha-3E chain	TUBA1A;TUBA3C;TUBA3E	-0.277801	-0.321244	1.83326	-0.366229	-0.470821	0.573245	2.56464	-0.568386	0.146151	0.863022	0.216997	0.281608	0.734423	0.52467	3.40062	1.76537	0.55159	0.30879	3.12282	1.44413	2.38485	-0.0574389	2.9298	2.33862	3.11623	-0.259596	8.78119	31	2	1	75.8	50.135
707	O00592;F5H3W1;O00592-2;F5GWY5;F5H7A2	Podocalyxin	PODXL	-0.368419	1.36993	0.53033	0.129634	0.0746899	1.73581	0.798341	-0.963402	0.467846	0.62424	0.415368	0.281442	0.734423	0.411361	-1.73435	-3.08181	-1.50025	-3.32246	-2.10277	-1.71189	-0.96992	-3.19283	-1.65966	-1.346	-0.701909	-4.28587	7.73182	7	7	7	13.3	58.635
1291	O75369;O75369-2;O75369-9;O75369-8;O75369-6;O75369-3;E7EN95;O75369-7;O75369-5;O75369-4	Filamin-B	FLNB	-0.25944	0.0972261	-0.1246	0.13503	0.55938	0.103585	-0.0268793	-0.181286	0.147591	0.863022	-0.0379462	0.277756	0.736036	0.1137	7.32055	5.70419	7.02337	6.05015	7.06111	5.80142	6.89877	6.18518	7.87993	5.80778	6.99649	5.86886	10.292	154	154	138	74	278.16
2246	Q13148;Q13148-2;B1AKP7;G3V162;K7EJM5;K7EN94;B4DJ45	TAR DNA-binding protein 43	TARDBP	-0.297349	-0.852334	-0.766501	0.3217	-1.43133	-0.852845	-0.227262	1.0173	0.628201	0.53722	-0.398621	0.277418	0.736036	-0.373535	3.00465	1.49129	1.21567	-0.21438	2.7073	0.63896	0.44917	0.10732	1.57332	0.638449	0.98841	0.802916	8.52394	10	10	10	28.7	44.739
3275	Q9Y2A7;Q9Y2A7-2	Nck-associated protein 1	NCKAP1	0.0822592	-0.286065	-0.22671	0.226151	0.71479	0.325215	0.368751	-0.605665	0.151719	0.863022	-0.0510912	0.276826	0.736036	0.200773	1.43999	0.106275	0.836121	1.43627	1.52225	-0.17979	0.60941	1.66242	2.15478	0.43149	1.20487	0.830605	8.64779	37	37	37	31.6	128.79
1911	P49189;B4DXY7	4-trimethylaminobutyraldehyde dehydrogenase	ALDH9A1	-0.185601	-0.217819	0.29227	-0.670178	-0.62183	-0.413722	0.74056	-0.632534	0.404852	0.668861	-0.195332	0.275232	0.736036	-0.231882	-0.333149	-4.73001	-2.29767	-1.64599	-0.51875	-4.94782	-2.0054	-2.31617	-0.954979	-5.14373	-1.55711	-2.27852	7.52884	8	8	8	16.2	53.801
670	O75382;O75382-4;E9PKS6;O75382-2;O75382-3;F5GX85	Tripartite motif-containing protein 3	TRIM3	-0.0444918	-0.278445	1.11327	-0.992242	-0.0844212	-0.119296	1.60705	-0.177706	0.0384039	0.966672	-0.0504774	0.274864	0.736036	0.306406	-0.713348	-0.189385	-1.6181	-3.09772	-0.75784	-0.467831	-0.50483	-4.08996	-0.79777	-0.308681	-0.0110502	-3.27543	7.99792	14	14	14	23.8	80.829
2871	Q96P70	Importin-9	IPO9	1.19812	-1.65744	-0.52441	-0.772738	3.36458	0.12661	-1.66395	1.13391	0.287692	0.734541	-0.439117	0.274785	0.736036	0.740286	-0.7307	-3.44532	-2.37265	-1.71074	0.467422	-5.10277	-2.89706	-2.48348	2.63388	-3.31871	-4.0366	-0.576836	8.1185	23	23	23	27.6	115.96
816	F8WB06;H0YH87;Q99700-2	Ataxin-2	ATXN2	-0.18714	-1.01034	-0.0504618	-1.992	-2.50244	0.00322437	0.60963	-0.0512733	0.774884	0.489313	-0.809986	0.274113	0.736036	-0.485215	0.790131	1.21251	-0.421349	-0.322891	0.60299	0.202169	-0.47181	-2.31489	-1.71231	1.21574	0.188281	-0.374165	8.49557	19	19	1	23	113.88
1733	P28482;A8CZ64	Mitogen-activated protein kinase 1	MAPK1	-0.16011	0.131947	0.985028	1.35522	0.72917	-1.23091	0.737948	1.34222	0.694443	0.504212	0.578022	0.273963	0.736036	0.394606	1.19833	-2.93976	-0.968159	0.0743389	1.03822	-2.80781	0.0168695	1.42956	1.9275	-4.17067	-0.23021	1.41656	8.28753	19	19	15	57.8	41.389
2805	Q96A33;Q96A33-2	Coiled-coil domain-containing protein 47	CCDC47	-0.91915	1.17961	1.8134	-0.356788	1.35036	0.375606	0.0773425	-0.641523	0.259321	0.75847	0.42927	0.273798	0.736036	0.290446	-0.267569	-4.73588	-3.12545	-2.32388	-1.18672	-3.55626	-1.31205	-2.68067	1.08279	-4.36027	-3.04811	-2.9654	7.69201	12	12	12	30.2	55.873
2171	Q02809;B4DR87	Procollagen-lysine,2-oxoglutarate 5-dioxygenase 1	PLOD1	1.06183	-0.0490332	0.776069	-0.179368	1.82818	-0.342305	0.25513	-0.309525	0.554693	0.584603	0.402375	0.273602	0.736036	0.35787	3.48765	4.06235	4.35929	4.44909	4.54948	4.01332	5.13536	4.26972	5.31583	3.72005	4.61442	4.13956	9.40533	38	38	38	61.9	83.549
2077	P62820;B7Z8M7;E7END7;P62820-2;P62820-3	Ras-related protein Rab-1A	RAB1A	-1.49272	-0.595236	0.344979	0.347222	-0.47522	0.100994	0.18613	1.10607	0.312741	0.718884	-0.348939	0.272963	0.736036	0.229492	3.35637	-3.0608	-0.47481	-0.689571	1.86365	-3.65604	-0.12983	-0.342349	2.88115	-2.95981	-0.28868	0.416494	8.37016	12	12	6	56.1	22.677
1675	P23246;P23246-2	Splicing factor, proline- and glutamine-rich	SFPQ	-0.38594	-0.883203	-1.42775	0.172351	-0.779131	-1.00758	-1.46329	1.43756	0.789977	0.482443	-0.631135	0.272782	0.736036	-0.45311	5.17109	6.32039	5.17526	2.01129	4.78515	5.43719	3.74751	2.18364	4.39196	5.31281	3.71197	3.44885	9.59267	34	34	33	49.2	76.149
2405	Q16363;Q16363-2	Laminin subunit alpha-4	LAMA4	-0.70711	0.471856	-0.509311	-0.961299	-0.27516	0.246325	0.427629	-1.84677	0.57382	0.572991	-0.426466	0.27236	0.736036	-0.361993	1.79647	0.485604	0.868132	2.74526	1.08936	0.95746	0.358821	1.78396	1.52131	0.73193	1.29576	0.898495	8.72877	38	38	38	25	202.52
2349	Q15008;C9IZE4;E9PHI9;Q6UV22	26S proteasome non-ATPase regulatory subunit 6	PSMD6	2.85507	0.0881071	-0.35645	-0.287118	3.35439	-0.651956	0.296651	-0.417204	0.294482	0.728404	0.574902	0.271149	0.736546	0.64547	0.751911	-1.72252	-0.892059	1.04926	3.60698	-1.63441	-1.24851	0.762141	4.1063	-2.37447	-0.595408	0.632055	8.62933	24	24	24	50.9	45.531
1266	O60645;O60645-2;O60645-3;D6RB59	Exocyst complex component 3	EXOC3	-0.279359	2.39663	1.33228	-3.32936	1.72823	2.98024	0.390679	-2.08575	0.00775671	0.994178	0.0300469	0.269965	0.736546	0.753347	1.06455	-4.92069	-0.461309	0.0292702	0.785192	-2.52406	0.870971	-3.30009	2.79278	-1.94045	-0.0706301	-2.05648	8.08408	22	22	22	31	86.844
2379	Q15459;E9PAW1	Splicing factor 3A subunit 1	SF3A1	0.43415	-0.517003	-0.559701	0.462647	1.37997	-3.01994	-2.20799	0.829419	0.053231	0.951049	-0.0449768	0.268248	0.736546	-0.754635	-0.78298	-1.61638	-1.9028	-3.40779	-0.34883	-2.13338	-2.4625	-2.94515	0.596991	-4.63631	-4.11079	-2.57838	7.75968	12	12	12	16.6	88.885
1629	P17987;E7ERF2;E7EQR6;F5H282	T-complex protein 1 subunit alpha	TCP1	0.69871	-0.369264	0.274631	-0.0315275	1.22024	-1.02461	1.09843	0.143375	0.241631	0.768082	0.143137	0.268044	0.736546	0.35936	4.76983	3.77706	3.4482	3.57241	5.46854	3.4078	3.72283	3.54088	5.99007	2.75246	4.54663	3.71578	9.48517	34	34	34	77	60.343
1626	P17931;G3V3R6	Galectin-3	LGALS3	-1.3706	1.83146	0.49574	-0.757699	-2.47094	0.530906	0.75773	-0.877245	0.0229414	0.983041	0.0497241	0.268041	0.736546	-0.514888	5.56441	1.92015	2.59604	4.3246	4.19381	3.75161	3.09178	3.5669	3.09347	2.45106	3.35377	3.44736	9.17519	11	11	11	36.8	26.152
613	O00139;O00139-2;O00139-1;E9PB70;O00139-4	Kinesin-like protein KIF2A	KIF2A	0.0827894	-0.467444	0.0840883	-2.22136	0.4988	-0.944655	0.693749	-2.0022	0.479123	0.620755	-0.630483	0.267353	0.736546	-0.438577	0.2068	-0.884175	-0.814308	-0.848581	0.28959	-1.35162	-0.73022	-3.06995	0.705601	-1.82883	-0.120559	-2.85078	7.82176	13	13	12	17.7	79.954
3149	Q9NZN4;B4DNU6	EH domain-containing protein 2	EHD2	0.428441	-0.935075	1.55678	0.479131	1.09687	-0.521807	0.48912	-0.0941143	0.293945	0.728404	0.382319	0.267186	0.736546	0.242517	1.77693	-3.22222	-0.411388	0.42807	2.20537	-4.15729	1.14539	0.907201	2.8738	-3.74403	0.0777311	0.333956	8.37236	21	18	18	47.5	61.161
999	Q9P2R3;I3L2C5;Q9P2R3-4;Q9P2R3-2	Ankyrin repeat and FYVE domain-containing protein 1	ANKFY1	0.460759	1.04816	1.43426	-0.543939	1.16246	1.15094	-0.195979	-0.772924	0.588561	0.564907	0.599809	0.267131	0.736546	0.336125	-1.20313	-2.95183	-2.01083	-0.433081	-0.74237	-1.90367	-0.57657	-0.977019	-0.0406704	-1.80088	-2.20681	-1.20601	7.94217	18	18	18	18	128.4
1905	P48643;B7ZAR1;E9PCA1;E7ENZ3;B4DYD8	T-complex protein 1 subunit epsilon	CCT5	0.80161	-0.177014	0.379739	-0.234927	1.55423	-0.982985	1.106	-0.095623	0.308867	0.720915	0.192352	0.26594	0.737528	0.395405	4.64434	3.71992	3.04464	3.12746	5.44595	3.54291	3.42438	2.89253	6.19857	2.73694	4.15064	3.03184	9.44655	35	35	35	72.1	59.67
1511	P09874	Poly [ADP-ribose] polymerase 1	PARP1	0.44625	0.893796	-1.85493	0.358211	0.0661182	-0.547746	-1.93441	0.820206	0.0207531	0.983096	-0.0391688	0.265144	0.737842	-0.398958	3.0586	3.08827	5.11385	1.82581	3.50485	3.98207	3.25892	2.18402	3.12472	2.54053	3.17944	2.64602	9.38095	61	61	61	59.5	113.08
2418	Q16851-2;C9JNZ1	UTP--glucose-1-phosphate uridylyltransferase	UGP2	-0.68768	0.961146	-1.14096	0.24355	0.94812	0.608445	-0.468299	-0.184444	0.117917	0.891415	-0.155986	0.264146	0.738372	0.225955	3.1639	2.37455	3.11725	2.60243	2.47622	3.3357	1.97629	2.84598	4.11202	2.983	2.64895	2.41799	9.04372	23	23	1	54.3	55.676
1284	O75223;M0QZK8;O75223-3	Gamma-glutamylcyclotransferase	GGCT	2.09885	0.790887	1.0596	-0.30848	-0.718511	0.959386	-0.126614	1.05664	0.787968	0.482443	0.910214	0.2632	0.738372	0.292724	-1.66126	1.58628	-3.92144	-3.36851	0.437591	2.37717	-2.86184	-3.67699	-2.37977	2.54567	-4.04805	-2.31188	8.38503	8	8	8	31.9	21.007
1661	P21980;B4DIT7;F5H6P0;P21980-2	Protein-glutamine gamma-glutamyltransferase 2	TGM2	-0.0185709	-1.06747	-0.917972	0.615342	0.39394	-0.715205	0.54985	0.621275	0.351741	0.696548	-0.347168	0.263004	0.738372	0.212465	5.55182	4.66669	4.27262	3.79955	5.53325	3.59922	3.35465	4.41489	5.94576	3.95149	4.82247	4.42082	9.5052	34	34	34	60.4	77.328
582	P28288;F5GYC1;E7EUE1;P28288-2	ATP-binding cassette sub-family D member 3	ABCD3	0.1156	-0.742734	1.3927	-1.74394	0.86367	-0.298806	0.142619	-2.94987	0.132278	0.874312	-0.244593	0.260772	0.741138	-0.560597	0.53903	-0.955245	-1.68945	0.0505886	0.65463	-1.69798	-0.29675	-1.69335	1.4027	-1.25405	-1.54683	-2.89928	8.00612	15	15	15	24.3	75.475
2927	Q9BS26	Endoplasmic reticulum resident protein 44	ERP44	-0.294299	0.639886	0.32767	0.0515623	-0.46335	0.461854	-0.410211	-0.156084	0.367082	0.686844	0.181205	0.258607	0.743801	-0.141948	1.03034	0.747575	1.14655	1.21379	0.736041	1.38746	1.47422	1.26535	0.56699	1.20943	0.736341	1.0577	8.50652	14	14	14	38.4	46.971
2216	Q10471;G3V1S6	Polypeptide N-acetylgalactosaminyltransferase 2;Polypeptide N-acetylgalactosaminyltransferase 2 soluble form	GALNT2	-1.29527	-0.795276	1.28356	0.196881	-1.85516	-1.42869	1.22918	0.151667	0.0934123	0.91714	-0.152526	0.257527	0.744614	-0.47575	1.1038	-0.195905	-1.09297	-0.544361	-0.19147	-0.99118	0.190591	-0.34748	-0.75136	-1.62459	0.13621	-0.392694	8.06618	16	16	16	31.2	64.732
3352	Q9Y6N5;H3BNX3;H3BMS6	Sulfide:quinone oxidoreductase, mitochondrial	SQRDL	0.103789	2.4999	-0.175879	0.27476	0.0523796	2.05816	-0.255031	-0.354935	0.453093	0.629015	0.675642	0.254988	0.747936	0.375144	1.15204	-1.58465	1.22463	0.14398	1.25583	0.915251	1.04875	0.41874	1.20442	0.473518	0.9696	-0.210955	8.34412	20	20	20	56.2	49.96
1434	P04899;P04899-4;B4E2X5;P04899-3;P04899-2;B3KTZ0;F5GZL8	Guanine nucleotide-binding protein G(i) subunit alpha-2	GNAI2	-0.93801	-0.265269	-0.220729	1.86534	-0.95018	0.263859	0.0507402	2.63444	0.0617423	0.944384	0.110333	0.253833	0.748782	0.499714	2.69864	-4.28994	1.59268	-0.87167	1.76063	-4.55521	1.37195	0.99367	1.74846	-4.02608	1.64342	1.76277	8.44699	13	13	12	45.4	40.45
1448	P05388;Q3B7A4;F8VWS0;F8VU65;F8VW21;F8VZS0;F8VPE8;G3V210;F8VQY6;F8VRK7;Q8NHW5;F8VS58;F8VWV4	60S acidic ribosomal protein P0;60S acidic ribosomal protein P0-like	RPLP0;RPLP0P6	-0.801789	-0.0651751	0.370118	-1.08446	-1.48754	-1.00338	1.08182	-0.0780544	0.493145	0.616971	-0.395326	0.253289	0.748782	-0.37179	6.08089	3.70591	3.52233	3.78671	5.2791	3.64074	3.89245	2.70225	4.59335	2.70253	4.60415	3.70865	9.35702	16	16	16	58.4	34.273
1015	J3KN67		TPM3	-0.9997	1.03857	0.40154	0.841852	-0.118219	0.223784	-1.12347	0.19172	0.270954	0.744145	0.320564	0.252534	0.749045	-0.206546	-1.33392	-2.84984	-2.47383	-4.55483	-2.33362	-1.81127	-2.07229	-3.71298	-1.45214	-2.62605	-3.5973	-4.36311	7.50202	23	3	0	54	33.222
1990	P53992;E7EP00;G5EA31	Protein transport protein Sec24C	SEC24C	-0.79334	-0.0229445	-0.11522	-0.27798	-1.06323	0.147824	0.333611	-0.223736	0.752314	0.493841	-0.302371	0.250293	0.750917	-0.201383	2.8224	2.12706	2.23909	2.70224	2.02906	2.10412	2.12387	2.42426	1.75917	2.27489	2.5727	2.4785	9.04653	31	30	30	35.8	118.32
1438	P05106;B4DTY9;P05106-2;P05106-3;I3L4X8	Integrin beta-3;Integrin beta	ITGB3	-0.715629	-2.06399	-0.83513	-0.2281	0.598541	-0.967119	0.664062	0.780215	1.0417	0.407604	-0.960711	0.250247	0.750917	0.268925	0.0813999	-3.25698	-2.62962	-3.49825	-0.634229	-5.32097	-3.46475	-3.72635	0.679941	-4.2241	-1.96556	-2.71803	7.38641	10	10	10	14.2	87.057
1101	Q92791;K7ERA3	Synaptonemal complex protein SC65	LEPREL4	0.0741987	-0.849734	-0.125209	0.308171	1.792	-0.751695	0.34979	-0.0219746	0.225292	0.788783	-0.148143	0.245724	0.757731	0.34203	-2.28334	-1.76037	-2.05645	-0.741331	-2.20914	-2.6101	-2.18166	-0.43316	-0.491339	-2.51206	-1.70666	-0.763306	7.78074	6	6	6	14.9	50.381
642	Q04637;Q04637-3;Q04637-5;Q04637-4;E9PFM1;Q04637-6	Eukaryotic translation initiation factor 4 gamma 1	EIF4G1	1.16604	-0.451964	0.329278	-0.131289	0.448071	-0.896165	0.116429	1.67039	0.249769	0.763359	0.228016	0.242633	0.761816	0.334682	2.34303	1.91659	1.79365	-0.0440502	3.50907	1.46463	2.12293	-0.17534	2.7911	1.02043	1.91008	1.62634	8.90077	48	48	1	31.4	175.49
2570	Q7L1Q6;Q7L1Q6-4;Q7L1Q6-3;Q7L1Q6-2;C9IZ80	Basic leucine zipper and W2 domain-containing protein 1	BZW1	1.39583	-0.381652	1.08843	2.53859	1.51917	-2.05463	1.48497	1.24845	0.826258	0.459547	1.1603	0.24219	0.761816	0.549491	1.87166	-2.58542	-3.82392	-4.86585	3.26749	-2.96707	-2.73549	-2.32726	3.39083	-4.64005	-2.33896	-3.6174	8.36403	17	17	17	40.8	48.043
2353	Q15046;Q15046-2	Lysine--tRNA ligase	KARS	-0.36379	-0.814044	-0.885491	-0.11538	0.68442	-0.925876	-0.68628	0.012085	1.22592	0.394567	-0.544676	0.241286	0.762354	-0.228913	3.97828	2.29937	2.43542	1.33749	3.61449	1.48532	1.54993	1.22211	4.6627	1.37349	1.74914	1.34958	8.94735	32	32	32	54.1	68.047
2293	Q13740;Q13740-2;F5GXJ9	CD166 antigen	ALCAM	-0.429719	-0.20229	0.0518293	0.024972	0.793781	-0.71657	0.259309	0.481525	0.515613	0.598961	-0.138802	0.240372	0.762911	0.204511	0.76256	-4.11427	-1.95133	-1.66219	0.332841	-4.31656	-1.8995	-1.63722	1.55634	-4.83084	-1.69202	-1.18067	7.72951	12	12	12	25.2	65.102
2952	Q9BWW4;Q9BWW4-2;Q9BWW4-3;P81877;D6RAC5;P81877-2;P81877-4;P81877-5;P81877-3	Single-stranded DNA-binding protein 3;Single-stranded DNA-binding protein 2	SSBP3;SSBP2	-1.26629	-0.576795	-1.44531	0.812384	-2.91095	-0.730744	-0.0518103	1.43329	0.503504	0.607257	-0.619003	0.239654	0.763124	-0.565052	1.82718	0.0752039	-1.15617	-4.5378	0.560891	-0.501591	-2.60148	-3.72542	-1.08377	-0.65554	-1.20798	-3.10451	7.97262	3	3	2	9.5	40.421
2107	P68104;Q5VTE0	Elongation factor 1-alpha 1;Putative elongation factor 1-alpha-like 3	EEF1A1;EEF1A1P5	0.0777693	-0.424834	-0.408721	0.297412	0.43515	-0.385726	-0.3149	-0.202875	0.244163	0.767882	-0.114594	0.238575	0.763975	-0.117088	7.6881	6.14708	6.47952	5.90433	7.76587	5.72225	6.0708	6.20174	8.12325	5.76136	6.16462	5.70145	10.1927	28	28	28	70.3	50.14
2409	Q16543;K7EQA9;K7EL68;K7EKQ2	Hsp90 co-chaperone Cdc37;Hsp90 co-chaperone Cdc37, N-terminally processed	CDC37	1.64551	0.468736	-0.528262	-3.15752	1.86348	0.259154	0.243379	-0.938395	0.138734	0.870779	-0.392885	0.237417	0.764299	0.356905	0.165941	-1.50386	-0.788328	-1.08598	1.81145	-1.03512	-1.31659	-4.24351	2.02942	-1.2447	-0.54495	-2.02438	8.17915	8	8	8	26.7	44.468
713	Q9H5Z1;F5GXM6;Q5THR1;Q5THQ9	Probable ATP-dependent RNA helicase DHX35	DHX35	-1.88947	-0.598073	0.313927	-3.70695	-1.68683	-0.943604	1.17637	-0.0702343	0.720432	0.501333	-1.47014	0.236891	0.764299	-0.381074	0.61537	-0.491006	-4.06471	-0.775211	-1.2741	-1.08908	-3.75078	-4.48216	-1.07146	-1.43461	-2.88834	-0.845446	7.83499	14	14	14	21.8	78.909
2733	Q8WUF5	RelA-associated inhibitor	PPP1R13L	-0.91727	-1.55992	-0.471874	-1.16407	-2.88586	-0.834155	-0.954393	2.1264	1.69181	0.322491	-1.02828	0.235454	0.764299	-0.637001	1.47018	0.0807142	-3.71822	-3.31687	0.552911	-1.47921	-4.1901	-4.48094	-1.41568	-0.753441	-4.67262	-1.19047	7.95407	14	14	14	20.4	89.09
3136	Q9NYL4;Q9NYL4-2;F8VU90	Peptidyl-prolyl cis-trans isomerase FKBP11;Peptidyl-prolyl cis-trans isomerase	FKBP11	-0.0605116	-0.339124	0.257909	2.07714	-0.623411	-0.680505	-0.267152	4.94643	0.356567	0.693346	0.483853	0.235328	0.764299	0.843841	2.67339	0.0136938	1.0693	-4.58269	2.61288	-0.32543	1.32721	-2.50555	2.04998	-0.666811	0.80215	0.363745	8.32143	5	5	5	43.8	22.18
2643	Q8IY21	Probable ATP-dependent RNA helicase DDX60	DDX60	-0.904717	1.47107	0.0271387	-0.941949	-0.260125	2.46956	0.48982	-0.902075	0.0518856	0.951049	-0.0871151	0.234868	0.764299	0.449294	-1.58206	-2.41738	-0.136719	-0.67807	-2.48678	-0.94631	-0.10958	-1.62002	-1.84219	0.0521793	0.353101	-1.58014	8.0216	26	26	25	18.6	197.85
1483	P08123	Collagen alpha-2(I) chain	COL1A2	-1.32306	1.42677	-1.82378	-0.988004	-3.33439	1.49131	-0.880801	0.210474	0.379279	0.686844	-0.67702	0.234439	0.764299	-0.628353	2.25868	-0.804366	-2.28313	-3.68673	0.93562	0.6224	-4.10691	-4.67474	-1.07571	0.686939	-3.16393	-3.47626	8.10302	7	7	7	5.6	129.31
2178	Q04446;E9PGM4	1,4-alpha-glucan-branching enzyme	GBE1	-1.33018	0.655894	0.646159	0.555383	-1.63819	0.373544	1.11192	2.09069	0.094455	0.916598	0.131814	0.234246	0.764299	0.484489	4.37106	3.00346	3.50322	1.8964	3.04088	3.65935	4.14938	2.45178	2.73287	3.377	4.61514	3.98709	9.16331	32	32	32	55	80.473
33	A6NFQ2;A6NFQ2-2;A6NFQ2-3;Q8N1I1;H0YC74	Protein FAM115C	FAM115C	-2.52318	-0.987224	-0.146512	-0.261548	-1.84399	-0.796094	0.244269	0.916796	0.766207	0.491081	-0.979616	0.233524	0.764534	-0.369755	1.17527	-1.77975	-3.52669	-2.94445	-1.34791	-2.76697	-3.67321	-3.206	-0.66872	-2.57584	-3.28243	-2.02765	7.47283	6	6	6	7.7	100.9
2987	Q9H078;Q9H078-2;Q9H078-4;H0YGM0;B4DXW4;Q9H078-3;F5GX99;Q7Z777;H0YFF5	Caseinolytic peptidase B protein homolog	CLPB	-0.37223	0.120515	-0.46248	0.0207605	0.41164	-0.722676	-0.53428	0.183945	0.503586	0.607257	-0.173358	0.229936	0.769707	-0.165343	-0.941339	-1.86796	-1.73206	-2.92444	-1.31357	-1.74745	-2.19454	-2.90368	-0.529699	-2.59064	-2.26634	-2.7405	7.58865	9	9	9	14.9	78.728
749	Q99816;F5H442;Q99816-2	Tumor susceptibility gene 101 protein	TSG101	0.44814	1.16286	-0.464921	-0.565639	0.85	0.660153	0.20666	-0.818815	0.127217	0.881514	0.145109	0.229342	0.769707	0.2245	0.548201	-1.05702	-1.25221	-0.23134	0.996341	0.105831	-1.71713	-0.796979	1.3982	-0.396872	-1.04555	-1.05016	8.12071	14	14	14	39.7	43.944
1369	O95782;O95782-2	AP-2 complex subunit alpha-1	AP2A1	-1.59434	1.1314	-0.242452	-1.0476	-2.25897	1.15851	0.244889	-0.921425	0.28988	0.733079	-0.438249	0.228833	0.769707	-0.44425	4.37668	1.77637	3.84434	3.1004	2.78234	2.90777	3.60189	2.0528	2.11771	2.93488	4.08923	2.17897	9.14079	48	48	38	56.2	107.54
2491	Q5U651	Ras-interacting protein 1	RASIP1	-1.58542	-1.60308	3.41003	0.23762	-0.795631	-0.363416	0.843011	1.65756	0.0321452	0.969535	0.114786	0.227735	0.769767	0.33538	2.19986	-2.28392	-1.0938	-1.3593	0.61444	-3.887	2.31623	-1.12168	1.40423	-2.64733	-0.250789	0.298256	8.29988	23	23	23	32.5	103.46
1816	P35637;P35637-2;H3BPE7	RNA-binding protein FUS	FUS	-0.67167	-0.905713	-1.28241	-0.401938	-1.79575	-0.961175	-1.38611	2.05338	1.65428	0.322491	-0.815433	0.227188	0.769767	-0.522415	8.63827	8.74575	8.27854	4.23628	7.9666	7.84004	6.99613	3.83434	6.84252	7.78458	6.89243	6.28966	10.4793	20	20	17	31.7	53.425
3199	Q9UHB9;G3V1U4;Q9UHB9-2;F5H5Y3	Signal recognition particle subunit SRP68	SRP68	0.714581	-0.115945	-0.0276098	-0.521834	1.50689	-0.690185	-0.28053	0.633751	0.0155051	0.987416	0.0122983	0.227045	0.769767	0.292482	1.79583	0.0338945	1.56652	-2.95679	2.51041	-0.0820503	1.53891	-3.47862	3.30272	-0.65629	1.28599	-2.32304	8.46756	26	26	26	41.3	70.729
1329	O94826	Mitochondrial import receptor subunit TOM70	TOMM70A	0.240319	-2.41273	0.432269	-1.01411	0.800579	1.12038	0.35156	-1.11642	0.429074	0.645726	-0.688562	0.221988	0.775921	0.289025	-0.138659	-2.82085	-2.13996	-2.40719	0.101661	-5.23358	-1.70769	-3.4213	0.661921	-1.70047	-1.7884	-3.52361	7.67604	9	9	9	16	67.454
3279	Q9Y2G8;Q5TDH4;Q5TDG9;Q9Y2G8-2	DnaJ homolog subfamily C member 16	DNAJC16	0.761844	-0.522864	1.41198	0.217458	1.18481	-0.925786	1.67042	-0.461858	0.471331	0.622751	0.467104	0.221955	0.775921	0.366897	-2.23152	-0.999366	-1.5279	-3.81814	-1.46968	-1.52223	-0.11592	-3.60068	-1.04671	-1.92515	0.14252	-4.28	7.45452	13	13	13	19.8	90.59
81	Q9Y262;B0QY89;Q9Y262-2;J3KN35;B0QY90	Eukaryotic translation initiation factor 3 subunit L	EIF3L	0.5862	0.244504	-0.446441	-0.433318	0.325909	-0.512727	0.32112	0.362415	0.015527	0.987416	-0.0122638	0.221839	0.775921	0.124179	3.98037	3.07765	3.62033	3.22124	4.56657	3.32215	3.17389	2.78792	4.30628	2.56492	3.94145	3.58365	9.22157	29	29	29	53.5	66.726
2498	Q92974;Q92974-2;Q92974-3;Q5VY93	Rho guanine nucleotide exchange factor 2	ARHGEF2	-0.42331	-2.48574	2.13016	1.83039	0.16857	-1.05055	0.299211	2.07921	0.0844834	0.924004	0.262874	0.220159	0.777101	0.374111	-0.4303	-2.69388	-2.8539	-5.04979	-0.85361	-5.17963	-0.723741	-3.2194	-0.26173	-3.74443	-2.55469	-2.97058	7.50699	13	13	13	14.5	111.54
2319	Q14258	E3 ubiquitin/ISG15 ligase TRIM25	TRIM25	0.0172586	0.487725	-0.383082	-1.24304	-0.91979	0.326985	0.208518	1.56143	0.30055	0.727118	-0.280284	0.220018	0.777101	0.294285	4.37509	3.43117	3.56172	0.795319	4.39235	3.9189	3.17864	-0.447719	3.4553	3.75816	3.77024	2.35674	9.22248	29	29	29	50.2	70.973
2019	P60842;J3KT12;P60842-2;J3QS69;J3KTB5;J3KSZ0;J3QL43	Eukaryotic initiation factor 4A-I	EIF4A1	0.10773	0.232417	0.0352888	0.358201	0.08255	-0.152995	0.41686	-0.0607853	1.08753	0.398614	0.183409	0.216363	0.782624	0.0714073	5.26198	2.32961	2.5304	3.98979	5.36971	2.56203	2.56569	4.34799	5.34453	2.17662	2.94726	3.929	9.38972	27	27	14	63.8	46.153
2658	Q8N163;Q8N163-2;H0YB24;G3V119	DBIRD complex subunit KIAA1967	KIAA1967	-0.14972	-3.71345	1.92246	0.187097	0.343241	-3.43754	-0.28478	1.11192	0.133465	0.873819	-0.438405	0.214654	0.783968	-0.566789	1.24447	0.134934	-4.02483	-4.39099	1.09475	-3.57852	-2.10237	-4.2039	1.58771	-3.3026	-4.30961	-3.27908	8.08916	21	21	21	27.2	102.9
184	Q9BY44;B4DQ14;F8WAE5;B4DF96;C9IZE1	Eukaryotic translation initiation factor 2A	EIF2A	-0.246379	-0.788974	0.137061	-0.49089	-0.743448	-0.985545	0.285541	0.576975	0.758556	0.492871	-0.347295	0.214461	0.783968	-0.216619	1.84495	0.549764	0.1742	-0.21748	1.59857	-0.23921	0.311261	-0.708369	1.1015	-0.435781	0.459741	0.359495	8.30732	16	16	16	39.7	64.989
1287	O75340	Programmed cell death protein 6	PDCD6	-0.51665	0.282308	-0.0672808	-0.872838	-1.55056	0.259995	0.50653	-0.253023	0.481742	0.620755	-0.293615	0.213711	0.78428	-0.259265	3.77397	2.05244	2.05325	2.6177	3.25732	2.33475	1.98597	1.74486	2.22341	2.31244	2.55978	2.36468	8.89708	10	10	1	49.2	21.868
2645	Q8IYB8	ATP-dependent RNA helicase SUPV3L1, mitochondrial	SUPV3L1	0.540461	-1.15691	-0.14758	-1.03596	0.843111	-0.683034	-0.12791	0.799807	0.465974	0.62424	-0.449997	0.211069	0.787937	0.207993	-2.23665	-2.55894	-2.03517	-3.01778	-1.69619	-3.71585	-2.18275	-4.05373	-1.39354	-3.24197	-2.16308	-2.21797	7.3011	5	5	5	7.5	87.99
2661	Q8N1G4	Leucine-rich repeat-containing protein 47	LRRC47	0.75129	-1.01575	1.00707	1.02679	2.17869	-1.56172	0.967519	0.164345	0.363257	0.688361	0.442349	0.210298	0.787937	0.437208	-0.846439	-2.67463	-1.28758	-1.47731	-0.095149	-3.69038	-0.280509	-0.450519	1.33225	-4.23635	-0.32006	-1.31297	7.83473	14	14	14	28.6	63.472
591	O15123;E7EVQ3;O15123-3;O15123-2	Angiopoietin-2	ANGPT2	-0.133571	0.0339556	-1.43843	-0.863585	0.777689	-0.354587	-0.95259	1.96267	0.7542	0.493262	-0.600408	0.209884	0.787937	0.358297	-0.344679	-0.294345	-0.283009	-2.93274	-0.47825	-0.260389	-1.72144	-3.79632	0.43301	-0.648932	-1.2356	-0.970064	7.99847	13	13	13	24.6	56.919
1167	O14744;O14744-2;B4DX49;G3V5W5;A8MTP3;B4DV00;G3V580	Protein arginine N-methyltransferase 5;Protein arginine N-methyltransferase 5, N-terminally processed	PRMT5	1.84459	-1.73971	-0.829602	1.00138	3.95903	-0.325225	-1.59017	0.593645	0.0276971	0.975583	0.0691649	0.20939	0.787937	0.659319	-0.923409	-3.43	-1.71916	-4.38676	0.92118	-5.1697	-2.54876	-3.38538	3.03562	-3.75522	-3.30933	-3.79311	8.00065	16	16	16	32.3	72.683
1416	P04040	Catalase	CAT	-0.740699	0.465396	-0.30968	1.20503	-1.33879	0.721095	1.00869	0.824026	0.129436	0.878721	0.155012	0.207829	0.787973	0.303755	0.76889	1.90329	-1.5869	-3.05314	0.0281916	2.36869	-1.89658	-1.84811	-0.569899	2.62439	-0.57821	-2.22911	8.50184	19	19	19	36.6	59.755
294	Q17RY0;B7ZLQ8;Q17RY0-2;E5RJM0;Q17RY0-3;E5RFP2	Cytoplasmic polyadenylation element-binding protein 4	CPEB4	0.45542	-0.103374	1.82202	-2.75653	0.48081	-0.402295	1.9362	-0.713253	0.0510864	0.951049	-0.145617	0.206409	0.787973	0.325365	-2.4076	0.744584	-0.465239	-0.482641	-1.95218	0.641211	1.35678	-3.23917	-1.92679	0.342289	1.47096	-1.19589	8.10768	15	15	9	25	80.151
1130	O00182;Q8WYQ7;O00182-2;F8W9W4	Galectin-9	LGALS9	-0.0791998	3.28893	-0.468482	-0.25398	-1.01984	3.20415	-0.668061	0.578405	0.27071	0.744145	0.621816	0.205978	0.787973	0.523663	5.54219	0.930943	5.78541	3.73052	5.46299	4.21987	5.31693	3.47654	4.52235	4.13509	5.11735	4.30893	9.43875	13	13	9	42.5	39.518
2383	Q15637-6;Q15637-2;Q15637-4;Q15637-3;Q15637;Q15637-7;B4DX42	Splicing factor 1	SF1	-1.5236	-0.535665	-1.02596	0.679504	-2.0037	-0.512465	-1.90708	2.25431	0.533865	0.593217	-0.601431	0.205622	0.787973	-0.542233	2.48022	1.58111	1.24552	-3.36137	0.95662	1.04544	0.21956	-2.68187	0.476521	1.06864	-0.661559	-1.10706	8.44868	14	14	3	36.4	61.888
2882	Q96RQ3;G5E9X5	Methylcrotonoyl-CoA carboxylase subunit alpha, mitochondrial	MCCC1	-1.03179	-0.0226145	-0.80465	-0.373969	-2.14074	0.218684	-0.31787	0.837946	1.05105	0.406291	-0.558256	0.205537	0.787973	-0.350495	8.63479	8.32769	8.25426	5.70682	7.603	8.30508	7.44961	5.33285	6.49405	8.54638	7.93639	6.54477	10.5511	40	40	4	66.9	80.472
2094	P63151;P63151-2	Serine/threonine-protein phosphatase 2A 55 kDa regulatory subunit B alpha isoform	PPP2R2A	0.281751	-0.305495	-0.21214	0.423572	0.73584	-0.445457	0.0835295	0.153976	0.0909265	0.919626	0.0469217	0.205504	0.787973	0.131972	1.30616	0.0463247	0.052681	-0.336241	1.58791	-0.259171	-0.159459	0.0873308	2.042	-0.399132	0.13621	-0.182264	8.33296	13	13	13	37.6	51.691
2053	P62081;B5MCP9	40S ribosomal protein S7	RPS7	0.911092	-5.50359	1.33763	-1.70689	0.232971	-1.16344	0.642848	-0.597864	0.311789	0.718912	-1.24044	0.204897	0.787973	-0.221372	4.44854	1.51456	0.174412	2.32857	5.35963	-3.98903	1.51204	0.62168	4.68151	0.35112	0.81726	1.73071	8.98623	12	12	12	60.8	22.127
1849	P40939	Trifunctional enzyme subunit alpha, mitochondrial;Long-chain enoyl-CoA hydratase;Long chain 3-hydroxyacyl-CoA dehydrogenase	HADHA	-1.17967	0.431006	-0.699382	0.0363016	-0.780239	0.367166	0.108329	-0.235205	0.396749	0.672391	-0.352936	0.204805	0.787973	-0.134987	6.40045	5.13065	5.46744	4.32619	5.22078	5.56166	4.76806	4.36249	5.62021	5.49782	5.57577	4.09098	9.75751	43	43	43	69.5	82.999
83	Q01844;Q01844-6;B0QYK0;Q01844-3;Q01844-5;Q01844-2;C9JGE3;H7BY36	RNA-binding protein EWS	EWSR1	-0.56471	-1.25183	1.93958	-0.726859	-1.78808	-1.37726	1.64177	-0.140055	0.0727815	0.931671	-0.150956	0.202957	0.7903	-0.415907	5.94427	5.80531	4.43163	2.66134	5.37956	4.55348	6.37121	1.93448	4.15619	4.42805	6.0734	2.52128	9.65684	12	12	12	21.8	68.477
1676	P23258;Q9NRH3	Tubulin gamma-1 chain;Tubulin gamma-2 chain	TUBG1;TUBG2	1.04595	-0.847573	-0.776221	-0.839639	1.78289	-0.592324	-0.739501	-2.22804	0.298284	0.72764	-0.354371	0.201135	0.792586	-0.444245	1.07699	-1.24286	-1.33291	-1.30684	2.12294	-2.09043	-2.10913	-2.14648	2.85988	-1.83518	-2.07241	-3.53489	8.24763	16	16	16	46.1	51.169
1803	P35240;P35240-8;P35240-3;P35240-2;P35240-6;P35240-4;P35240-5	Merlin	NF2	-0.36094	1.21573	0.53266	0.958643	-2.23881	1.67725	2.40802	0.334584	0.724843	0.501333	0.586522	0.200083	0.79298	0.545263	-0.10968	-2.27499	-0.83095	-3.82842	-0.47062	-1.05927	-0.298289	-2.86978	-2.34849	-0.59774	1.57707	-3.49384	7.87084	18	18	18	35.6	69.689
1404	P02545;P02545-3;Q6UYC3;D6RAQ3;P02545-4	Prelamin-A/C;Lamin-A/C	LMNA	-0.110019	-0.253514	-0.510741	2.43496	0.15275	-1.20387	-0.507722	4.07673	0.214944	0.799035	0.390172	0.199789	0.79298	0.629472	5.10614	3.24646	3.81456	-1.15662	4.99612	2.99294	3.30382	1.27834	5.25889	2.04259	3.30684	2.9201	9.24361	46	46	2	66	74.139
1658	P21796;C9JI87	Voltage-dependent anion-selective channel protein 1	VDAC1	-1.05818	0.782077	-0.0808306	1.14695	-1.42598	1.40678	0.0871801	1.3484	0.145908	0.863022	0.197505	0.199122	0.793167	0.354093	4.21344	-1.09604	0.571571	0.00504875	3.15526	-0.313959	0.490741	1.152	2.78746	0.31074	0.658751	1.35345	8.60127	13	13	13	57.6	30.772
2267	Q13418;B7Z1I0;B7Z418	Integrin-linked protein kinase	ILK	0.934619	-0.00316334	1.07507	0.710031	1.23532	-0.0723238	0.552369	-0.796465	1.18109	0.394567	0.679139	0.198457	0.793352	0.229725	1.08602	-0.766606	-0.907598	-0.24361	2.02064	-0.76977	0.16747	0.46642	2.32134	-0.83893	-0.355229	-1.04008	8.39429	20	20	20	42.9	51.419
529	O94905;E5RHW4;E5RJ09	Erlin-2	ERLIN2	0.0757799	0.767627	-0.761161	-0.904229	1.3065	0.0275564	0.0113001	-0.526016	0.197539	0.816379	-0.205496	0.197213	0.79387	0.204835	1.87897	-0.0286264	0.235291	0.0501003	1.95475	0.739	-0.52587	-0.854129	3.18547	-0.00107002	0.246591	-0.475916	8.46758	13	13	10	49.3	37.839
1173	O14818;O14818-2;H0Y586	Proteasome subunit alpha type-7	PSMA7	2.31649	0.380145	-0.309004	-0.702039	2.70841	0.277354	-0.653803	-0.659966	0.241032	0.768082	0.421398	0.197048	0.79387	0.417999	1.70391	-3.71072	-2.07544	-2.0354	4.0204	-3.33058	-2.38444	-2.73744	4.41232	-3.43337	-2.72924	-2.69537	8.6266	15	15	15	58.9	27.887
1776	P31040;E9PBJ5;D6RFM5	Succinate dehydrogenase [ubiquinone] flavoprotein subunit, mitochondrial	SDHA	-1.01356	0.0469255	-0.234971	1.58721	-1.30766	0.169785	-0.0255594	3.08413	0.0600255	0.944384	0.0964012	0.193474	0.799397	0.480173	3.40335	0.673604	0.437441	-2.373	2.38979	0.72053	0.20247	-0.78579	2.09569	0.84339	0.411881	0.711124	8.50017	20	20	20	36	72.691
2284	Q13616	Cullin-1	CUL1	1.76169	-0.742673	1.19997	-1.72813	3.20958	-0.847835	1.39286	-1.52993	0.0505056	0.951268	0.122714	0.191873	0.800909	0.556167	-1.38807	-2.04444	-3.27791	-3.05201	0.37362	-2.78711	-2.07794	-4.78014	1.82151	-2.89227	-1.88505	-4.58194	7.74253	17	17	17	28.6	89.677
2908	Q99961;M0QZV5;Q99961-2;M0QYE0;M0R0I3	Endophilin-A2	SH3GL1	0.00808048	0.234145	1.56523	-0.432029	0.816971	-0.0236559	0.0766382	-0.360735	0.316645	0.715942	0.343856	0.191532	0.800909	0.127305	0.24707	-1.93589	-3.14752	-1.92049	0.255151	-1.70174	-1.58229	-2.35252	1.06404	-1.95954	-3.07088	-2.28123	7.86455	10	10	10	29.3	41.489
2714	Q8TCS8;H7BZ02	Polyribonucleotide nucleotidyltransferase 1, mitochondrial	PNPT1	-0.0783491	-1.37107	0.44954	1.11621	0.0835114	-1.11026	-0.43574	0.682795	0.0179783	0.987037	0.0290818	0.190866	0.801107	-0.194922	2.57547	1.17383	1.68921	-0.10589	2.49712	-0.197239	2.13875	1.01032	2.65898	0.0635796	1.25347	0.576904	8.51436	31	31	31	41.1	85.95
1681	P23458	Tyrosine-protein kinase JAK1	JAK1	-0.139289	1.00325	-0.350551	0.15964	-0.287411	1.40292	0.0731001	-0.355774	0.213925	0.799826	0.168262	0.18981	0.802025	0.208208	1.145	-0.334935	1.2273	-0.832911	1.00571	0.66831	0.87675	-0.67327	0.85759	1.06798	1.3004	-1.18868	8.50821	29	29	29	29.8	133.28
1916	P49368;P49368-2;B4DUR8	T-complex protein 1 subunit gamma	CCT3	1.21406	-1.06016	1.14549	0.334682	1.933	-1.57979	0.810399	0.320107	0.304503	0.722704	0.408516	0.188752	0.802949	0.37093	3.85346	2.21155	2.4352	2.67102	5.06752	1.15139	3.58069	3.0057	5.78646	0.631769	3.2456	2.99113	9.29513	40	40	40	67.7	60.533
3342	Q9Y678	Coatomer subunit gamma-1	COPG1	2.55347	-0.0866442	-1.38694	2.13752	4.15489	-0.372104	-1.32146	-0.0405846	0.345086	0.70077	0.804351	0.185503	0.807899	0.605185	2.63876	0.440494	1.41484	0.57888	5.19223	0.353849	0.0278997	2.7164	6.79365	0.0683899	0.0933809	0.538296	9.07907	40	40	36	56.9	97.717
2741	Q8WWM7;Q8WWM7-6;Q8WWM7-8;Q8WWM7-5;Q8WWM7-4;Q8WWM7-2;Q63ZY4;Q8WWM7-3;H3BUF6	Ataxin-2-like protein	ATXN2L	0.407281	0.184186	0.225631	-1.37458	-1.62721	0.827775	1.17471	0.927586	0.119827	0.890738	-0.13937	0.184969	0.807899	0.325716	1.87418	2.26307	1.14826	0.312119	2.28146	2.44726	1.37389	-1.06246	0.246971	3.09085	2.32297	1.2397	8.91462	29	29	29	34.9	113.37
2343	Q14974;B7ZAV6;F5H4R7;J3KTM9	Importin subunit beta-1	KPNB1	1.92997	-1.07524	-1.64998	0.76875	3.56	-1.16365	-0.990861	0.723785	0.00256768	0.999277	-0.00662661	0.180264	0.815655	0.53232	2.32758	1.50483	1.58861	0.18508	4.25755	0.42959	-0.0613699	0.95383	5.88758	0.341188	0.597751	0.908865	8.85237	31	31	31	43.3	97.169
1810	P35579;P35579-2	Myosin-9	MYH9	-1.18408	0.561416	0.506419	-0.252007	-0.125521	0.522685	1.01706	-0.692244	0.0776869	0.930616	-0.092063	0.179254	0.816509	0.180495	9.69882	6.0772	5.32751	5.79762	8.51474	6.63862	5.83393	5.54561	9.5733	6.59989	6.34457	5.10538	10.5387	187	187	155	71.4	226.53
2210	Q09161	Nuclear cap-binding protein subunit 1	NCBP1	0.524541	-1.79418	-0.412139	0.806267	-1.04291	-2.21458	-0.2536	1.85772	0.134509	0.872795	-0.218879	0.178637	0.816628	-0.413342	2.55207	1.74502	1.04212	-3.55167	3.07661	-0.04916	0.629981	-2.7454	1.50916	-0.469551	0.78852	-1.69395	8.40938	25	25	25	38.9	91.838
3264	Q9UPT5;Q9UPT5-2;Q9UPT5-5;Q9UPT5-1;Q9UPT5-6;B4DJ07	Exocyst complex component 7	EXOC7	1.1978	0.467456	-1.69745	-0.800552	2.43176	0.283805	-0.0948095	-1.17262	0.114484	0.892846	-0.208187	0.177403	0.817578	0.362035	0.570171	-1.91134	-1.03011	-2.62199	1.76797	-1.44388	-2.72756	-3.42255	3.00193	-1.62753	-1.12492	-3.79461	8.16658	26	26	26	40.8	83.381
2197	Q08188	Protein-glutamine gamma-glutamyltransferase E;Protein-glutamine gamma-glutamyltransferase E 50 kDa catalytic chain;Protein-glutamine gamma-glutamyltransferase E 27 kDa non-catalytic chain	TGM3	1.0609	0.991546	-0.853942	0.260659	-2.49359	1.15143	-0.0580416	-0.0585709	0.325886	0.714719	0.36479	0.176497	0.817578	-0.364692	0.0518913	2.2353	0.242182	-3.48407	1.11279	3.22685	-0.61176	-3.22341	-2.4417	3.38674	0.18414	-3.54264	8.67876	21	21	21	33.9	76.631
872	G5E948;G3XAA2;C9J840		MAP4K4	-0.103421	-0.449155	0.237138	0.243121	0.0476704	-0.258176	0.337169	-0.459415	0.0363823	0.966672	-0.0180793	0.176281	0.817578	-0.0831881	0.338831	-2.02968	2.49556	-1.9963	0.23541	-2.47883	2.7327	-1.75318	0.386501	-2.28785	2.83273	-2.45572	8.52255	41	41	0	36.6	151.08
1708	P26006;P26006-1	Integrin alpha-3;Integrin alpha-3 heavy chain;Integrin alpha-3 light chain	ITGA3	-0.922479	-2.92253	2.30017	0.56972	-0.36076	-1.61468	1.51404	2.0813	0.0756276	0.931671	-0.243779	0.175922	0.817578	0.404975	-1.14978	-2.47862	-4.39783	-3.42045	-2.07226	-5.40115	-2.09766	-2.85073	-1.51054	-4.0933	-2.88379	-1.33916	7.45457	8	8	8	8.5	116.61
1612	P16989-2	Y-box-binding protein 3	YBX3	1.01699	-2.73046	0.171821	-0.0683837	-0.25758	-2.63378	-1.02985	2.077	0.184802	0.828362	-0.402509	0.173829	0.820455	-0.461053	0.616661	0.492274	-1.70447	-4.60041	1.63365	-2.23819	-1.53265	-4.66879	0.359081	-2.14151	-2.73432	-2.52341	7.94451	13	8	1	66	31.947
1075	Q15029;Q15029-2;K7EJ81	116 kDa U5 small nuclear ribonucleoprotein component	EFTUD2	1.03296	-3.18573	-2.03592	-0.081809	1.45795	-3.01492	-1.29422	0.914095	0.465349	0.62424	-1.06763	0.173295	0.820455	-0.484273	-0.240749	-1.17136	-0.818708	-2.50827	0.792211	-4.3571	-2.85463	-2.59008	1.2172	-4.18628	-2.11293	-1.59418	8.00445	20	19	19	22.7	109.43
1307	O75746;B3KR64	Calcium-binding mitochondrial carrier protein Aralar1	SLC25A12	-0.35377	0.368085	0.438729	-0.79527	0.78599	0.346454	0.48203	-0.914273	0.101363	0.907375	-0.0855564	0.172568	0.820792	0.17505	0.169521	-1.88418	-1.8824	-2.57544	-0.184249	-1.51609	-1.44367	-3.37071	0.955511	-1.53772	-1.40037	-3.48971	7.80361	17	12	12	30.1	74.761
655	O43813;E9PHS0;F8WDS9	LanC-like protein 1	LANCL1	-1.34999	0.779433	-1.3797	0.89593	-1.70638	-0.419758	-1.27449	1.90269	0.15087	0.863022	-0.263581	0.171737	0.821325	-0.374485	-0.14834	-3.98553	0	-2.49655	-1.49833	-3.20609	-1.3797	-1.60062	-1.85472	-4.40529	-1.27449	-0.593864	7.62494	5	5	5	13	45.283
1818	P35908	Keratin, type II cytoskeletal 2 epidermal	KRT2	-0.374232	0.669185	-0.579389	0.0067606	-2.77947	0.860326	-0.229308	0.618666	0.0879367	0.92192	-0.0694189	0.169296	0.824913	-0.382447	10.9232	11.143	10.0327	7.36948	10.549	11.8122	9.45333	7.37624	8.14377	12.0033	9.80341	7.98815	11.3749	101	101	1	97.3	65.432
1145	O00443;F5H2B0	Phosphatidylinositol 4-phosphate 3-kinase C2 domain-containing subunit alpha	PIK3C2A	-0.398961	-1.12999	-0.549932	-1.73476	-1.72301	-0.144156	0.544089	0.380974	1.28416	0.381439	-0.953412	0.167671	0.82617	-0.235526	0.237671	-0.488755	-1.91975	-1.87855	-0.16129	-1.61875	-2.46968	-3.61331	-1.48534	-0.632912	-1.37566	-1.49758	8.06614	21	21	21	14.2	190.68
3330	Q9Y5S2	Serine/threonine-protein kinase MRCK beta	CDC42BPB	0.145768	-0.749804	-1.04254	0.0451498	0.940029	-0.436925	-0.774631	-0.420034	0.576083	0.572991	-0.400357	0.167541	0.82617	-0.17289	1.52928	-1.40277	2.44415	-1.84527	1.67505	-2.15257	1.40161	-1.80012	2.46931	-1.83969	1.66952	-2.2653	8.53319	52	52	46	31.7	194.31
2549	Q6UWP8	Suprabasin	SBSN	-1.87202	1.00072	-1.66307	0.0367022	-3.75338	1.0572	-0.365781	1.01755	0.364308	0.687976	-0.624418	0.16633	0.827436	-0.511102	1.20415	0.942155	0.445082	-1.42821	-0.667868	1.94287	-1.21799	-1.39151	-2.54923	1.99936	0.0793009	-0.410666	8.40405	12	12	12	38.1	60.54
2137	P98082;P98082-3;P98082-2	Disabled homolog 2	DAB2	-0.362159	0.982556	-1.1988	0.785081	-0.31999	1.0196	-0.640841	0.646967	0.0334321	0.969535	0.0516696	0.165327	0.828308	0.176435	0.9932	-0.331336	2.26105	-0.394081	0.631042	0.65122	1.06225	0.391	0.67321	0.688269	1.62021	0.252886	8.32243	13	13	13	24.2	82.447
1736	P29144;Q5VZU9	Tripeptidyl-peptidase 2	TPP2	-0.679662	-1.08532	1.22255	0.544721	1.27473	-1.37335	-0.058044	-0.879414	0.000340942	0.999627	0.000570834	0.164425	0.82836	-0.259021	-0.857698	-1.8964	-4.06837	-1.15607	-1.53736	-2.98172	-2.84582	-0.61135	0.41703	-3.26975	-4.12641	-2.03548	7.80825	18	18	18	17.9	138.35
1114	P46782;M0R0F0;M0R0R2;M0QZN2	40S ribosomal protein S5;40S ribosomal protein S5, N-terminally processed	RPS5	1.76821	-1.67884	0.120839	-1.17502	1.01659	-1.40007	0.20095	-0.769005	0.11098	0.893824	-0.241201	0.164185	0.82836	-0.237883	3.19619	1.72505	-0.20101	1.20989	4.9644	0.0462093	-0.0801706	0.0348711	4.21278	0.32498	-6.00815e-05	0.440886	8.79325	13	13	13	54.9	22.876
1538	P11182;Q5VVL7	Lipoamide acyltransferase component of branched-chain alpha-keto acid dehydrogenase complex, mitochondrial	DBT	-1.02206	-0.342364	0.809089	-1.54228	-2.08709	-0.00446606	2.41081	-2.26754	0.422794	0.649829	-0.524403	0.163478	0.82836	-0.487071	0.95746	-0.957925	-3.88896	-0.33725	-0.064599	-1.30029	-3.07987	-1.87953	-1.12963	-0.962391	-1.47815	-2.60479	7.84584	10	10	10	22	53.486
2569	Q7L0Y3;C9JVB6	Mitochondrial ribonuclease P protein 1	TRMT10C	0.348889	-0.69843	-2.4062	0.858342	0.605419	-0.896286	-1.4196	0.750586	0.253743	0.761333	-0.47435	0.162639	0.82836	-0.239971	-1.31916	-3.20712	-0.328659	-3.42821	-0.970269	-3.90555	-2.73486	-2.56987	-0.713739	-4.1034	-1.74826	-2.67763	7.47966	7	7	7	19.1	47.346
1445	P05362	Intercellular adhesion molecule 1	ICAM1	0.938201	1.84339	0.543059	0.433737	2.76165	1.79206	-0.886039	-1.7649	1.21636	0.394567	0.939596	0.162584	0.82836	0.475691	-0.9282	-4.15537	-0.51116	-2.24168	0.0100012	-2.31198	0.0318995	-1.80794	1.83345	-2.36331	-1.3972	-4.00658	7.78844	15	15	15	28.2	57.825
546	P16070;H0YD13;P16070-18;P16070-12;P16070-14;P16070-13;P16070-11;P16070-10;P16070-16;P16070-8;P16070-17;P16070-6;P16070-4;P16070-3;P16070-7;E7EPC6;P16070-5;H0Y2P0;H0YE40;H0YDW7;H0YCV9;P16070-15;H0Y5E4;P16070-9	CD44 antigen	CD44	-3.12372	1.13455	2.50866	0.600484	-1.26283	0.812264	1.63676	-0.0955842	0.0803875	0.928054	0.279995	0.160609	0.831099	0.272652	-0.0375996	-2.81859	-2.74324	-2.86581	-3.16132	-1.68403	-0.23458	-2.26532	-1.30043	-2.00632	-1.10648	-2.96139	7.55843	6	6	6	8.4	81.537
2665	Q8N3C0	Activating signal cointegrator 1 complex subunit 3	ASCC3	0.30082	1.20518	0.984059	0.339482	0.55377	0.735435	0.84113	-1.26928	1.27318	0.381439	0.707385	0.158037	0.834174	0.215263	1.74242	0.842525	0.3908	1.14133	2.04324	2.0477	1.37486	1.48081	2.29619	1.57796	1.23193	-0.127954	8.80638	65	65	65	34	251.46
575	Q9ULA0;E7ETB3;E7EMB6;B9ZVU2;F8WAN0;E7EPX3;C9JBE1	Aspartyl aminopeptidase	DNPEP	0.5463	-2.68844	1.12469	-0.300307	2.62895	-1.53262	0.658935	-0.244814	0.142178	0.86711	-0.329439	0.157924	0.834174	0.377612	-2.58852	-2.92676	-3.711	-2.88481	-2.04222	-5.6152	-2.58631	-3.18512	0.0404301	-4.45938	-3.05207	-3.12963	7.42247	6	6	6	13.9	52.428
2638	Q8IWT6	Leucine-rich repeat-containing protein 8A	LRRC8A	0.0355501	0.915046	-0.76669	-1.85029	0.349749	0.646855	-0.652131	-1.02991	0.27569	0.742058	-0.416596	0.157094	0.834733	-0.171358	0.318811	0.222224	-0.892809	0.400169	0.354362	1.13727	-1.6595	-1.45012	0.66856	0.86908	-1.54494	-0.629736	8.10483	17	17	15	24.4	94.198
1695	P24752	Acetyl-CoA acetyltransferase, mitochondrial	ACAT1	1.14174	-0.571115	1.54102	0.589892	0.741369	-2.05703	1.48449	1.21021	0.624273	0.538041	0.675384	0.154387	0.838912	0.344759	-0.422159	-1.0231	-5.31362	-2.12617	0.719581	-1.59422	-3.77261	-1.53628	0.31921	-3.08013	-3.82914	-0.915964	7.83371	9	9	9	23	45.199
1785	P31944	Caspase-14;Caspase-14 subunit p19;Caspase-14 subunit p10	CASP14	0.53818	0.992396	-0.0339994	-0.131245	-2.79684	1.34682	0.27778	-0.298401	0.546127	0.589474	0.341333	0.152589	0.840052	-0.367661	2.31404	3.15845	1.03276	-3.7697	2.85222	4.15085	0.998761	-3.90095	-0.4828	4.50527	1.31054	-4.0681	9.02784	16	16	16	45	27.679
3052	Q9HB63;Q9HB63-3;Q9HB63-2;F8W0I7	Netrin-4	NTN4	0.133607	-2.11246	1.16815	-0.678895	-0.548072	-1.25251	0.435191	0.633812	0.20206	0.812662	-0.3724	0.151327	0.840052	-0.182896	-1.31442	-0.334786	-1.44574	-3.09346	-1.18081	-2.44725	-0.277589	-3.77235	-1.86249	-1.5873	-1.01055	-2.45965	7.63189	8	8	8	15.4	70.07
1919	P49411	Elongation factor Tu, mitochondrial	TUFM	-0.33524	0.0596666	0.358289	0.100461	-0.87575	0.165175	0.359778	-0.0990734	0.113464	0.892846	0.045794	0.151026	0.840052	-0.112467	3.4832	1.30911	1.10351	2.00575	3.14796	1.36878	1.4618	2.10621	2.60745	1.47429	1.46329	1.90668	8.77612	20	20	20	47.6	49.541
2520	Q6NUQ4;Q6NUQ4-2;H7C008	Transmembrane protein 214	TMEM214	0.69031	-1.67473	-0.632371	-0.878825	0.416689	-0.377366	-0.670609	1.39857	0.532143	0.593217	-0.623905	0.150822	0.840052	0.191822	-0.292259	-1.92666	-2.05263	-3.75536	0.398051	-3.60139	-2.685	-4.63419	0.12443	-2.30402	-2.72324	-2.35679	7.6078	9	9	9	13.8	77.15
1317	O75923-11;O75923-10;O75923-9;O75923-14;O75923-12;O75923-8;O75923-13;O75923;O75923-3;O75923-6;O75923-5;O75923-4;O75923-2;O75923-7;O75923-15	Dysferlin	DYSF	0.51464	-0.914528	0.74816	-0.759679	1.41174	0.124459	-0.98105	-1.67153	0.0832923	0.924004	-0.102852	0.150774	0.840052	-0.279096	1.06738	-3.18916	-0.206039	0.773319	1.58202	-4.10369	0.542121	0.0136404	2.47912	-3.0647	-1.18709	-0.898214	8.38421	46	44	44	28.5	239.35
579	P50395;E7EU23;P50395-2;Q5SX87	Rab GDP dissociation inhibitor beta	GDI2	1.40016	-0.979495	1.56087	1.25564	2.40092	-3.20004	2.06446	0.863686	0.568859	0.575467	0.809294	0.15058	0.840052	0.532256	1.40823	-1.87895	0.0718803	1.79171	2.80839	-2.85845	1.63275	3.04735	3.80915	-5.079	2.13634	2.6554	8.80577	27	27	19	71.9	50.663
1833	P38646	Stress-70 protein, mitochondrial	HSPA9	0.53032	0.118766	-0.2116	-0.17055	-0.0990295	0.124345	-0.228301	0.445185	0.141107	0.86711	0.0667338	0.149409	0.841285	0.0605497	5.97046	5.69516	5.71457	4.56912	6.50078	5.81393	5.50297	4.39857	5.87143	5.81951	5.48627	5.01431	9.85875	46	46	46	66.1	73.68
1119	Q9UBC2;Q9UBC2-2;Q9UBC2-3;M0R165;A5PL29;M0R2S2	Epidermal growth factor receptor substrate 15-like 1	EPS15L1	-0.0211992	-0.442535	1.23883	-0.866818	1.22151	-0.15251	0.91549	-1.11665	0.0163986	0.987416	-0.0229299	0.147892	0.843194	0.216959	-0.9277	-4.63022	-4.03789	-1.2641	-0.948899	-5.07276	-2.79906	-2.13092	0.29381	-4.78273	-3.1224	-2.38075	7.55837	16	16	16	20.6	94.254
2591	Q7Z739	YTH domain family protein 3	YTHDF3	-0.0500612	-0.00204563	-0.1879	0.165244	-1.48874	-0.0876169	0.12012	2.97203	0.0892899	0.920936	-0.0186906	0.147206	0.843491	0.378948	2.15391	2.17387	1.93292	-3.17269	2.10385	2.17182	1.74502	-3.00745	0.665171	2.08625	2.05304	-0.200665	8.68654	17	17	8	30.8	63.86
2537	Q6PGP7;D6RCE2	Tetratricopeptide repeat protein 37	TTC37	0.478681	-0.542453	-0.333482	-1.19508	0.47172	0.110476	-0.10702	-0.963705	0.478566	0.620755	-0.398083	0.145377	0.846015	-0.122132	0.0438805	-1.60027	-1.79993	-0.609831	0.522561	-2.14272	-2.13341	-1.80491	0.5156	-1.48979	-1.90695	-1.57354	8.02833	24	24	24	16.6	175.48
1967	P52292	Importin subunit alpha-1	KPNA2	-0.2816	-2.64026	0.166441	1.39116	1.57299	-2.48892	-1.551	0.919346	0.146778	0.863022	-0.341064	0.144455	0.846326	-0.386898	-0.309769	-1.64272	-2.7155	-1.96726	-0.591369	-4.28297	-2.54906	-0.5761	1.26322	-4.13164	-4.26651	-1.04791	7.87926	11	11	11	29.5	57.861
2888	Q96TA2;Q96TA2-3;Q96TA2-2	ATP-dependent zinc metalloprotease YME1L1	YME1L1	-0.171901	-0.233977	-0.19892	-0.422278	-0.0855408	-0.535796	0.61468	0.417356	1.69761	0.322491	-0.256769	0.143764	0.846326	0.102675	-0.559109	-3.96123	-1.38134	-2.18394	-0.731009	-4.19521	-1.58026	-2.60622	-0.64465	-4.49703	-0.76666	-1.76658	7.60539	11	11	11	16.9	86.454
3004	Q9H269;Q9H269-2;Q5JUA8	Vacuolar protein sorting-associated protein 16 homolog	VPS16	2.62841	0.810275	-2.72798	0.865201	3.91042	0.560016	-1.30918	-1.22612	0.125565	0.881514	0.393975	0.143625	0.846326	0.483783	-1.06105	-1.13343	-1.72285	-1.4425	1.56736	-0.323151	-4.45083	-0.5773	2.84937	-0.57341	-3.03203	-2.66862	8.02255	18	18	18	28.4	94.693
2631	Q8IVF7;F8W1F5;Q8IVF7-2;Q8IVF7-3	Formin-like protein 3	FMNL3	-0.04774	0.718616	-0.0275106	-1.03862	-0.388371	1.0709	0.81478	-0.789824	0.0959492	0.916582	-0.0988135	0.141366	0.849705	0.17687	0.667461	-0.662986	1.27992	0.849859	0.619721	0.0556297	1.25241	-0.18876	0.279091	0.407909	2.0947	0.0600357	8.47302	29	29	22	30	117.21
3228	Q9UKM7;B3KQC5;H0YG20;H0YGV7	Endoplasmic reticulum mannosyl-oligosaccharide 1,2-alpha-mannosidase	MAN1B1	0.14627	0.155267	1.23852	-0.867108	0.467381	0.165816	1.10742	-1.0398	0.14164	0.86711	0.168237	0.140828	0.849723	0.175203	-0.63241	-1.15598	-1.78693	-1.35205	-0.48614	-1.00071	-0.548409	-2.21916	-0.16503	-0.99016	-0.679509	-2.39186	7.7398	12	12	12	24.3	79.579
1147	O00469-2;O00469;E7ETU9;B3KWS3	Procollagen-lysine,2-oxoglutarate 5-dioxygenase 2	PLOD2	1.91235	-1.07934	-0.948781	-0.375499	3.26739	-1.31822	-0.4553	0.0464058	0.0599508	0.944384	-0.122816	0.138954	0.852079	0.38507	1.74681	2.49671	2.11774	1.71291	3.65916	1.41737	1.16896	1.33741	5.0142	1.17849	1.66244	1.75932	8.84512	27	27	27	43.7	87.097
2915	Q9BQA1;H0Y711	Methylosome protein 50	WDR77	0.54927	-0.462806	-1.6472	1.75378	0.43149	-1.17806	-0.534799	2.52092	0.0217878	0.983041	0.0482599	0.138561	0.852079	0.309887	-1.54289	-3.53512	-1.08885	-3.65556	-0.993619	-3.99792	-2.73605	-1.90178	-1.1114	-4.71318	-1.62365	-1.13464	7.50912	3	3	3	15.5	36.724
2328	Q14573	Inositol 1,4,5-trisphosphate receptor type 3	ITPR3	-1.86865	0.815707	0.189969	0.283838	-0.807701	-0.553435	0.64483	1.55622	0.084999	0.924004	-0.144784	0.138043	0.852079	0.209979	-0.539309	-3.45881	0.542311	-4.2551	-2.40796	-2.6431	0.73228	-3.97126	-1.34701	-4.01224	1.18714	-2.69888	7.97304	28	28	23	13.6	304.1
3246	Q9ULX6;Q9ULX6-2	A-kinase anchor protein 8-like	AKAP8L	-1.27045	0.388587	0.896989	0.433201	-2.50365	-0.388154	1.92888	-0.40327	0.0816339	0.926466	0.112082	0.136032	0.854997	-0.341549	1.64137	0.629224	-1.36664	-3.80986	0.370921	1.01781	-0.469649	-3.37666	-0.86228	0.24107	0.562242	-4.21313	8.13723	14	14	14	25.5	71.648
2026	P61011;P61011-2;G3V4F7	Signal recognition particle 54 kDa protein	SRP54	0.147731	0.228087	-1.09315	0.0855799	1.34494	0.0423956	-0.914041	0.217531	0.187973	0.825585	-0.157938	0.134294	0.857388	0.172707	1.54923	-0.685206	1.75253	-3.52213	1.69696	-0.457119	0.659381	-3.43655	2.89417	-0.642811	0.83849	-3.3046	8.36711	21	21	21	48.6	55.704
266	Q9BT40;B7Z4V9;Q9BT40-2;C9JZB0	Inositol polyphosphate 5-phosphatase K	INPP5K	0.603366	-0.587394	1.01648	-0.71309	0.486017	-0.823096	1.20807	-1.86773	0.0631155	0.944384	0.0798415	0.130902	0.861554	-0.249183	-2.40687	-2.07777	-4.02816	-1.30632	-1.8035	-2.66516	-3.01168	-2.01941	-1.92085	-2.90086	-2.82009	-3.17405	7.44448	5	5	5	13.2	51.09
1036	P04062;J3KQG4;P04062-2;F5H241;J3KQK9;P04062-3	Glucosylceramidase	GBA	-0.76805	-0.606804	3.47707	1.24176	-0.214741	-2.20771	2.99126	1.01428	0.336284	0.708015	0.835993	0.130346	0.861554	0.395773	0.631901	-3.54325	-3.64179	-1.65708	-0.136149	-4.15006	-0.164729	-0.41532	0.41716	-5.75096	-0.650538	-0.642796	7.73	10	10	10	20.9	59.716
3106	Q9NTZ6	RNA-binding protein 12	RBM12	-0.838759	-1.06578	-0.61209	-0.61867	0.187439	-0.667665	-0.237359	0.379545	2.27087	0.311425	-0.783826	0.130116	0.861554	-0.0845098	-0.904499	-1.7466	-1.12801	-2.5033	-1.74326	-2.81238	-1.7401	-3.12197	-0.71706	-2.41426	-1.36537	-2.12375	7.72417	9	9	9	10.3	97.394
2810	Q96AG4	Leucine-rich repeat-containing protein 59	LRRC59	0.18131	-0.123635	0.809529	0.424302	-0.359341	-0.174386	0.819701	0.0891857	0.69887	0.504212	0.322876	0.130094	0.861554	0.0937901	4.21781	1.78475	1.82555	1.1818	4.39912	1.66111	2.63508	1.6061	3.85847	1.61036	2.64525	1.27098	8.88609	13	13	13	48.5	34.93
2917	Q9BR76;F5H390;E7EW44	Coronin-1B;Coronin	CORO1B	-1.13907	0.612772	-0.500531	0.27114	-1.51883	1.70412	0.347899	0.421465	0.17805	0.834043	-0.188923	0.129085	0.862519	0.238664	0.0352516	-5.18587	-1.97951	-2.38187	-1.10382	-4.5731	-2.48004	-2.11073	-1.48358	-3.48175	-1.63161	-1.96041	7.43742	7	7	7	12.5	54.234
3139	Q9NYU2;Q9NYU2-2	UDP-glucose:glycoprotein glucosyltransferase 1	UGGT1	-0.0817194	-0.176635	-0.490319	0.301772	0.220629	-0.104276	0.0980806	-0.101694	0.265488	0.749914	-0.111725	0.126578	0.865786	0.0281849	3.37325	2.38613	2.16263	2.65595	3.29153	2.2095	1.67231	2.95772	3.59388	2.28186	2.26071	2.55425	9.13691	55	55	52	44.9	177.19
485	Q13557;Q13557-8;Q13557-10;D6R938;E9PBG7;Q13557-6;Q13557-11;E9PF82;Q13557-12;Q13557-9;Q13557-5;Q13557-3;Q13557-4	Calcium/calmodulin-dependent protein kinase type II subunit delta	CAMK2D	0.87416	0.824546	-0.49776	-0.597239	1.13345	0.376204	-0.1223	-0.810345	0.134614	0.872795	0.150927	0.126057	0.865786	0.144252	0.54467	-0.556365	-0.1327	0.38126	1.41883	0.268181	-0.63046	-0.21598	1.67812	-0.180161	-0.255	-0.429085	8.28307	15	15	10	34.1	56.369
2649	Q8IYM9;Q8IYM9-2;C9JWC5;C9JIU5	E3 ubiquitin-protein ligase TRIM22	TRIM22	0.447749	0.511261	-0.423371	0.249681	0.719549	-0.996415	-0.340341	0.107956	0.370115	0.686844	0.19633	0.12588	0.865786	-0.127313	-1.73837	-4.05238	-1.61679	-1.64644	-1.29062	-3.54112	-2.04016	-1.39676	-1.01882	-5.04879	-1.95713	-1.53848	7.64454	9	9	9	22.1	56.947
3040	Q9H8L6	Multimerin-2	MMRN2	-1.32587	0.149047	-0.106292	-0.945579	-1.39886	0.111436	1.33499	0.767235	0.684954	0.5048	-0.557173	0.123433	0.869638	0.2037	3.2229	1.65948	1.1227	1.46077	1.89703	1.80853	1.01641	0.515191	1.82404	1.77092	2.45769	2.228	8.85137	24	24	24	31.7	104.41
3249	Q9UN37	Vacuolar protein sorting-associated protein 4A	VPS4A	-0.0322294	0.451747	-0.846621	0.52641	0.457479	0.717175	-2.07255	0.0379257	0.0258186	0.978162	0.0248267	0.120806	0.873867	-0.214994	-0.16935	-2.17525	-2.50998	-2.31616	-0.201579	-1.7235	-3.3566	-1.78975	0.28813	-1.45807	-4.58254	-2.27823	7.68817	8	8	3	18.5	48.897
1880	P46063	ATP-dependent DNA helicase Q1	RECQL	-0.108071	0.110765	-1.37621	1.09193	-0.17701	-0.332866	-1.00439	2.57182	0.0465009	0.955581	-0.0703965	0.119271	0.875915	0.26439	2.13033	0.706355	1.92893	-4.51472	2.02226	0.81712	0.55272	-3.42279	1.95332	0.373489	0.924541	-1.94289	8.4615	24	24	24	40.1	73.457
2802	Q969V3;Q969V3-2;K7EMW4;K7ELZ9;K7ENM2	Nicalin	NCLN	-0.927831	-0.291833	-0.0280905	0.478631	1.32876	0.368606	-0.585361	-0.519075	0.253273	0.761333	-0.192281	0.117301	0.878242	0.148232	0.495161	-1.24248	-1.45939	-1.29903	-0.43267	-1.53431	-1.48748	-0.820399	1.82392	-0.873871	-2.04475	-1.81811	8.0391	21	21	21	41.4	62.974
3271	Q9Y266	Nuclear migration protein nudC	NUDC	1.44857	0.0230856	1.15681	1.20733	2.59048	-2.57291	0.44023	0.961456	1.24318	0.394567	0.958949	0.117084	0.878242	0.354815	0.667461	-2.16847	-1.5246	-1.72053	2.11603	-2.14538	-0.367789	-0.5132	3.25794	-4.74137	-1.08437	-0.759075	8.32985	17	17	17	55.6	38.242
2786	Q92973;Q92973-2;Q92973-3	Transportin-1	TNPO1	1.27426	0.614907	-1.57968	0.910861	2.52301	0.0882959	-1.49968	-0.0315628	0.175644	0.834899	0.305087	0.115103	0.881171	0.270015	2.06811	0.392444	1.28704	0.651379	3.34237	1.00735	-0.29264	1.56224	4.59112	0.48074	-0.21264	0.619816	8.5983	25	25	19	32.7	102.35
1523	P10515;H0YDD4;F5H7M3;E9PEJ4	Dihydrolipoyllysine-residue acetyltransferase component of pyruvate dehydrogenase complex, mitochondrial	DLAT	0.81051	0.152566	0.0864096	-0.741828	1.17847	0.731795	0.74421	-1.78301	0.0837932	0.924004	0.0769143	0.114605	0.881171	0.217865	2.2276	-0.195516	-0.0730591	1.35147	3.03811	-0.0429497	0.0133505	0.609641	3.40607	0.53628	0.671151	-0.431545	8.55117	15	15	15	26.7	68.996
3187	Q9UDY2;Q9UDY2-3;Q9UDY2-7;Q9UDY2-5;Q9UDY2-4;Q9UDY2-2;Q9UDY2-6	Tight junction protein ZO-2	TJP2	0.9514	-3.16203	1.69149	0.67323	3.36515	-1.65252	0.46082	-0.798384	0.0114473	0.993114	0.0385227	0.111002	0.88667	0.343766	-2.31468	-3.96329	-2.88222	-2.04742	-1.36328	-7.12532	-1.19073	-1.37419	1.05047	-5.61581	-2.4214	-2.8458	7.73821	20	20	19	18.2	133.96
2212	Q09666	Neuroblast differentiation-associated protein AHNAK	AHNAK	1.43239	-0.198155	0.30132	-1.48782	2.06189	-0.112025	-0.130191	-3.16509	0.00634105	0.994773	0.0119338	0.110872	0.88667	-0.336355	5.24105	4.4354	4.54362	2.65492	6.67344	4.23724	4.84494	1.1671	7.30294	4.32337	4.41343	-0.510176	9.8398	253	253	252	68.9	629.09
2100	P63244;J3KPE3;D6RAC2;H0Y8W2;D6REE5;H0YAF8;D6RHH4;H0YAM7;D6R9Z1;D6R9L0;D6RFX4	Guanine nucleotide-binding protein subunit beta-2-like 1	GNB2L1	-0.13621	0.0896158	-0.654	0.0631514	-0.2637	-0.672715	0.0882406	0.530586	0.373148	0.686844	-0.159361	0.10974	0.887717	-0.0793972	4.00643	1.03834	1.9356	1.74997	3.87022	1.12796	1.2816	1.81312	3.74273	0.365629	2.02384	2.28056	8.83859	21	21	14	74.4	35.076
3177	Q9UBM7;E9PMT8;E9PM00	7-dehydrocholesterol reductase	DHCR7	-0.51971	0.422095	-0.16966	-0.248919	-0.68136	1.13867	-0.226949	-0.776485	0.250423	0.76332	-0.129048	0.109332	0.887717	-0.136532	1.48987	-3.21438	-0.50338	-0.96373	0.97016	-2.79228	-0.673039	-1.21265	0.80851	-2.07571	-0.730329	-1.74022	8.00355	7	7	7	17.1	54.489
104	Q16881;Q16881-3;E9PIR7;B2R5P6;Q16881-5;E2QRB9;Q16881-2;B7Z2S5;Q16881-4;E9PNQ6;E7ESI6;E7EW10;Q16881-6;B7Z904;F5H780;E9PMY9	Thioredoxin reductase 1, cytoplasmic	TXNRD1	-2.73438	0.621276	1.98733	0.811511	0.229759	-2.47368	2.09786	1.37485	0.057211	0.945057	0.171433	0.108163	0.88906	0.307195	3.2062	-2.03393	-0.323278	0.998699	0.47182	-1.41265	1.66405	1.81021	3.43596	-4.50761	1.77458	2.37354	8.63124	20	20	20	35	70.905
3121	Q9NVI7-2;Q9NVI7;H0Y2W2;Q9NVI7-3	ATPase family AAA domain-containing protein 3A	ATAD3A	-0.45634	-0.525176	-0.529801	0.0086813	-0.533211	-0.139627	0.33039	0.117645	1.2067	0.394567	-0.375659	0.106779	0.890844	-0.0562005	3.89585	3.42704	3.11657	2.33603	3.43951	2.90186	2.58677	2.34471	3.36264	3.28741	3.44696	2.45367	9.09753	37	37	12	62.8	66.217
2765	Q92626;H7C1W1;Q92626-2	Peroxidasin homolog	PXDN	-0.471959	0.490846	0.922799	0.0710516	-0.75728	0.489074	0.674489	-0.895855	0.339488	0.705052	0.253184	0.105445	0.891489	-0.122393	4.31821	4.58428	4.07463	5.34602	3.84625	5.07513	4.99743	5.41707	3.56093	5.07336	4.74912	4.45016	9.77053	68	68	57	57.3	165.27
2768	Q92743;H0Y7G9	Serine protease HTRA1	HTRA1	0.561921	0.658443	1.84139	-1.51609	0.15172	-0.120004	2.69667	-1.65058	0.208809	0.803857	0.386416	0.105442	0.891489	0.269451	0.69132	-5.10941	-2.70275	-0.709301	1.25324	-4.45097	-0.86136	-2.22539	0.84304	-5.22942	-0.00607967	-2.35988	7.94685	11	11	11	28.5	51.286
1963	P51813	Cytoplasmic tyrosine-protein kinase BMX	BMX	-1.96412	-1.1969	-1.88044	2.35625	-0.487211	-2.96959	-1.18852	3.12284	0.252756	0.761333	-0.671303	0.10486	0.891636	-0.380621	0.141201	-1.38317	0.573391	-3.95427	-1.82292	-2.58007	-1.30705	-1.59802	-0.34601	-4.35276	-0.615129	-0.831434	7.77909	10	10	10	18.5	78.01
2978	Q9C0C2;Q9C0C2-2	182 kDa tankyrase-1-binding protein	TNKS1BP1	-0.379401	0.807178	2.66814	1.03035	-0.69	0.710706	0.705338	-0.307726	0.702149	0.504212	1.03157	0.103099	0.891636	0.10458	-1.68296	-2.56062	-1.91863	-2.37229	-2.06236	-1.75344	0.749511	-1.34194	-2.37296	-1.84991	-1.21329	-2.68002	7.84469	24	24	24	18.3	181.79
1949	P50991;B7Z9L0;P50991-2;B7Z2F4	T-complex protein 1 subunit delta	CCT4	0.146911	-0.464765	-1.31441	0.0518503	1.63469	-0.969007	-0.91818	-0.465595	0.491106	0.617534	-0.395103	0.102672	0.891636	-0.179523	4.09789	2.75535	3.4773	3.13917	4.2448	2.29059	2.16289	3.19102	5.73258	1.78635	2.55912	2.67357	9.29776	34	34	34	66	57.924
1055	O14950;P19105;J3QRS3;J3KTJ1	Myosin regulatory light chain 12B;Myosin regulatory light chain 12A	MYL12B;MYL12A	-1.77377	1.97818	1.49078	0.17006	-0.567631	0.190222	0.842551	-0.119446	0.209721	0.803857	0.466312	0.102672	0.891636	0.0864242	5.67608	-5.4735	-0.24185	1.44482	3.90231	-3.49532	1.24893	1.61488	5.10845	-5.28327	0.600701	1.32537	9.00355	8	8	3	51.2	19.779
1927	P49748;P49748-3;P49748-2	Very long-chain specific acyl-CoA dehydrogenase, mitochondrial	ACADVL	1.69959	-1.12634	0.61449	1.26249	3.39978	-2.62648	-0.112809	0.787685	0.401573	0.669897	0.612558	0.102393	0.891636	0.362044	1.03334	-2.96355	-0.727119	-1.17924	2.73293	-4.08989	-0.11263	0.083251	4.43312	-5.59003	-0.839929	-0.391556	8.49661	28	28	28	45.2	70.389
2016	P60228;E5RGA2	Eukaryotic translation initiation factor 3 subunit E	EIF3E	0.742808	0.771186	-1.08345	-1.14701	0.53055	0.210414	-0.403741	-0.654406	0.117924	0.891415	-0.179117	0.102316	0.891636	-0.0792956	3.15021	2.23312	2.98644	2.80876	3.89302	3.0043	1.90299	1.66175	3.68076	2.44353	2.5827	2.15435	9.03495	25	25	25	59.3	52.22
2852	Q96IJ6;Q96IJ6-2	Mannose-1-phosphate guanyltransferase alpha	GMPPA	-0.805631	-1.23593	0.330268	-0.731269	-0.80241	0.922112	0.0802984	-0.645884	0.785548	0.482564	-0.61064	0.0991347	0.897143	-0.111471	-0.450499	-3.60211	-2.15633	-1.3749	-1.25613	-4.83804	-1.82606	-2.10617	-1.25291	-2.68	-2.07603	-2.02078	7.55842	7	7	7	20.5	46.291
1829	P37802	Transgelin-2	TAGLN2	-0.52941	-0.440294	3.19531	0.547961	0.26512	-2.01635	1.62453	1.0009	0.315852	0.715942	0.693392	0.0962294	0.902112	0.218548	2.2429	-3.97326	-0.292459	1.41038	1.71349	-4.41355	2.90285	1.95834	2.50802	-5.98961	1.33207	2.41128	8.70906	15	15	15	88.4	22.391
1540	P11233;H7C3P7	Ras-related protein Ral-A	RALA	-1.17315	1.86572	1.82053	0.0562716	-2.23732	1.23603	1.70461	0.244745	0.348934	0.698799	0.642342	0.0942337	0.904741	0.237015	4.85955	0.0364542	0.924461	0.9072	3.6864	1.90217	2.74499	0.963471	2.62223	1.27248	2.62907	1.15195	8.72953	9	5	5	52.9	23.567
829	P49821;P49821-2;G3V0I5;B4DE93	NADH dehydrogenase [ubiquinone] flavoprotein 1, mitochondrial	NDUFV1	1.4372	-0.128986	0.202899	0.109212	2.4088	-0.204254	0.463969	-1.74316	0.478692	0.620755	0.405082	0.0939546	0.904741	0.231338	0.67573	-4.34845	-2.26335	-0.996241	2.11293	-4.47744	-2.06045	-0.887029	3.08453	-4.55271	-1.79938	-2.7394	8.24544	19	19	19	48.7	50.817
2109	P68363	Tubulin alpha-1B chain	TUBA1B	-0.0660391	-0.232333	0.562039	-0.351119	-0.67061	0.116725	0.67706	-0.442665	0.035684	0.967176	-0.021863	0.0924015	0.905329	-0.0798726	8.56286	6.63831	5.78866	6.89786	8.49682	6.40598	6.3507	6.54674	7.89225	6.75504	6.46572	6.45519	10.274	31	31	0	75.8	50.151
2898	Q99623;J3KPX7;Q99623-2;F5GY37;B4DW05;F5GWA7;F5H3X6	Prohibitin-2	PHB2	0.801641	-1.97721	-1.44268	-0.0624495	2.30677	-3.24823	-0.368321	0.102076	0.433198	0.640774	-0.670174	0.0922506	0.905329	-0.301926	4.30294	-1.55451	0.812141	0.89559	5.10458	-3.53171	-0.63054	0.83314	6.60971	-4.80273	0.44382	0.997665	9.2771	23	23	23	73.6	33.296
1781	P31689;B7Z5C0	DnaJ homolog subfamily A member 1	DNAJA1	1.33181	0.0633059	-0.723262	-0.131818	0.78968	0.191554	-0.222051	-0.468575	0.110481	0.893824	0.135009	0.0921597	0.905329	0.0726523	2.38845	1.47863	1.70101	1.27214	3.72026	1.54193	0.97775	1.14032	3.17813	1.67018	1.47896	0.803564	8.76382	18	18	18	57.7	44.868
1621	P17812;B4DR64	CTP synthase 1	CTPS1	-0.0232592	-1.33819	1.09495	-0.448461	0.55328	-1.07879	0.13725	0.828175	0.126724	0.881514	-0.178741	0.0910914	0.906509	0.10998	1.88849	-0.642585	-0.92664	-2.51528	1.86523	-1.98078	0.168311	-2.96374	2.44177	-1.72137	-0.78939	-1.68711	8.20039	19	19	19	35.4	66.69
2147	Q00610;Q00610-2	Clathrin heavy chain 1	CLTC	-0.196898	0.889403	-0.42265	0.16039	-0.351688	1.00117	-0.0932875	-0.237865	0.135084	0.872795	0.107561	0.0888486	0.908979	0.0795827	9.00367	8.8926	9.70201	8.23231	8.80677	9.782	9.27936	8.3927	8.65198	9.89377	9.60872	7.99445	11.0992	119	119	96	76.1	191.61
2308	Q14152;F5H335	Eukaryotic translation initiation factor 3 subunit A	EIF3A	1.93523	0.585246	3.52306	1.11792	4.71699	-3.43219	0.9127	-0.476154	1.16623	0.394567	1.79036	0.0884919	0.908979	0.430338	-1.49246	-2.35996	-2.30121	-1.20042	0.442771	-1.77471	1.22185	-0.0824995	3.22453	-5.79214	-1.38851	-1.67657	8.32176	32	32	32	25.9	166.57
2843	Q96HC4;Q96HC4-4;E9PBF5;D6RB78;F5H7Y0	PDZ and LIM domain protein 5	PDLIM5	0.486669	-1.47406	-0.139131	-0.417023	1.30821	-1.07366	0.0461187	0.214806	0.381918	0.686508	-0.385888	0.0884041	0.908979	0.123867	1.07709	-0.559525	-0.204409	-2.80503	1.56376	-2.03359	-0.343539	-3.22205	2.3853	-1.63319	-0.15829	-2.59022	8.19706	17	17	17	35.9	63.944
2339	Q14764	Major vault protein	MVP	-1.05421	0.287345	0.890769	-0.0611792	-1.28158	0.466874	0.934709	0.367115	0.0124663	0.993114	0.0156813	0.0874881	0.909849	0.121779	6.31165	4.65881	5.1241	4.50656	5.25744	4.94616	6.01487	4.44538	5.03007	5.12569	6.05881	4.87367	9.87351	54	54	54	70.3	99.326
2604	Q86UE4;E5RJU9	Protein LYRIC	MTDH	2.64019	0.319516	2.62113	0.135007	1.55809	-0.917835	-0.0404291	-0.0881176	0.879651	0.452725	1.42896	0.0858087	0.912029	0.127927	-1.87491	-2.31334	-1.53649	-3.61742	0.765281	-1.99382	1.08464	-3.48241	-0.31682	-3.23117	-1.57692	-3.70554	7.86251	15	15	15	33.7	63.836
215	O15371;B4DVY1	Eukaryotic translation initiation factor 3 subunit D	EIF3D	1.83761	0.392695	3.10517	-1.22373	2.68611	-2.82764	0.245278	-1.25946	0.454702	0.629015	1.02794	0.0854494	0.912029	-0.28893	0.590431	-1.31209	-0.725498	-0.836771	2.42804	-0.91939	2.37967	-2.0605	3.27654	-4.13973	-0.48022	-2.09624	8.42635	14	14	14	36.7	63.972
1798	P34897;P34897-3;P34897-2;B4DLV4;H0YIZ0;G3V2Y4	Serine hydroxymethyltransferase, mitochondrial;Serine hydroxymethyltransferase	SHMT2	-0.14363	0.282799	1.8127	0.28831	0.417471	-0.959353	0.94526	-0.00899506	0.547595	0.589474	0.560045	0.0848519	0.912236	0.0985957	0.68873	-3.99803	-2.44426	0.0143204	0.5451	-3.71523	-0.63156	0.30263	1.1062	-4.95738	-1.499	0.00532532	8.06416	13	13	12	29.2	55.992
1280	O75131;E5RG68	Copine-3	CPNE3	-1.62662	0.105536	-0.276172	0.214211	0.00194931	-2.40393	0.904984	0.757765	0.377759	0.686844	-0.395761	0.0836337	0.913749	-0.184807	-0.173729	-1.96977	-3.09124	-0.25168	-1.80035	-1.86423	-3.36741	-0.0374689	-0.17178	-4.37369	-2.18626	0.506084	7.83702	8	8	7	13.8	60.13
2874	Q96QA5;J3KRG2	Gasdermin-A	GSDMA	1.80236	0.524806	-0.275432	1.34898	-3.02394	1.06756	-0.27628	1.29546	0.792974	0.482443	0.850178	0.0816747	0.916829	-0.234302	-0.950399	1.66381	-2.40332	-4.10352	0.85196	2.18862	-2.67875	-2.75455	-3.97434	2.73137	-2.6796	-2.80807	8.45068	8	8	8	17.3	49.364
815	Q15417;F8WA86	Calponin-3	CNN3	0.159739	-2.47647	0.93636	0.724261	-0.27375	-0.724455	0.161851	1.22639	0.0713764	0.932421	-0.164028	0.0807263	0.917782	0.0975077	1.445	-2.72145	0.44474	-0.53438	1.60474	-5.19792	1.3811	0.189881	1.17125	-3.44591	0.606591	0.692005	8.29157	11	11	1	41.9	36.413
2419	Q16891-2;Q16891;B9A067;Q16891-3;H7C463	Mitochondrial inner membrane protein	IMMT	0.66561	-0.448665	-0.44329	-0.839599	1.53806	-0.822597	0.803142	-0.968525	0.32661	0.714719	-0.266486	0.0769552	0.924686	0.13752	3.19873	2.65884	2.9445	0.204029	3.86434	2.21018	2.50121	-0.63557	4.73679	1.83625	3.74764	-0.764496	8.9218	45	45	3	63.6	82.624
2086	P62913;P62913-2;Q5VVC8;Q5VVC9	60S ribosomal protein L11	RPL11	-0.286441	-0.246345	-0.56729	-0.818538	-1.31869	0.491235	0.0777006	0.378626	1.43134	0.354021	-0.479653	0.0764785	0.924686	-0.0927825	4.77385	1.93034	2.34021	1.6704	4.48741	1.684	1.77292	0.851861	3.45516	2.42158	2.41791	2.04902	8.89065	12	12	12	61.8	20.252
3333	Q9Y5X1;B3KXH8	Sorting nexin-9	SNX9	-0.554599	0.0621557	-0.891011	-0.141419	-1.74664	0.835145	0.0580797	1.46446	0.766194	0.491081	-0.381218	0.0756063	0.925489	0.152762	2.89562	2.29176	3.08105	0.47912	2.34102	2.35392	2.19004	0.337701	1.14898	3.12691	3.13913	1.94358	8.89125	18	18	18	39.8	66.591
1432	P04843;B7Z4L4	Dolichyl-diphosphooligosaccharide--protein glycosyltransferase subunit 1	RPN1	-0.369931	0.0716658	-0.25133	-0.721297	0.23012	-0.308814	0.41739	-0.527403	0.830889	0.459547	-0.317723	0.0729484	0.93011	-0.0471768	6.25573	4.91767	4.75002	4.96388	5.8858	4.98934	4.49869	4.24258	6.48585	4.60886	5.16741	4.43648	9.69176	39	39	39	67.1	68.569
1557	P12273	Prolactin-inducible protein	PIP	2.54344	0.0680952	-0.475181	0.555996	0.535205	-1.50908	1.44135	-1.03387	0.418318	0.653702	0.673088	0.0708574	0.933525	-0.141598	-3.12547	-0.454795	-2.37295	-2.25329	-0.58203	-0.3867	-2.84813	-1.6973	-2.59026	-1.96387	-0.9316	-3.28717	7.61259	4	4	4	25.3	16.572
2229	Q12904;Q12904-2	Aminoacyl tRNA synthase complex-interacting multifunctional protein 1;Endothelial monocyte-activating polypeptide 2	AIMP1	0.92376	0.964057	-0.93249	0.854501	0.78039	-1.60923	-0.468949	0.821316	0.398143	0.672391	0.452457	0.0703683	0.933525	-0.119118	1.14381	-3.30702	0.54635	-1.823	2.06757	-2.34296	-0.38614	-0.968499	1.9242	-4.91625	0.0774012	-1.00168	8.21872	12	12	12	46.8	34.352
1275	O60884	DnaJ homolog subfamily A member 2	DNAJA2	0.68637	0.212745	-0.980962	-0.527308	0.42981	0.242534	-0.342931	-0.514355	0.148738	0.863022	-0.152289	0.0698166	0.933651	-0.0462356	1.73155	0.375575	0.834082	-0.846621	2.41792	0.58832	-0.14688	-1.37393	2.16136	0.618109	0.491151	-1.36098	8.36414	15	15	15	45.4	45.745
2307	Q14145	Kelch-like ECH-associated protein 1	KEAP1	0.621341	-0.625892	-0.39556	-1.49428	1.30415	-0.846361	0.34327	-1.27315	0.448735	0.631892	-0.473597	0.0690989	0.933715	-0.118021	-2.57394	-3.71308	-2.5439	-2.51115	-1.9526	-4.33897	-2.93946	-4.00543	-1.26979	-4.55944	-2.20063	-3.7843	7.1839	5	5	5	8.5	69.666
1185	O15063	Uncharacterized protein KIAA0355	KIAA0355	-1.78866	-0.864274	0.861684	-1.05487	-3.68017	-0.564755	1.12528	2.10009	0.531428	0.593217	-0.71153	0.0688023	0.933715	-0.254889	1.53664	0.274104	-4.44639	-2.17015	-0.252019	-0.59017	-3.58471	-3.22502	-2.14353	-0.290651	-3.32111	-0.0700645	8.1478	19	19	19	23.2	116.02
1547	P11586	C-1-tetrahydrofolate synthase, cytoplasmic;Methylenetetrahydrofolate dehydrogenase;Methenyltetrahydrofolate cyclohydrolase;Formyltetrahydrofolate synthetase;C-1-tetrahydrofolate synthase, cytoplasmic, N-terminally processed	MTHFD1	-0.20028	-2.12698	1.33964	0.453132	-0.225	-1.41403	0.54433	0.711555	0.0617645	0.944384	-0.133621	0.0675791	0.934497	-0.0957851	2.47683	-0.869605	-1.78713	0.490389	2.27655	-2.99658	-0.44749	0.943521	2.25183	-2.28363	-1.2428	1.20194	8.46537	33	33	1	37.3	101.56
2484	Q5T749	Keratinocyte proline-rich protein	KPRP	0.422681	1.26805	-1.26327	0.795651	-3.05128	1.75981	-0.495221	0.957754	0.209332	0.803857	0.305777	0.0669952	0.934497	-0.207232	0.96434	2.51941	1.61538	-4.04296	1.38702	3.78746	0.352111	-3.24731	-2.08694	4.27923	1.12016	-3.08521	8.88521	24	24	24	50.9	64.135
1430	P04792	Heat shock protein beta-1	HSPB1	-0.92349	1.20887	1.12586	0.570521	-1.53955	0.682275	0.737969	0.545956	0.409397	0.663738	0.495439	0.0661721	0.934497	0.106662	6.77691	2.56415	2.88153	3.7944	5.85342	3.77301	4.00739	4.36492	5.23736	3.24642	3.6195	4.34035	9.42779	17	17	17	77.6	22.782
3014	Q9H3U1-2;Q9H3U1	Protein unc-45 homolog A	UNC45A	-1.63412	-0.600956	-0.83361	0.805861	1.90655	-1.80586	-0.209218	0.715746	0.460202	0.626372	-0.565706	0.0661662	0.934497	0.151805	1.21658	-2.77577	-3.11938	-2.59538	-0.417539	-3.37673	-3.95299	-1.78952	3.12313	-4.58163	-3.3286	-1.87963	7.94065	28	28	28	32.7	101.67
1182	O14979-3;O14979-2;O14979	Heterogeneous nuclear ribonucleoprotein D-like	HNRPDL	-0.049201	-1.89586	-0.64096	1.42253	-2.62587	-1.85356	-0.32735	3.7145	0.154137	0.860915	-0.290874	0.0659864	0.934497	-0.27307	4.12634	1.24772	1.73892	-4.18657	4.07714	-0.64814	1.09796	-2.76404	1.50047	-0.605841	1.41157	-0.472065	8.58782	14	13	13	43.9	27.191
1397	P01040;C9J0E4	Cystatin-A;Cystatin-A, N-terminally processed	CSTA	0.307549	0.997256	-0.756141	0.00618291	-2.10569	1.20283	-0.0673399	0.43443	0.13784	0.871397	0.138712	0.0645537	0.934984	-0.133941	0.897181	1.82909	0.733681	-3.56321	1.20473	2.82635	-0.02246	-3.55703	-1.20851	3.03193	0.666341	-3.12878	8.58075	9	9	9	93.9	11.006
1437	P05091;F8VXI5;F8W0A9;E7EUE5	Aldehyde dehydrogenase, mitochondrial	ALDH2	0.121789	-0.052104	-0.29806	0.42426	0.20644	-1.40119	-0.19453	1.01007	0.11448	0.892846	0.0489712	0.0643143	0.934984	-0.0948024	0.971861	0.227695	-0.202509	-0.495831	1.09365	0.175591	-0.500569	-0.0715704	1.1783	-1.17349	-0.397038	0.514235	8.22394	15	13	13	36.2	56.381
149	P35222;B4DGU4	Catenin beta-1	CTNNB1	0.895329	0.0445147	-0.126601	-0.592679	1.90974	-0.261426	-0.211841	-0.967155	0.0602509	0.944384	0.055141	0.0642954	0.934984	0.117329	1.51167	0.425195	1.61991	2.26054	2.407	0.469709	1.49331	1.66786	3.42141	0.163769	1.40807	1.29338	8.57946	31	26	26	51.9	85.496
2809	Q96AE4;Q96AE4-2;E9PEB5;B4DT31	Far upstream element-binding protein 1	FUBP1	-0.733211	-0.00983524	-0.231	-0.268378	-0.88728	-0.0861368	-0.375831	1.04386	0.874298	0.452725	-0.310606	0.0636579	0.935307	-0.0763478	4.27485	2.52569	2.33657	1.16232	3.54164	2.51585	2.10557	0.893941	3.38757	2.43955	1.96074	2.20617	8.94569	29	25	23	49.8	67.56
2584	Q7Z417	Nuclear fragile X mental retardation-interacting protein 2	NUFIP2	0.988841	-0.458665	0.842415	0.43304	-1.12919	-0.501216	1.34156	0.704926	0.586006	0.565675	0.451408	0.0630942	0.935311	0.104022	-0.95524	-1.31962	-3.00627	-4.12655	0.0336008	-1.77828	-2.16386	-3.69351	-2.08443	-1.82083	-1.66471	-3.42162	7.57895	7	7	7	13.1	76.12
2110	P68371	Tubulin beta-4B chain	TUBB4B	-0.51603	-0.191344	1.55059	0.492341	-0.935919	-0.120767	0.831079	-0.0403652	0.285911	0.734541	0.333889	0.0626496	0.935311	-0.066493	8.21142	5.51157	4.50659	5.90675	7.69539	5.32022	6.05718	6.39909	7.2755	5.3908	5.33767	5.86638	10.1258	26	26	1	75.5	49.83
2322	Q14444;Q14444-2;G3V153;E9PLA9	Caprin-1	CAPRIN1	0.87057	-0.965055	-3.03791	1.28721	-1.53452	-0.895165	-1.64981	3.23477	0.172296	0.836103	-0.461297	0.0618741	0.935311	-0.211181	1.39176	2.10088	1.53805	-3.28604	2.26233	1.13583	-1.49986	-1.99883	-0.142759	1.20572	-0.11176	-0.0512657	8.38396	10	10	10	15.5	78.365
633	P50570;P50570-3;P50570-2;K7ESI9;F5H4R9;E9PEQ4	Dynamin-2	DNM2	-1.43039	-0.871744	1.89213	-0.299588	-0.909491	-0.603653	1.76973	-0.714924	0.0845694	0.924004	-0.177399	0.0617129	0.935311	-0.114585	2.22445	-3.93527	-3.75225	-1.01442	0.794061	-4.80702	-1.86013	-1.31401	1.31496	-4.53893	-1.98253	-1.72935	7.94056	15	15	7	17.5	98.063
1423	P04264	Keratin, type II cytoskeletal 1	KRT1	0.24442	0.490737	-1.10895	-0.0759802	-1.88206	0.938268	-0.122272	0.636093	0.113371	0.892846	-0.112444	0.0575935	0.941364	-0.107492	11.0299	11.9161	10.8325	8.13211	11.2743	12.4069	9.72355	8.05613	9.14785	12.8544	10.7102	8.7682	11.5873	93	87	6	78.1	66.038
1886	P46821	Microtubule-associated protein 1B;MAP1B heavy chain;MAP1 light chain LC1	MAP1B	-0.0290213	0.612927	3.78156	-2.08893	1.85029	-3.04887	1.7054	-1.31888	0.172845	0.836103	0.569134	0.0574243	0.941364	-0.203014	0.400171	-0.898396	-1.58372	1.12388	0.37115	-0.285469	2.19784	-0.965049	2.25046	-3.94726	0.12168	-0.194996	8.44741	46	46	46	26.6	270.63
2518	Q6NUK1;Q6NUK1-2	Calcium-binding mitochondrial carrier protein SCaMC-1	SLC25A24	0.480561	0.289506	1.05771	0.48132	0.59235	0.808135	0.201919	-1.28519	1.39407	0.354021	0.577274	0.056895	0.941364	0.0793023	2.01433	-1.72603	-2.63994	-1.09178	2.49489	-1.43652	-1.58223	-0.610459	2.60668	-0.917891	-2.43802	-2.37697	8.2537	19	19	19	42.6	53.354
1361	O95486	Protein transport protein Sec24A	SEC24A	-0.268741	-0.283765	0.359319	-0.892329	0.275789	-0.374785	0.930711	-1.12718	0.436359	0.637848	-0.271379	0.0567174	0.941364	-0.0738673	1.00452	-0.212075	-0.522989	1.59162	0.73578	-0.49584	-0.163671	0.69929	1.28031	-0.586861	0.407722	0.464436	8.37843	20	17	17	22.5	119.75
2018	P60709	Actin, cytoplasmic 1;Actin, cytoplasmic 1, N-terminally processed	ACTB	-1.65425	-0.349444	0.761729	0.797441	-1.2874	-0.596705	0.67533	0.864584	0.0654552	0.940939	-0.111131	0.0564949	0.941364	-0.0860476	8.69861	6.07732	6.65314	6.61124	7.04436	5.72787	7.41487	7.40868	7.41121	5.48061	7.32847	7.47582	10.3036	26	26	0	79.5	41.736
973	Q8N1F7;H3BVG0;Q8N1F7-2	Nuclear pore complex protein Nup93	NUP93	0.07199	-0.359195	-0.99322	1.03267	0.526711	-0.740636	-0.68253	0.649567	0.0489196	0.952784	-0.0619398	0.0554603	0.941585	-0.0617222	0.0697098	-1.16307	-0.781849	-3.9308	0.1417	-1.52226	-1.77507	-2.89814	0.59642	-1.9037	-1.46438	-3.28123	7.7537	11	11	11	13.3	93.487
506	O94979;O94979-3;O94979-9;O94979-2;O94979-8;D6REX3;O94979-6;B7ZL00;O94979-4;D6RHZ5;O94979-7;H7BXG7;O94979-5	Protein transport protein Sec31A	SEC31A	-0.32702	-0.0696154	-0.59414	0.334891	-0.752251	0.0493231	-0.0210009	0.548285	0.329873	0.714004	-0.163971	0.0553928	0.941585	-0.043911	4.70622	4.16082	4.35716	3.65032	4.3792	4.0912	3.76302	3.98521	3.95397	4.21014	4.33616	4.1986	9.58399	43	43	43	45.3	133.01
2552	Q6Y7W6;Q6Y7W6-4;Q6Y7W6-3;I1E4Y6;E7ESB6;E9PC50	PERQ amino acid-rich with GYF domain-containing protein 2	GIGYF2	0.109651	0.0127764	0.685399	-0.309579	-2.01967	0.216445	0.475068	0.903166	0.228923	0.783291	0.124562	0.0549493	0.941585	-0.106247	1.32959	1.87284	-2.39381	-1.26681	1.43924	1.88562	-1.70841	-1.57639	-0.690079	2.08929	-1.91874	-0.363646	8.63493	32	32	32	27.5	150.07
786	Q9BZF1;F8VUA7;F8VQX7;Q9BZF1-3;Q9BZF1-2	Oxysterol-binding protein-related protein 8;Oxysterol-binding protein	OSBPL8	-2.81698	-0.0474958	0.0770006	-1.24072	-0.897986	0.487084	2.38061	-2.62228	0.636072	0.533967	-1.00705	0.0518599	0.946792	-0.163144	-0.0728989	-2.3974	-2.24848	-0.43416	-2.88988	-2.4449	-2.17148	-1.67488	-0.970885	-1.91032	0.132131	-3.05644	7.69406	12	12	12	18.9	101.19
1992	P54136;P54136-2;F5H3T8	Arginine--tRNA ligase, cytoplasmic	RARS	-0.314221	-0.266854	-1.00637	-1.99928	0.64884	-0.393735	-0.23837	-0.158733	0.94539	0.437345	-0.896681	0.0512432	0.946792	-0.0354996	4.63057	3.06337	2.95629	2.94711	4.31635	2.79652	1.94992	0.947831	5.27941	2.66964	2.71792	2.78838	9.17193	43	43	43	65.3	75.378
1005	Q99567;J3KMX1	Nuclear pore complex protein Nup88	NUP88	-0.48747	1.32485	1.65166	-3.5444	-0.402229	0.505473	1.72488	-1.4219	0.0763272	0.931671	-0.263838	0.0510988	0.946792	0.101557	0.27527	-0.862365	-3.31922	-0.62225	-0.212199	0.46249	-1.66756	-4.16665	-0.126959	-0.356892	-1.59434	-2.04415	7.90828	11	11	11	19.6	83.541
1122	O00148;Q8N5M0;K7EQN7;B1Q2N1	ATP-dependent RNA helicase DDX39A	DDX39A;DDX39	-0.30568	-0.783676	-0.485761	0.566541	-1.08966	1.73039	-0.576779	0.304255	0.347971	0.699221	-0.252144	0.0501597	0.946792	0.0920507	1.30661	-4.09042	-0.931999	-0.51782	1.00093	-4.8741	-1.41776	0.0487204	0.216951	-2.36004	-1.50878	-0.213566	7.97303	11	11	2	27.9	49.129
3100	Q9NSD9;F5H6Y1	Phenylalanine--tRNA ligase beta subunit	FARSB	-0.154929	-1.14835	-0.367789	-2.54923	-0.681311	-0.380076	0.555701	0.708485	0.833562	0.459547	-1.05508	0.0497497	0.946792	0.0506997	3.70206	2.44133	0.76774	0.98962	3.54713	1.29298	0.399951	-1.55961	3.02075	2.06126	1.32344	1.6981	8.78925	23	23	23	39.7	66.115
2972	Q9BZH6	WD repeat-containing protein 11	WDR11	0.331269	0.285716	-2.28627	-1.0116	1.99068	0.235946	-1.27009	-0.542692	0.443366	0.634774	-0.670223	0.0496814	0.946792	0.10346	-2.29181	-2.26789	1.48671	-2.61407	-1.96054	-1.98217	-0.79956	-3.62568	-0.30113	-2.03194	0.21662	-3.15677	8.10356	20	20	20	20	136.68
2454	Q58FF8	Putative heat shock protein HSP 90-beta 2	HSP90AB2P	1.48997	0.556525	1.27214	0.107296	2.34672	-2.80302	-0.585832	0.42659	1.12476	0.394567	0.856483	0.0481908	0.948053	-0.153886	-0.581669	-1.51445	-0.411219	-3.74212	0.908301	-0.95792	0.860921	-3.63483	1.76505	-4.31747	-0.99705	-3.31553	7.94573	13	1	1	27	44.348
2864	Q96KP1	Exocyst complex component 2	EXOC2	0.398709	0.00680637	-0.331149	-0.209208	1.59797	0.314916	-0.593209	-0.990225	0.0722199	0.931671	-0.0337105	0.0481496	0.948053	0.0823627	-0.814379	-2.49027	-0.66288	-0.765471	-0.415669	-2.48346	-0.994029	-0.974679	0.78359	-2.17535	-1.25609	-1.7557	7.97992	17	17	17	20	104.07
1268	O60701;O60701-3;O60701-2	UDP-glucose 6-dehydrogenase	UGDH	-1.63114	0.061656	0.7394	0.242183	0.38957	-0.410007	0.179051	-0.0631542	0.100214	0.9087	-0.146976	0.0466064	0.950386	0.0238652	2.08814	-0.372655	-1.0779	0.181889	0.457	-0.310999	-0.3385	0.424071	2.47771	-0.782661	-0.898849	0.118734	8.32862	19	19	19	46	55.023
2118	P78371;P78371-2;F5GWF6;F8VQ14	T-complex protein 1 subunit beta	CCT2	-0.251	-0.363133	-1.02657	-0.0904589	1.16836	-0.697265	-0.378009	0.125774	0.899407	0.44565	-0.432791	0.0448801	0.952094	0.0547152	4.73784	3.67891	4.30126	3.74099	4.48684	3.31578	3.27469	3.65053	5.9062	2.98165	3.92325	3.86676	9.45923	38	38	38	80.4	57.488
1472	P07437;Q5JP53;Q5ST81	Tubulin beta chain	TUBB	0.0646906	-0.438186	1.26019	0.621722	-0.720289	-0.195817	0.643291	0.439356	0.422578	0.649829	0.377104	0.0448763	0.952094	0.041635	5.63981	3.21805	3.02184	3.08711	5.7045	2.77986	4.28203	3.70883	4.91952	3.02223	3.66513	3.52646	9.41466	24	5	4	71.4	49.67
1506	P09496-2;P09496;P09496-4;P09496-3;F8WF69;F5H6N3	Clathrin light chain A	CLTA	0.549079	0.735137	-0.631082	-0.87791	0.159449	0.541646	0.316319	-0.853724	0.0461456	0.955581	-0.0561938	0.0443976	0.952103	0.0409226	2.9385	2.45415	3.15004	0.899389	3.48758	3.18929	2.51896	0.0214796	3.09795	2.9958	3.46636	0.0456657	8.83335	8	8	8	32.1	23.662
1677	P23284	Peptidyl-prolyl cis-trans isomerase B	PPIB	0.350291	-3.9368	1.86349	-0.612679	0.800571	-1.10853	1.28498	-0.678215	0.175886	0.834899	-0.583925	0.043473	0.953092	0.0747027	3.51182	-0.0593348	-0.4182	0.68276	3.86211	-3.99614	1.44529	0.0700808	4.31239	-1.16786	0.86678	0.00454521	8.74267	13	13	13	51.9	23.742
2653	Q8IZ83;Q8IZ83-3;F8WBH3;F5H4B6	Aldehyde dehydrogenase family 16 member A1	ALDH16A1	-1.1572	-0.333764	0.330228	-1.91218	-1.20743	-0.603686	1.44603	0.0882244	0.670903	0.51141	-0.768229	0.040452	0.958699	-0.0692158	3.55125	2.31382	1.90774	1.89834	2.39405	1.98006	2.23797	-0.0138388	2.34382	1.71014	3.35377	1.98656	8.76027	20	20	20	30.9	85.126
3292	Q9Y305;Q9Y305-2;Q9Y305-4;Q9Y305-3;H7C5Q2	Acyl-coenzyme A thioesterase 9, mitochondrial	ACOT9	1.68676	-0.990245	1.64856	-0.978478	1.21755	-0.941396	0.640698	-1.1874	0.163887	0.844839	0.341649	0.0381481	0.962679	-0.0676379	1.24401	-0.804006	-1.49505	-1.26883	2.93077	-1.79425	0.15351	-2.24731	2.46156	-1.7454	-0.85435	-2.45624	8.3222	17	17	17	43.3	49.901
2939	Q9BUF5;K7ESM5	Tubulin beta-6 chain	TUBB6	-0.68679	0.471726	1.67577	0.622331	-1.11154	0.607205	0.924769	-0.214754	0.443306	0.634774	0.520759	0.0374717	0.962679	0.0514202	6.19746	3.46824	2.56116	3.16745	5.51067	3.93997	4.23693	3.78978	5.08592	4.07545	3.48593	2.9527	9.46756	25	17	9	74.2	49.857
2773	Q92804;Q92804-2;K7EPT6	TATA-binding protein-associated factor 2N	TAF15	-0.403602	-0.733945	-1.28555	0.4623	-1.5881	-0.853925	-0.83664	2.83181	0.564151	0.577911	-0.490199	0.0372362	0.962679	-0.111715	4.90387	4.79501	4.70944	-0.100611	4.50027	4.06107	3.42389	0.36169	3.31577	3.94109	3.8728	2.7312	9.3452	19	16	16	37.5	61.829
3274	Q9Y295	Developmentally-regulated GTP-binding protein 1	DRG1	-0.0742311	1.47066	-0.874291	-0.241389	-0.49436	1.36174	-0.83425	-0.244034	0.0473191	0.955104	0.0701864	0.0359398	0.964509	-0.052727	1.16179	-4.49221	-0.355759	-0.228031	1.08756	-3.02155	-1.23005	-0.46942	0.667431	-3.13047	-1.19001	-0.472065	8.00954	13	13	13	48	40.542
1146	O00468-6;O00468-3;O00468-7;O00468;O00468-5;O00468-4;O00468-2	Agrin;Agrin N-terminal 110 kDa subunit;Agrin C-terminal 110 kDa subunit;Agrin C-terminal 90 kDa fragment;Agrin C-terminal 22 kDa fragment	AGRN	-0.956271	-0.692799	1.12269	-0.917819	1.37416	-1.25575	0.531901	-0.914145	0.283271	0.734541	-0.36105	0.0354584	0.964533	-0.065959	-1.29251	-3.78763	-1.89818	1.31011	-2.24878	-4.48043	-0.775489	0.392291	0.0816498	-5.04339	-1.36628	0.395966	8.12044	18	18	18	10.3	214.84
3250	Q9UN86;Q9UN86-2;D6RAC7;D6RB17	Ras GTPase-activating protein-binding protein 2	G3BP2	2.04774	-1.95686	2.39014	-0.558508	-0.94359	-1.84764	1.5894	1.55829	0.16937	0.838638	0.480627	0.0336412	0.967529	0.089116	0.48209	0.750905	-2.91384	-3.76657	2.52983	-1.20596	-0.5237	-4.32508	-0.4615	-1.09673	-1.32444	-2.20829	8.04454	13	12	12	33.6	54.12
2380	Q15477;F5H7B0	Helicase SKI2W	SKIV2L	-0.0475512	-1.53104	-0.80137	0.982131	-0.19236	-1.26598	-0.670569	1.85806	0.250401	0.76332	-0.349458	0.0330165	0.967874	-0.0677123	1.10636	-0.475766	-2.01735	-3.06399	1.05881	-2.00681	-2.81872	-2.08186	0.914001	-1.74175	-2.68792	-1.20592	8.07624	20	20	20	18.9	137.75
802	Q9H2D6;Q9H2D6-5;F8W6V6;Q9H2D6-3;Q9H2D6-2;F2Z2W0	TRIO and F-actin-binding protein	TRIOBP	-0.0804796	0.824164	-0.266891	-0.715114	0.432621	0.734464	0.102769	-1.45832	0.0627153	0.944384	-0.0595798	0.0319191	0.968332	-0.0471155	1.38126	-0.623475	-0.247719	-3.23224	1.30078	0.200689	-0.514609	-3.94736	1.81388	0.110989	-0.14495	-4.69056	8.19044	19	19	18	8.6	261.37
1699	P25205;B4DWW4;J3KQ69	DNA replication licensing factor MCM3	MCM3	0.66961	-1.29555	-2.11908	1.00913	0.638771	-1.20626	-0.971839	1.30326	0.21699	0.797443	-0.433975	0.0318733	0.968332	-0.0590181	2.07522	-2.2397	-2.31922	-3.62194	2.74483	-3.53525	-4.4383	-2.61281	2.71399	-3.44596	-3.29106	-2.31868	7.97018	27	27	27	36.6	90.98
1821	P36542;B4DL14;P36542-2	ATP synthase subunit gamma, mitochondrial;ATP synthase subunit gamma	ATP5C1	-0.353431	0.424945	0.47973	0.781661	0.551588	-0.959826	1.00235	-0.434855	0.581366	0.570464	0.333226	0.0292598	0.972578	0.039814	3.30629	1.48678	-0.236979	-0.859421	2.95286	1.91173	0.242751	-0.0777597	3.85788	0.526958	0.76537	-1.29428	8.67951	12	12	12	48	32.996
3148	Q9NZM1;Q9NZM1-6;F8W8J4;Q9NZM1-3;C9JCN0;Q9NZM1-2;Q9NZM1-5;H0YD14	Myoferlin	MYOF	1.71406	-1.66193	2.84879	0.3054	2.67833	-1.93216	0.0302191	-1.1312	0.327866	0.714719	0.801579	0.0290369	0.972578	-0.0887008	3.28712	-1.12698	-0.0201893	0.18087	5.00118	-2.78891	2.8286	0.48627	5.96545	-3.05913	0.0100298	-0.950325	9.15467	96	96	94	51.1	234.71
1632	P18124;A8MUD9	60S ribosomal protein L7	RPL7	0.0795908	-1.61479	2.16492	1.08006	-0.627439	-1.60795	0.985419	1.02682	0.199703	0.814315	0.427443	0.0284815	0.972776	-0.055788	2.7234	-1.29041	-1.19153	-4.25791	2.80299	-2.9052	0.97339	-3.17785	2.09596	-2.89836	-0.206109	-3.23108	8.25169	12	12	12	43.5	29.225
2878	Q96QV1	Hedgehog-interacting protein	HHIP	-0.771541	-0.994063	3.60957	-0.121697	0.0809193	-0.536994	1.88517	-1.21323	0.145233	0.863022	0.430567	0.0266661	0.975801	0.0539651	4.11789	1.53045	0.911541	0.522299	3.34635	0.53639	4.52111	0.400601	4.19881	0.99346	2.79671	-0.690935	8.89467	30	30	30	45.9	78.851
2608	Q8NBS9;Q86UY0;Q8NBS9-2	Thioredoxin domain-containing protein 5	TXNDC5	0.99825	-0.771283	1.2508	0.495421	0.102539	-0.558194	1.11276	-0.543854	0.452317	0.629015	0.493297	0.0236063	0.980022	0.0283127	3.95114	3.15154	3.24664	4.09817	4.94939	2.38026	4.49744	4.59359	4.05368	2.59335	4.3594	3.55432	9.33734	21	21	21	54.2	47.628
1837	P39060;P39060-2;P39060-1;H7BXV5;H7C457	Collagen alpha-1(XVIII) chain;Endostatin	COL18A1	-2.74577	-0.225005	-0.202291	-0.0675097	-2.89594	0.278125	1.99502	0.923286	0.524736	0.596206	-0.810143	0.0233967	0.980022	0.0751233	3.85145	1.86829	1.34242	1.65474	1.10568	1.64328	1.14013	1.58723	0.955511	2.14641	3.33744	2.57803	8.88039	19	19	19	14	178.19
2905	Q99832;Q99832-3;B8ZZC9;F5GZK5;Q99832-4;B7Z1C9;Q99832-2	T-complex protein 1 subunit eta	CCT7	1.098	-0.172223	-0.94558	-0.26514	1.65826	-1.0423	-0.58709	0.140015	0.056565	0.945409	-0.0712357	0.0233946	0.980022	0.0422201	3.71803	2.73594	3.6298	2.97156	4.81603	2.56372	2.68422	2.70642	5.37629	1.69364	3.04271	3.11157	9.2907	35	35	35	74.2	59.366
2040	P61247;D6RG13;F5H4F9;E9PFI5;H0Y9Y4;D6RAT0;H0Y8L7;D6RB09;D6R9B6;D6RAS7	40S ribosomal protein S3a	RPS3A	0.155971	-4.27164	0.0843446	-0.222739	0.226311	-0.732305	-0.480619	0.884684	0.403964	0.668861	-1.06352	0.0228563	0.980188	-0.0254822	3.47545	0.313014	-3.12726	-3.53362	3.63142	-3.95863	-3.04292	-3.75636	3.70176	-0.419291	-3.60788	-2.64894	8.56196	16	16	16	56.4	29.945
1204	O15294;O15294-3;O15294-2;O15294-4	UDP-N-acetylglucosamine--peptide N-acetylglucosaminyltransferase 110 kDa subunit	OGT	-0.233621	-1.59516	2.39108	-0.647668	0.91481	-1.48423	1.27597	-0.547144	0.00806005	0.994178	-0.0213431	0.0202348	0.984144	0.0398518	-0.940159	-1.67595	-4.83976	-2.16566	-1.17378	-3.27111	-2.44868	-2.81333	-0.0253487	-3.16017	-3.56379	-2.7128	7.70912	11	11	11	11.4	116.92
2566	Q9UG63;Q75MJ1	ATP-binding cassette sub-family F member 2	ABCF2	0.82499	-0.969243	1.11629	-0.50738	1.03923	-0.627006	0.70213	-0.992208	0.0792977	0.929312	0.116164	0.020115	0.984144	0.0305368	0.210011	-1.77885	-2.17655	-3.20462	1.035	-2.74809	-1.06026	-3.712	1.24924	-2.40585	-1.47442	-4.19683	7.84703	15	15	15	23.8	71.289
1826	P37173;P37173-2	TGF-beta receptor type-2	TGFBR2	-0.42088	2.95565	-2.0638	0.00882053	0.65083	1.37066	-1.17802	-0.700886	0.0381503	0.966672	0.119946	0.0197157	0.984144	0.035646	-2.04437	-3.28948	-1.80862	-0.59305	-2.46525	-0.333839	-3.87242	-0.584229	-1.39354	-1.91882	-2.98664	-1.29394	7.6601	11	11	11	19.9	64.567
2304	Q14112;Q14112-2;H0YJV3	Nidogen-2	NID2	0.267244	1.18251	-1.83993	-1.18848	-2.37085	1.6342	0.0834188	0.458824	0.218018	0.797443	-0.394665	0.0188254	0.984191	-0.0486028	-1.62943	-1.1146	0.638931	-0.29361	-1.36218	0.0679111	-1.201	-1.48209	-4.00028	0.5196	0.72235	0.165215	8.20025	22	21	21	21.2	151.25
2202	Q08554-2;Q08554	Desmocollin-1	DSC1	0.267329	1.14773	-0.243022	0.858321	-4.21929	1.21962	0.76365	2.5575	0.698579	0.504212	0.507588	0.0176451	0.984191	0.0803699	1.97655	2.67111	1.34269	-3.58658	2.24388	3.81883	1.09967	-2.72826	-2.24274	3.89073	2.10634	-1.02909	8.8979	11	11	10	14.4	93.834
2847	Q96HY6;Q96HY6-2	DDRGK domain-containing protein 1	DDRGK1	0.14218	1.98799	-0.508351	-0.158298	0.42831	-0.794995	-0.404971	0.696356	0.253349	0.761333	0.365881	0.0175513	0.984191	-0.0188251	-0.437059	-3.15881	-0.836329	-2.84053	-0.294879	-1.17082	-1.34468	-2.99883	-0.00874901	-3.95381	-1.2413	-2.14417	7.68686	6	6	6	24.2	35.61
3256	Q9UNN8	Endothelial protein C receptor	PROCR	-1.96982	1.1644	1.41564	1.06176	-1.80956	-0.306219	1.54386	0.726505	0.195714	0.816379	0.417996	0.0173968	0.984191	0.0386465	0.942791	-3.74099	-2.54921	-1.31254	-1.02703	-2.57659	-1.13357	-0.250779	-0.86677	-4.04721	-1.00535	-0.586035	7.79986	4	4	4	18.5	26.671
1948	P50990;B4DEM7;B4DQH4	T-complex protein 1 subunit theta	CCT8	-0.0876112	-0.523623	-0.947669	0.164672	1.55671	-0.866435	-0.512019	-0.0639038	0.601737	0.554311	-0.348558	0.0173861	0.984191	0.0285878	4.66751	3.23231	3.89056	3.6086	4.5799	2.70869	2.94289	3.77327	6.22422	2.36588	3.37854	3.54469	9.4531	37	37	37	71.9	59.62
1968	P52294;C9JYI4	Importin subunit alpha-5	KPNA1	-0.56688	-0.150445	1.24844	-0.44501	-0.310171	-0.946465	1.3904	-0.234566	0.0167417	0.987416	0.0215263	0.0164491	0.984238	-0.0252004	1.00681	1.25453	-0.60372	1.24991	0.439931	1.10409	0.644721	0.8049	0.69664	0.308069	0.786681	1.01534	8.45849	20	20	13	36.8	60.221
115	O15372;B3KS98;E5RJT0	Eukaryotic translation initiation factor 3 subunit H	EIF3H;EIF3S3	0.17706	2.92992	-1.39853	-1.26392	0.308189	0.350236	-0.653079	-0.0522346	0.0367172	0.966672	0.111132	0.0164225	0.984238	-0.0117221	2.29314	-1.23264	2.17169	1.08576	2.4702	1.69728	0.77316	-0.178159	2.60133	-0.882401	1.51861	1.03353	8.59711	17	17	17	54.3	39.93
43	Q9H074;A6NKV8;Q9H074-2;D6REB4	Polyadenylate-binding protein-interacting protein 1	PAIP1	1.16855	-1.05309	-1.24334	-0.196583	0.154989	-1.87218	-0.68385	2.23394	0.229774	0.782832	-0.331118	0.0156889	0.984238	-0.0417749	-1.0104	-1.19401	-0.999338	-4.51442	0.158151	-2.2471	-2.24268	-4.71101	-0.85541	-3.06618	-1.68319	-2.28049	7.68442	6	6	6	11.5	53.524
1779	P31153;B4DN45	S-adenosylmethionine synthase isoform type-2;S-adenosylmethionine synthase	MAT2A	-0.28493	-0.856204	0.0588179	0.169541	0.51363	-1.33762	0.165448	0.572906	0.403005	0.668861	-0.228194	0.0155272	0.984238	-0.0214076	0.927061	-0.787425	-0.516918	0.298899	0.642131	-1.64363	-0.4581	0.46844	1.44069	-2.12504	-0.35147	0.871805	8.21709	11	11	11	36.2	43.66
1230	O43427;O43427-2;E9PSD3;H0YCE7	Acidic fibroblast growth factor intracellular-binding protein	FIBP	-1.12034	2.0968	-1.85878	1.33598	-1.30501	0.352091	-1.11713	1.93687	0.0397394	0.965533	0.113414	0.0143256	0.985733	-0.0332958	-0.23671	-4.71604	-0.594809	-2.75941	-1.35705	-2.61924	-2.45359	-1.42343	-1.54172	-4.36395	-1.71194	-0.822544	7.58239	5	5	5	15.4	41.878
1951	P51148;P51148-2;K7ERI8;K7ERQ8;F8VVK3;F8VWU4;K7ENY4	Ras-related protein Rab-5C	RAB5C	-0.756381	-1.24619	1.58398	-3.48621	-1.1919	0.0283356	0.814038	0.276525	0.379758	0.686844	-0.976199	0.0139516	0.985733	-0.0182502	2.55559	-3.86461	-1.30307	-0.973351	1.79921	-5.1108	0.28091	-4.45956	1.36369	-3.83627	-0.48903	-0.696825	8.12723	8	8	5	47.7	23.482
1842	P40227;B4DPJ8;P40227-2	T-complex protein 1 subunit zeta	CCT6A	0.251809	-0.327235	-1.55608	0.0400019	1.6308	-0.700515	-1.12101	0.0940056	0.40067	0.670119	-0.397876	0.0129144	0.986571	-0.0241795	4.76353	3.2955	4.118	3.36552	5.01534	2.96827	2.56192	3.40552	6.39433	2.59499	2.99699	3.45952	9.4541	25	25	25	57.6	58.024
1217	O43175;Q5SZU1	D-3-phosphoglycerate dehydrogenase	PHGDH	-1.97659	-0.614793	-2.33552	0.0365	1.94866	-0.414914	-1.79338	0.381916	0.931989	0.437345	-1.2226	0.0126681	0.986571	0.0305705	1.09437	-1.65298	-0.78158	-0.78614	-0.88222	-2.26777	-3.1171	-0.74964	3.04303	-2.06789	-2.57496	-0.404224	8.21877	11	11	11	22.3	56.65
2779	Q92896;Q92896-2;Q92896-3;H3BM42	Golgi apparatus protein 1	GLG1	-0.802339	0.689336	-1.82887	-1.40296	-0.89472	1.1796	0.60938	-0.824373	0.645901	0.525986	-0.836208	0.0108645	0.988285	0.0174727	2.62978	1.99082	3.03302	2.57854	1.82744	2.68016	1.20415	1.17558	1.73506	3.17043	3.6424	1.75417	9.10274	48	48	48	46.9	134.55
1644	P20042	Eukaryotic translation initiation factor 2 subunit 2	EIF2S2	1.75801	0.518975	-0.119012	-0.690047	1.10155	-0.0288267	-1.00825	-0.0095315	0.271568	0.744145	0.366982	0.0102903	0.988285	0.0137352	0.590311	-0.900035	-0.0311184	-3.29781	2.34832	-0.38106	-0.15013	-3.98785	1.69186	-0.928862	-1.03937	-3.30734	8.17849	13	13	13	42.6	38.388
3	A1A4S6	Rho GTPase-activating protein 10	ARHGAP10	-0.41006	0.406735	-2.34492	1.74124	-0.297569	-0.075036	-0.818259	1.1381	0.0602651	0.944384	-0.151751	0.010287	0.988285	-0.0131912	-0.56761	-0.845605	0.50996	-4.47942	-0.97767	-0.438869	-1.83496	-2.73818	-0.865179	-0.920641	-0.308299	-3.34132	7.69029	8	8	8	10.3	89.374
2131	P83111;P83111-2	Serine beta-lactamase-like protein LACTB, mitochondrial	LACTB	-2.50398	1.43872	1.22119	-0.287999	-1.96664	1.8081	-0.489867	0.548426	0.0117545	0.993114	-0.0330196	0.0100917	0.988285	-0.0249944	-0.403358	-1.63245	-4.29437	-2.20236	-2.90734	-0.193739	-3.07318	-2.49036	-2.37	0.17565	-4.78423	-1.65393	7.68105	12	12	12	25.6	60.693
2156	Q01469;I6L8B7	Fatty acid-binding protein, epidermal	FABP5	0.540811	0.073575	-0.527171	-1.80725	-0.639799	1.2974	-0.361491	-0.342338	0.337403	0.707317	-0.430009	0.00843486	0.991024	-0.0115561	-1.00436	0.973575	-0.636969	-3.35039	-0.46355	1.04715	-1.16414	-5.15765	-1.64416	2.27098	-0.99846	-3.69273	8.23469	7	7	7	49.6	15.164
2434	Q96P63;Q3SYB4	Serpin B12	SERPINB12	0.53913	0.779225	-0.204631	1.08178	-3.10499	0.726436	0.12128	2.16479	0.855446	0.459547	0.548877	0.00668207	0.993047	-0.0231212	0.158821	1.85257	0.147081	-4.17476	0.697951	2.6318	-0.0575495	-3.09298	-2.94617	2.57901	0.268361	-2.00997	8.47499	13	13	13	42.5	46.276
2257	Q13283;F5H4D6	Ras GTPase-activating protein-binding protein 1	G3BP1	0.329461	-1.1957	2.80877	-0.967658	-1.56263	-1.87845	2.77541	0.746706	0.0926117	0.91714	0.243717	0.00598031	0.993047	0.0202599	1.93535	1.29201	-2.22149	0.942429	2.26481	0.0963097	0.587281	-0.0252295	0.372721	-0.586432	0.55392	1.68913	8.41868	14	14	13	37.3	52.164
249	Q15084;B7Z254;F8WA83;B5MCQ5;Q15084-2	Protein disulfide-isomerase A6	PDIA6	0.687541	0.221356	0.568011	-0.500699	-0.39119	0.229186	0.838222	-0.701115	0.368142	0.686844	0.244052	0.00585733	0.993047	-0.00622416	5.86367	5.63239	5.25383	6.535	6.55121	5.85375	5.82184	6.0343	5.47248	5.86158	6.09205	5.83389	9.93962	18	18	18	50.5	48.121
2108	P68133;Q5T8M7;Q5T8M8;A6NL76	Actin, alpha skeletal muscle	ACTA1	-1.4831	3.33518	-0.708941	1.35998	-1.8465	0.794526	-0.09237	1.09711	0.218735	0.797443	0.625779	0.00573616	0.993047	-0.0118098	4.77079	0.457044	3.26908	1.15292	3.28769	3.79222	2.56014	2.5129	2.92429	1.25157	3.17671	2.25002	9.055	21	7	2	56.8	42.051
2790	Q93052;C9JUT4;C9JXK9	Lipoma-preferred partner	LPP	-2.4492	-0.735185	-0.292222	2.09817	-1.83769	-0.324185	0.105908	2.01978	0.132153	0.874312	-0.344608	0.00365116	0.996428	-0.00904727	-0.121429	-0.911426	-1.38051	-4.46921	-2.57063	-1.64661	-1.67273	-2.37103	-1.95912	-1.23561	-1.2746	-2.44942	7.68783	7	7	7	18.1	65.746
2807	Q96A65;B7Z321;F5GZT1	Exocyst complex component 4	EXOC4	-0.0643301	-0.838504	-1.2118	-1.47543	1.20906	-0.143355	-0.679561	-0.368706	1.21263	0.394567	-0.897516	0.00335593	0.996428	0.00435972	0.0431004	-1.82537	0.278811	-1.89373	-0.0212297	-2.66387	-0.93299	-3.36916	1.25216	-1.96872	-0.40075	-2.26244	8.06187	20	20	20	24.8	110.5
1150	O00505	Importin subunit alpha-4	KPNA3	-0.809621	-1.31749	2.42119	-0.298148	0.39389	-1.26689	0.47405	0.410006	0.000389661	0.999627	-0.00101721	0.00208743	0.997465	0.00276291	-0.376419	-0.895806	-4.42509	-1.08855	-1.18604	-2.2133	-2.0039	-1.3867	0.0174713	-2.1627	-3.95104	-0.678545	7.80872	6	6	3	12.1	57.81
1057	P13598;J3QRT5;J3QQR8;J3QKR4;J3QQX6;J3QRQ1	Intercellular adhesion molecule 2	ICAM2	-1.74636	0.367026	1.70855	0.242951	-1.08617	-0.00440502	0.27568	0.804926	0.0687478	0.934971	0.143042	0.00200239	0.997465	-0.00249243	1.40766	-1.73953	-1.86438	-1.17259	-0.3387	-1.3725	-0.155829	-0.929639	0.321491	-1.74393	-1.5887	-0.367664	7.98431	4	4	4	17.5	30.654
2316	Q14240;Q14240-2;E7EQG2;Q9NZE6	Eukaryotic initiation factor 4A-II	EIF4A2	0.88988	-0.465281	-0.500074	-0.626628	0.881811	0.377951	-1.13553	-0.118753	0.182748	0.83011	-0.175526	0.00101775	0.998295	0.00137079	-0.33547	-2.85125	-2.36683	0.250359	0.55441	-3.31653	-2.8669	-0.376269	0.546341	-2.4733	-3.50235	0.131605	7.91617	21	8	8	51.6	46.402
1654	P21333;P21333-2;Q5HY54	Filamin-A	FLNA	-0.43559	0.231866	-0.0541716	0.0829802	0.28577	0.0857248	0.0189295	-0.391745	0.107976	0.896105	-0.0437288	0.000741165	0.998295	-0.000329971	7.64695	5.99916	6.95048	5.81481	7.21136	6.23103	6.89631	5.89779	7.93272	6.08489	6.96941	5.42307	10.3119	143	131	127	68.5	280.74

## Sheet: NRP1 surface interactome
id	Majority protein IDs	Protein names	Gene names	Surface/Ctl_01 (log2)	Surface/Ctl_02 (log2)	Surface/Ctl_03 (log2)	Surface/Ctl_04 (log2)	Endosomal/Ctl_01 (log2)	Endosomal/Ctl_02 (log2)	Endosomal/Ctl_03 (log2)	Endosomal/Ctl_04 (log2)	=-Log T-test p-value Surface	T-test q-value Surface	T-test Difference Surface	=-Log T-test p-value Endosomal	T-test q-value Endosomal	T-test Difference Endosomal	Ctl_01 LFQ Intensity (log2)	Ctl_02 LFQ Intensity (log2)	Ctl_03 LFQ Intensity (log2)	Ctl_04 LFQ Intensity (log2)	Surface_01 LFQ Intensity (log2)	Surface_02 LFQ Intensity (log2)	Surface_03 LFQ Intensity (log2)	Surface_04 LFQ Intensity (log2)	Endosomal_01 LFQ Intensity (log2)	Endosomal_02 LFQ Intensity (log2)	Endosomal_03 LFQ Intensity (log2)	Endosomal_04 LFQ Intensity (log2)	Crapome (Halo-Tag)	Intensity	Peptides	Razor + unique peptides	Unique peptides	Sequence coverage [%]	Mol. weight [kDa]
1171	O14786;E9PEP6;Q5JWQ6;Q5T7F1;E7EX60;O14786-2;Q5T7F0	Neuropilin-1	NRP1	5.98974	8.80756	6.13987	6.5132	4.68023	8.81748	7.15054	6.66943	2.72629	0.259171	6.86259	2.39295	0.217148	6.82942	1.76088	0.379964	1.08756	-0.154001	7.75062	9.18752	7.22743	6.3592	6.44111	9.19745	8.2381	6.51542		10.5604	34	34	34	40.8	103.13
1634	P18669	Phosphoglycerate mutase 1	PGAM1	1.65304	1.65533	3.33561	5.341	4.04826	-0.252268	-0.845639	5.18223	1.37809	0.355253	2.99624	0.565848	0.527108	2.03315	-0.219629	-3.47505	-3.1607	-4.99616	1.43341	-1.81973	0.174911	0.34484	3.82863	-3.72732	-4.00634	0.186075		8.41636	14	14	14	71.3	28.804
1370	O95786;O95786-2;B3KWW1;A2A376;F5H5W6	Probable ATP-dependent RNA helicase DDX58	DDX58	2.53269	4.37691	2.42716	2.10677	3.22083	4.95746	2.61041	1.48924	1.94287	0.321543	2.86088	1.61883	0.299377	3.06948	-2.45453	-4.89285	-1.93911	-0.665861	0.0781603	-0.51594	0.48805	1.44091	0.7663	0.0646095	0.6713	0.823376		8.31616	32	32	32	35.7	106.6
1409	P02794;G3V192;E9PRK8;G3V1D1;E9PKY7	Ferritin heavy chain;Ferritin	FTH1	2.8596	2.72198	4.85254	0.930442	3.30314	3.5328	5.36093	0.553526	1.4174	0.354021	2.84114	1.31194	0.334337	3.1876	-1.27141	-2.83535	-4.5718	1.34032	1.58819	-0.113369	0.28074	2.27076	2.03173	0.697458	0.78913	1.89384		8.50378	8	8	8	45.4	21.225
1830	P37837;F2Z393	Transaldolase	TALDO1	3.03385	1.19561	3.38193	2.98893	2.99492	0.627633	2.01434	2.72193	1.9001	0.321543	2.65008	1.53778	0.308971	2.0897	-0.751249	-3.39176	-2.7164	-3.48919	2.2826	-2.19615	0.66553	-0.50026	2.24367	-2.76413	-0.70206	-0.767265		8.24541	15	15	15	42.4	37.54
1539	P11216	Glycogen phosphorylase, brain form	PYGB	1.49028	1.49783	4.38269	3.08973	5.14233	1.52173	2.1389	0.863836	1.47735	0.354021	2.61513	1.0787	0.361258	2.4167	-1.70391	-3.61498	-5.60904	-4.36852	-0.21363	-2.11715	-1.22635	-1.27879	3.43842	-2.09325	-3.47014	-3.50468		7.95465	25	25	18	31.6	96.695
1513	P09914;D3DR31	Interferon-induced protein with tetratricopeptide repeats 1	IFIT1	2.05721	4.16941	1.92392	1.18243	2.60044	4.26495	1.89271	1.45032	1.44581	0.354021	2.33324	1.58887	0.299377	2.5521	-2.09818	-3.11149	-1.46482	-0.55899	-0.0409689	1.05792	0.4591	0.623441	0.50226	1.15347	0.42789	0.891325		8.22668	19	19	19	45.8	55.36
1788	P31948;G3XAD8;F5H0T1	Stress-induced-phosphoprotein 1	STIP1	4.01219	0.776797	2.62944	1.6934	4.55104	1.2493	1.29174	2.76477	1.33899	0.355253	2.27796	1.29363	0.334337	2.46421	-0.25112	-2.62963	-2.12476	-2.94595	3.76107	-1.85283	0.50468	-1.25255	4.29992	-1.38033	-0.83302	-0.181185		8.55352	34	34	34	50.3	62.639
2015	P60174;P60174-1;P60174-4	Triosephosphate isomerase	TPI1	1.71998	1.77749	2.87507	1.96564	2.65988	1.83004	1.65734	1.22138	2.35124	0.311425	2.08454	2.05642	0.288989	1.84216	1.12571	-1.8021	-1.98482	-1.14244	2.84569	-0.0246105	0.89025	0.823201	3.78559	0.0279484	-0.327479	0.0789356		8.52949	15	15	15	73.1	30.791
360	P08962;F8VNT9;F8VV56;F8VZE2;P08962-2;F8W022;F8VWK8;C9JV86	CD63 antigen	CD63	1.24272	3.57077	2.02223	1.37747	3.32938	3.52572	1.74441	1.1356	1.50878	0.347582	2.0533	1.5909	0.299377	2.43378	-2.55926	-3.2218	-2.18919	-0.6238	-1.31654	0.348961	-0.166959	0.753671	0.770121	0.303919	-0.444779	0.511805		8.23393	3	3	3	8.4	25.636
1455	P06702	Protein S100-A9	S100A9	0.85789	1.97173	1.82113	3.03885	-3.08404	3.07209	0.56578	4.68576	1.63711	0.322491	1.9224	0.305143	0.718523	1.3099	0.597511	1.31668	0.20767	-2.98057	1.4554	3.28841	2.0288	0.05828	-2.48653	4.38878	0.77345	1.70518		8.87143	7	7	7	64	13.242
1417	P04075;H3BQN4;J3KPS3;H3BPS8;H3BUH7;H3BR04;H3BMQ8	Fructose-bisphosphate aldolase A;Fructose-bisphosphate aldolase	ALDOA	1.61769	2.55174	2.10962	1.35017	2.57716	2.38193	1.80996	1.86639	2.2517	0.311425	1.9073	2.83669	0.192945	2.15886	3.11956	-2.03552	1.23589	2.12821	4.73725	0.51622	3.34551	3.47838	5.69672	0.346418	3.04585	3.9946		9.25578	24	24	21	69.8	39.42
2506	Q63HN8;Q63HN8-4;H3BLU6	E3 ubiquitin-protein ligase RNF213	RNF213	1.47821	3.1895	1.38926	1.56779	1.94	3.18841	1.13553	0.850025	1.67281	0.322491	1.90619	1.37102	0.333701	1.77849	3.32414	1.69498	3.43735	3.29131	4.80235	4.88448	4.82661	4.8591	5.26414	4.88339	4.57288	4.14133		9.60234	214	214	213	47.9	591.4
2170	Q02790	Peptidyl-prolyl cis-trans isomerase FKBP4;Peptidyl-prolyl cis-trans isomerase FKBP4, N-terminally processed	FKBP4	1.3081	1.70524	2.57503	1.90593	4.25067	0.519352	1.43865	1.6521	2.23635	0.311425	1.87357	1.03967	0.373588	1.96519	-1.23959	-4.82738	-3.45774	-2.57978	0.068511	-3.12215	-0.88271	-0.67385	3.01108	-4.30803	-2.01909	-0.927685		8.12808	21	21	21	54.7	51.804
2173	Q02952;Q02952-3;Q02952-2	A-kinase anchor protein 12	AKAP12	2.30708	2.0814	1.73143	1.14782	3.47052	2.29187	1.07262	0.911196	2.25705	0.311425	1.81693	1.32135	0.334337	1.93655	-2.98691	-2.6537	0.380692	-2.52531	-0.67983	-0.57229	2.11212	-1.37749	0.48361	-0.36182	1.45331	-1.61411		8.27469	34	34	34	31.5	191.48
1943	P50502;H7C3I1;F6VDH7;Q8IZP2;Q8NFI4	Hsc70-interacting protein;Putative protein FAM10A4;Putative protein FAM10A5	ST13;ST13P4;ST13P5	1.73272	2.94658	1.54402	1.02862	1.97847	4.22953	0.73957	1.21932	1.67917	0.322491	1.81299	1.11085	0.361258	2.04172	-0.448978	-4.4143	-2.60351	-1.85604	1.28374	-1.46772	-1.05949	-0.82742	1.52949	-0.184771	-1.86394	-0.636724		8.04992	7	7	7	20.9	41.331
2250	Q13162;H7C3T4	Peroxiredoxin-4	PRDX4	1.85738	1.02522	3.12868	0.937201	1.71235	0.428159	3.32531	0.729156	1.37809	0.355253	1.73712	1.00782	0.376491	1.54874	0.837351	-3.70433	-3.94316	0.058939	2.69473	-2.67911	-0.814479	0.99614	2.5497	-3.27617	-0.61785	0.788095		8.31986	12	9	9	46.1	30.54
1899	P48444;B0YIW6;P48444-2	Coatomer subunit delta	ARCN1	2.10627	1.23601	2.94554	0.657321	3.81484	0.297765	1.37815	0.297895	1.39253	0.354021	1.73628	0.746382	0.450333	1.44716	1.14867	-1.96326	-2.90934	0.580759	3.25494	-0.727249	0.0362005	1.23808	4.96351	-1.66549	-1.53119	0.878654		8.79554	32	32	32	58.5	57.21
2288	Q13620-3;Q13620-1;Q13620;K4DI93	Cullin-4B	CUL4B	1.51804	0.567475	3.12655	1.7305	3.57474	1.12544	2.84379	0.883194	1.3354	0.355253	1.73564	1.31131	0.334337	2.10679	0.230091	-3.42741	-3.57962	-2.93734	1.74813	-2.85994	-0.453069	-1.20684	3.80483	-2.30197	-0.735829	-2.05415		8.22162	30	30	21	40.6	84.016
1944	P50552	Vasodilator-stimulated phosphoprotein	VASP	2.31159	2.05615	1.66719	0.811791	1.56473	1.46115	0.81619	0.00277519	1.86412	0.321543	1.71168	1.12141	0.361258	0.961212	-0.792379	-2.66741	-2.73788	-2.2023	1.51921	-0.611259	-1.07069	-1.39051	0.77235	-1.20625	-1.92169	-2.19953		7.92942	12	12	12	33.7	39.829
2870	Q96N66;Q96N66-3;Q96N66-2;A9C4B8;M0R1Z5	Lysophospholipid acyltransferase 7	MBOAT7	0.768229	1.89296	2.30455	1.77033	1.16189	0.806546	0.0837202	1.26436	1.85183	0.321543	1.68402	1.27461	0.334337	0.82913	0.396971	-5.30053	-2.75505	-2.53912	1.1652	-3.40756	-0.4505	-0.76879	1.55886	-4.49398	-2.67133	-1.27476		8.00706	6	6	6	16.3	52.764
3315	Q9Y490;Q5TCU6	Talin-1	TLN1	1.83055	1.46224	1.39517	1.99577	3.0664	1.31963	1.25765	1.59751	2.85728	0.223636	1.67093	1.62424	0.299377	1.8103	4.26312	1.30251	2.42967	1.97789	6.09367	2.76475	3.82484	3.97366	7.32952	2.62215	3.68732	3.5754		9.68113	142	142	142	65	269.76
1393	P00558;B7Z7A9;E7ERH5	Phosphoglycerate kinase 1;Phosphoglycerate kinase	PGK1	1.57635	1.39791	2.45212	1.22456	2.51312	1.12734	1.63572	1.0941	2.05224	0.321543	1.66273	1.76732	0.288989	1.59257	0.93178	-4.49496	0.0988903	1.32707	2.50813	-3.09705	2.55101	2.55163	3.4449	-3.36762	1.73461	2.42118		8.72154	22	22	22	57.8	44.614
1314	O75874	Isocitrate dehydrogenase [NADP] cytoplasmic	IDH1	1.46954	0.73744	2.2024	2.22749	2.50274	-0.904557	1.60993	1.6197	1.73625	0.322491	1.65922	0.701613	0.467624	1.20695	-1.73289	-3.36513	-3.16286	-1.92694	-0.263349	-2.62769	-0.96046	0.300551	0.76985	-4.26969	-1.55293	-0.307245		7.92413	14	13	13	38.9	46.659
1098	O60664;K7EQF4;O60664-3;K7EL96;K7ERZ3	Perilipin-3	PLIN3	1.75912	0.265477	2.32616	1.94591	2.06541	0.924045	1.80307	1.51387	1.39842	0.354021	1.57417	2.11899	0.288989	1.5766	-1.33636	-4.04773	-2.85877	-2.376	0.422761	-3.78226	-0.532609	-0.430089	0.72905	-3.12369	-1.0557	-0.862135		7.89901	13	13	13	43.3	47.074
1869	P42892;P42892-3;P42892-2;P42892-4;B4DKB2	Endothelin-converting enzyme 1	ECE1	0.829791	1.66679	2.48016	1.30529	1.76074	2.01995	-0.41709	3.41805	1.69081	0.322491	1.57051	0.913707	0.40448	1.69541	0.66884	-3.06328	-2.39952	-2.05642	1.49863	-1.39649	0.0806398	-0.75113	2.42958	-1.04333	-2.81661	1.36163		8.29177	18	18	18	23.6	87.163
1249	O43852;O43852-3;O43852-5;O43852-6;O43852-10;O43852-9	Calumenin	CALU	1.36181	1.32371	2.34015	1.23596	1.64402	1.52627	1.5325	1.33253	2.03896	0.321543	1.56541	3.76272	0.0834109	1.50883	-0.152288	-1.28223	-1.41375	0.03965	1.20952	0.041481	0.9264	1.27561	1.49173	0.244049	0.118751	1.37218		8.38523	15	15	3	58.7	37.106
3081	Q9NQC3-2;Q9NQC3;F8W914;Q9NQC3-5;Q9NQC3-4;F8WAM4;Q9NQC3-3;H7C106;Q9NQC3-6	Reticulon-4	RTN4	1.17097	2.29143	1.44024	1.2556	1.44948	2.26676	1.53914	0.839146	2.03157	0.321543	1.53956	1.86171	0.288989	1.52363	3.01981	0.454215	1.11706	1.50786	4.19078	2.74565	2.5573	2.76346	4.46929	2.72098	2.6562	2.34701		9.02608	12	12	12	61.7	40.317
2367	Q15293;B7Z1M1	Reticulocalbin-1	RCN1	0.64227	2.64823	1.80176	0.974851	0.848749	2.56258	1.39055	1.31289	1.36486	0.355253	1.51678	1.60591	0.299377	1.52869	1.63226	-1.4578	0.01898	-0.0142403	2.27453	1.19043	1.82074	0.96061	2.48101	1.10478	1.40953	1.29865		8.58429	16	16	16	55.3	38.89
1641	P19784;H3BSA1	Casein kinase II subunit alpha	CSNK2A2	2.47503	1.0235	0.813819	1.75228	2.14517	0.188907	1.12301	1.53031	1.55697	0.334902	1.51616	1.252	0.334337	1.24685	-0.64843	-4.71574	-0.322479	-2.76304	1.8266	-3.69224	0.49134	-1.01076	1.49674	-4.52683	0.80053	-1.23273		8.13624	14	14	14	49.7	41.213
1383	P00338;P00338-3;P00338-4;F5H308;P00338-5;P00338-2	L-lactate dehydrogenase A chain	LDHA	1.23745	1.16736	2.51907	1.00126	3.2847	3.39963	1.65115	1.93299	1.61909	0.322491	1.48128	1.96654	0.288989	2.56712	1.79653	-3.54462	-1.49399	0.46866	3.03398	-2.37726	1.02508	1.46992	5.08123	-0.144981	0.157161	2.40166		8.81959	19	19	18	48.5	36.688
1426	P04406;E7EUT4;E7EUT5	Glyceraldehyde-3-phosphate dehydrogenase	GAPDH	2.56397	0.903626	1.14926	0.976161	3.54687	1.12351	1.04134	1.02603	1.42451	0.354021	1.39825	1.13631	0.361258	1.68444	4.15522	2.17318	4.24564	3.27497	6.71919	3.07681	5.3949	4.25113	7.70209	3.29669	5.28698	4.30099	+	9.87308	27	27	27	90.1	36.053
1679	P23381;P23381-2	Tryptophan--tRNA ligase, cytoplasmic;T1-TrpRS;T2-TrpRS	WARS	1.10226	1.82095	1.31291	1.25867	2.96056	1.64057	1.34727	1.38989	2.51366	0.311425	1.3737	1.76841	0.288989	1.83457	1.36251	-1.10954	1.17169	1.81841	2.46477	0.711411	2.4846	3.07708	4.32307	0.531038	2.51896	3.2083		8.95117	26	26	26	60.3	53.165
1859	P42224;P42224-2;J3KPM9	Signal transducer and activator of transcription 1-alpha/beta	STAT1	0.495	2.46912	1.23762	1.25873	1.73603	2.22998	1.66285	1.23902	1.35303	0.355253	1.36512	2.45924	0.217148	1.71697	2.58648	0.811715	2.1048	1.19988	3.08148	3.28084	3.34242	2.45861	4.32251	3.0417	3.76765	2.43889		8.9027	38	38	38	52.3	87.334
1794	P33176	Kinesin-1 heavy chain	KIF5B	2.08829	0.365336	1.131	1.84691	3.67061	0.574166	1.0568	1.8495	1.40269	0.354021	1.35788	1.10511	0.361258	1.78777	1.31854	-0.576306	-0.89259	-2.55492	3.40683	-0.21097	0.23841	-0.708009	4.98915	-0.00214005	0.16421	-0.705416		8.84794	57	57	57	59.2	109.68
1586	P14618;P14618-3;H3BQ34	Pyruvate kinase PKM;Pyruvate kinase	PKM	1.67383	0.832854	1.76359	0.986011	2.52305	-0.214946	1.42971	1.00039	1.9398	0.321543	1.31407	0.894736	0.409587	1.18455	4.45776	1.58099	2.42392	3.77488	6.13159	2.41384	4.18751	4.76089	6.98081	1.36604	3.85363	4.77527		9.59118	46	46	5	83.4	57.936
2350	Q15019;Q15019-2;C9J938;C9JB25	Septin-2	2002-09-01	2.23901	0.67781	1.44428	0.758	3.7507	0.672935	1.33869	0.314535	1.41139	0.354021	1.27977	0.840807	0.428256	1.51921	-0.043829	-3.98106	-0.978418	-1.31409	2.19518	-3.30325	0.465859	-0.55609	3.70687	-3.30812	0.360271	-0.999556		8.46394	14	14	1	54.6	41.487
2763	Q92616	Translational activator GCN1	GCN1L1	1.84036	0.394986	1.77556	0.953351	3.35796	0.736964	2.3529	1.38301	1.42794	0.354021	1.24106	1.37765	0.333701	1.95771	2.06066	-1.44775	-1.89204	-2.08559	3.90102	-1.05276	-0.116479	-1.13224	5.41862	-0.710781	0.46086	-0.702585		8.93283	102	102	102	42	292.75
1871	P43121	Cell surface glycoprotein MUC18	MCAM	0.560351	1.43756	1.29562	1.46234	1.42312	1.76451	1.54984	1.12795	1.94645	0.321543	1.18897	2.79645	0.192945	1.46636	3.20998	0.755235	1.49615	1.63205	3.77033	2.19279	2.79177	3.09439	4.6331	2.51975	3.04599	2.76		9.15091	29	29	29	48.6	71.607
1735	P28838;P28838-2	Cytosol aminopeptidase	LAP3	1.02554	1.12444	1.45529	1.06043	4.15483	1.42622	0.82161	1.50759	2.88858	0.223636	1.16642	1.11956	0.361258	1.97756	-0.46192	-2.41434	1.10795	1.35532	0.563621	-1.2899	2.56324	2.41575	3.69291	-0.988121	1.92956	2.86291		8.6895	23	23	23	54.9	56.166
1465	P07195;A8MW50;C9J7H8	L-lactate dehydrogenase B chain;L-lactate dehydrogenase	LDHB	1.63357	0.613803	1.16327	1.22884	2.51641	0.162844	1.88979	1.11485	1.93423	0.321543	1.15987	1.16749	0.361258	1.42098	1.64706	-4.94733	-0.669029	1.66042	3.28063	-4.33353	0.494241	2.88926	4.16347	-4.78449	1.22076	2.77527	+	8.79424	14	13	13	42.2	36.638
3002	Q9H223	EH domain-containing protein 4	EHD4	1.05366	0.893476	1.71459	0.781121	1.11957	0.513375	1.00617	1.09636	1.88615	0.321543	1.11071	2.14309	0.288989	0.93387	3.23233	0.423064	1.58849	2.52853	4.28599	1.31654	3.30308	3.30965	4.3519	0.93644	2.59466	3.6249		9.07704	27	24	20	55.6	61.174
1440	P05121;P05121-2	Plasminogen activator inhibitor 1	SERPINE1	0.662341	1.2749	1.26101	1.08674	0.63847	1.48329	1.64931	0.450865	2.30855	0.311425	1.07125	1.41181	0.333701	1.05548	4.11079	1.64214	2.48915	1.28653	4.77313	2.91704	3.75016	2.37327	4.74926	3.12544	4.13846	1.73739		9.23623	21	21	21	52.7	45.059
884	P30101;G5EA52	Protein disulfide-isomerase A3	PDIA3	1.06715	0.420447	1.63848	1.08196	3.01143	0.946015	0.87387	0.861265	1.61536	0.322491	1.05201	1.12702	0.361258	1.42314	4.38016	2.63264	2.92567	3.73046	5.44731	3.05309	4.56415	4.81242	7.39159	3.57866	3.79954	4.59172		9.67647	38	38	33	63.8	56.782
2895	Q99536;B4DPX4;B0AZP7	Synaptic vesicle membrane protein VAT-1 homolog	VAT1	0.822881	1.45912	1.08443	0.796771	1.34932	1.16228	1.16019	0.581856	2.18072	0.321543	1.0408	2.10924	0.288989	1.06341	2.14426	-0.400535	0.425812	1.47899	2.96714	1.05858	1.51024	2.27576	3.49358	0.761749	1.586	2.06084		8.80464	19	19	19	67.7	41.92
1508	P09543;P09543-2;K7ERC4	2,3-cyclic-nucleotide 3-phosphodiesterase	CNP	0.973491	1.75982	0.70542	0.52032	1.03111	1.50714	0.91112	0.525484	1.44233	0.354021	0.989762	1.79165	0.288989	0.993715	0.0534801	-1.18721	-0.280149	-0.53134	1.02697	0.572611	0.425271	-0.0110197	1.08459	0.319939	0.630971	-0.00585556		8.21712	18	18	18	37.8	47.578
3252	Q9UNF0;Q9UNF0-2	Protein kinase C and casein kinase substrate in neurons protein 2	PACSIN2	0.771068	0.510789	1.63248	0.833457	2.22616	0.811685	1.73179	1.60045	1.51514	0.347075	0.936949	1.91245	0.288989	1.59252	-2.51776	-4.91064	-2.57343	-3.4447	-1.74669	-4.39985	-0.940949	-2.61124	-0.291599	-4.09895	-0.84164	-1.84425		7.54098	8	8	8	17.3	55.738
1793	P33151;I3L1J2	Cadherin-5	CDH5	1.18005	0.832435	1.20607	0.45946	1.94891	0.739015	0.933681	3.09233	1.86918	0.321543	0.919504	1.27459	0.334337	1.67849	-0.00407028	-2.39555	-1.57561	-2.15854	1.17598	-1.56311	-0.36954	-1.69908	1.94484	-1.65653	-0.641929	0.933794		8.18901	17	17	17	25.1	87.527
2033	P61158;B4DXW1;F5H3P5	Actin-related protein 3	ACTR3	1.31388	0.300717	1.0076	0.926381	1.88707	0.787156	0.69325	0.668535	1.6014	0.322491	0.887145	1.38292	0.333701	1.009	2.05829	-0.547446	1.00547	1.15792	3.37217	-0.246729	2.01307	2.0843	3.94536	0.23971	1.69872	1.82645		8.81869	21	21	21	67.5	47.371
1219	O43237;B4DZP4	Cytoplasmic dynein 1 light intermediate chain 2	DYNC1LI2	1.51306	0.928275	0.267009	0.727931	4.50932	0.793174	1.19509	0.196615	1.34843	0.355253	0.859068	0.73986	0.450871	1.67355	-0.938099	-2.43993	-2.14038	-1.13806	0.57496	-1.51165	-1.87337	-0.410129	3.57122	-1.64675	-0.945289	-0.941444		8.32508	20	19	19	58.3	54.099
1494	P08648	Integrin alpha-5;Integrin alpha-5 heavy chain;Integrin alpha-5 light chain	ITGA5	0.166421	1.14885	1.02845	0.894921	0.495522	1.69331	1.47444	0.868416	1.45604	0.354021	0.80966	1.58672	0.299377	1.13292	2.76256	-0.0630255	0.21916	1.46868	2.92898	1.08582	1.24761	2.3636	3.25808	1.63029	1.6936	2.3371		8.86079	23	23	23	28.8	114.54
2034	P61160;P61160-2;F5H6T1	Actin-related protein 2	ACTR2	0.55598	1.29241	0.901509	0.46897	1.2198	0.755925	1.23878	0.804895	1.63353	0.322491	0.804716	2.34635	0.217569	1.00485	1.76237	-1.53927	-0.083889	1.24872	2.31835	-0.246861	0.81762	1.71769	2.98217	-0.78334	1.15489	2.05362		8.63273	12	12	12	37.6	44.76
503	P12081;D6REN6;B3KWE1;J3KNE5;P12081-2;B4DDD8;B4E1C5;C9JWK3;E7ETE2	Histidine--tRNA ligase, cytoplasmic	HARS	0.95535	1.17116	0.47371	0.608651	4.19793	0.286924	0.84691	1.07461	1.82036	0.322491	0.802218	0.778042	0.43761	1.60159	-0.603559	-3.87025	-2.38073	-1.4426	0.35179	-2.69909	-1.90702	-0.833949	3.59437	-3.58333	-1.53382	-0.367994		8.29594	18	18	18	43	57.41
917	Q8N699;H0YDV5	Myc target protein 1	MYCT1	0.47243	1.13265	1.09749	0.473361	0.22393	0.385159	0.70889	0.0856571	1.63019	0.322491	0.793983	1.10113	0.361258	0.350909	-0.65247	-4.17156	-1.69646	-0.829561	-0.180039	-3.03891	-0.598969	-0.3562	-0.428539	-3.7864	-0.987569	-0.743904		7.79949	5	5	5	26	26.592
1525	P10599;P10599-2	Thioredoxin	TXN	0.62991	0.915896	0.505939	0.882698	-3.54343	1.19421	0.289329	-1.33011	2.2915	0.311425	0.733611	0.323729	0.702966	-0.8475	0.54315	1.66442	0.0945911	-3.70405	1.17306	2.58032	0.60053	-2.82135	-3.00028	2.85864	0.38392	-5.03417	+	8.54819	7	7	7	42.9	11.737
1593	P14923	Junction plakoglobin	JUP	0.73655	0.902675	0.19485	0.938142	1.40142	0.940034	0.229331	0.412167	1.56248	0.334862	0.693054	1.17176	0.361258	0.745738	2.17784	2.73769	1.75358	-0.898111	2.91439	3.64037	1.94843	0.0400305	3.57926	3.67773	1.98291	-0.485945		8.97546	34	23	19	51.7	81.744
2469	Q5NDL2;A8K2U1;Q5NDL2-3;B4E243	EGF domain-specific O-linked N-acetylglucosamine transferase	EOGT	0.290709	0.846171	1.039	0.408801	1.67531	0.972618	0.44256	0.735626	1.44851	0.354021	0.64617	1.44601	0.329438	0.956528	-2.54995	-4.58987	-2.61204	-0.610601	-2.25924	-3.7437	-1.57304	-0.2018	-0.87464	-3.61726	-2.16948	0.125025		7.71398	9	9	9	17.3	62.01
1559	P12814;P12814-3;P12814-2;B7TY16;H9KV75	Alpha-actinin-1	ACTN1	0.604581	0.637355	0.274058	0.990642	1.19941	0.571303	0.238729	0.617435	1.62988	0.322491	0.626659	1.33658	0.333701	0.656719	3.52692	2.23761	3.36788	3.30878	4.1315	2.87496	3.64194	4.29942	4.72633	2.80891	3.60661	3.92621		9.35355	59	40	35	72.1	103.06
2190	Q07065	Cytoskeleton-associated protein 4	CKAP4	0.122849	0.931376	0.555018	0.82441	0.0626183	1.11055	1.23774	1.32154	1.36454	0.355253	0.608414	1.30037	0.334337	0.933115	6.73782	5.59923	5.26233	3.53447	6.86067	6.53061	5.81735	4.35888	6.80044	6.70979	6.50007	4.85601		10.0075	42	42	42	67.9	66.022
1239	O43707;D6PXK4;F5GXS2	Alpha-actinin-4	ACTN4	0.60221	0.550576	0.34559	0.871512	1.28894	-0.176755	-0.0387011	0.394777	1.92092	0.321543	0.592472	0.458704	0.5946	0.367065	4.55028	3.18655	4.19522	4.47368	5.15249	3.73713	4.54081	5.34519	5.83922	3.0098	4.15652	4.86846		9.63109	60	60	40	71.4	104.85
1021	Q9NVD7;J3KNQ4;F5H1R9;B7Z952	Alpha-parvin	PARVA	0.656209	0.730855	0.899961	0.0762701	0.85902	0.535834	0.637231	-0.0224648	1.34038	0.355253	0.590824	1.12437	0.361258	0.502405	1.04914	-0.634965	-0.657209	0.93998	1.70535	0.09589	0.242751	1.01625	1.90816	-0.0991306	-0.0199785	0.917515		8.40014	13	13	10	34.4	42.243

## Sheet: NRP1 endosomal interactome
id	Majority protein IDs	Protein names	Gene names	Surface/Ctl_01 (log2)	Surface/Ctl_02 (log2)	Surface/Ctl_03 (log2)	Surface/Ctl_04 (log2)	Endosomal/Ctl_01 (log2)	Endosomal/Ctl_02 (log2)	Endosomal/Ctl_03 (log2)	Endosomal/Ctl_04 (log2)	=-Log T-test p-value Surface	T-test q-value Surface	T-test Difference Surface	=-Log T-test p-value Endosomal	T-test q-value Endosomal	T-test Difference Endosomal	Ctl_01 LFQ Intensity (log2)	Ctl_02 LFQ Intensity (log2)	Ctl_03 LFQ Intensity (log2)	Ctl_04 LFQ Intensity (log2)	Surface_01 LFQ Intensity (log2)	Surface_02 LFQ Intensity (log2)	Surface_03 LFQ Intensity (log2)	Surface_04 LFQ Intensity (log2)	Endosomal_01 LFQ Intensity (log2)	Endosomal_02 LFQ Intensity (log2)	Endosomal_03 LFQ Intensity (log2)	Endosomal_04 LFQ Intensity (log2)	Crapome (Halo-Tag)	Intensity	Peptides	Razor + unique peptides	Unique peptides	Sequence coverage [%]	Mol. weight [kDa]
1171	O14786;E9PEP6;Q5JWQ6;Q5T7F1;E7EX60;O14786-2;Q5T7F0	Neuropilin-1	NRP1	5.98974	8.80756	6.13987	6.5132	4.68023	8.81748	7.15054	6.66943	2.72629	0.259171	6.86259	2.39295	0.217148	6.82942	1.76088	0.379964	1.08756	-0.154001	7.75062	9.18752	7.22743	6.3592	6.44111	9.19745	8.2381	6.51542		10.5604	34	34	34	40.8	103.13
1409	P02794;G3V192;E9PRK8;G3V1D1;E9PKY7	Ferritin heavy chain;Ferritin	FTH1	2.8596	2.72198	4.85254	0.930442	3.30314	3.5328	5.36093	0.553526	1.4174	0.354021	2.84114	1.31194	0.334337	3.1876	-1.27141	-2.83535	-4.5718	1.34032	1.58819	-0.113369	0.28074	2.27076	2.03173	0.697458	0.78913	1.89384		8.50378	8	8	8	45.4	21.225
1370	O95786;O95786-2;B3KWW1;A2A376;F5H5W6	Probable ATP-dependent RNA helicase DDX58	DDX58	2.53269	4.37691	2.42716	2.10677	3.22083	4.95746	2.61041	1.48924	1.94287	0.321543	2.86088	1.61883	0.299377	3.06948	-2.45453	-4.89285	-1.93911	-0.665861	0.0781603	-0.51594	0.48805	1.44091	0.7663	0.0646095	0.6713	0.823376		8.31616	32	32	32	35.7	106.6
1484	P08133;P08133-2;E7EMC6	Annexin A6;Annexin	ANXA6	4.11051	-1.06563	2.29319	1.31673	5.54443	2.05689	2.8961	1.63725	0.656518	0.519679	1.6637	1.39093	0.333701	3.03367	1.15835	-1.79257	0.391701	2.23095	5.26886	-2.85821	2.68489	3.54768	6.70278	0.264318	3.2878	3.86819		9.27312	45	45	2	67.6	75.872
2303	Q14108;Q14108-2	Lysosome membrane protein 2	SCARB2	0.0988188	2.30274	2.22344	4.83813	2.42025	2.56081	2.21809	4.56109	1.03408	0.407809	2.36578	1.9039	0.288989	2.94006	1.36131	-1.58883	-1.33042	-3.19374	1.46013	0.713911	0.89302	1.64439	3.78156	0.971979	0.887671	1.36735		8.58054	15	15	15	34.5	54.29
2106	P67936	Tropomyosin alpha-4 chain	TPM4	-0.653649	2.35948	5.02287	2.42236	1.15138	2.96724	5.21465	1.94511	0.844018	0.459547	2.28777	1.30749	0.334337	2.8196	2.07543	-5.88381	-4.65696	-2.15506	1.42178	-3.52433	0.365911	0.267301	3.22681	-2.91657	0.557691	-0.209946		8.45231	20	12	6	46.4	28.521
1383	P00338;P00338-3;P00338-4;F5H308;P00338-5;P00338-2	L-lactate dehydrogenase A chain	LDHA	1.23745	1.16736	2.51907	1.00126	3.2847	3.39963	1.65115	1.93299	1.61909	0.322491	1.48128	1.96654	0.288989	2.56712	1.79653	-3.54462	-1.49399	0.46866	3.03398	-2.37726	1.02508	1.46992	5.08123	-0.144981	0.157161	2.40166		8.81959	19	19	18	48.5	36.688
1513	P09914;D3DR31	Interferon-induced protein with tetratricopeptide repeats 1	IFIT1	2.05721	4.16941	1.92392	1.18243	2.60044	4.26495	1.89271	1.45032	1.44581	0.354021	2.33324	1.58887	0.299377	2.5521	-2.09818	-3.11149	-1.46482	-0.55899	-0.0409689	1.05792	0.4591	0.623441	0.50226	1.15347	0.42789	0.891325		8.22668	19	19	19	45.8	55.36
360	P08962;F8VNT9;F8VV56;F8VZE2;P08962-2;F8W022;F8VWK8;C9JV86	CD63 antigen	CD63	1.24272	3.57077	2.02223	1.37747	3.32938	3.52572	1.74441	1.1356	1.50878	0.347582	2.0533	1.5909	0.299377	2.43378	-2.55926	-3.2218	-2.18919	-0.6238	-1.31654	0.348961	-0.166959	0.753671	0.770121	0.303919	-0.444779	0.511805		8.23393	3	3	3	8.4	25.636
1542	P11279;B4DWL3	Lysosome-associated membrane glycoprotein 1	LAMP1	-0.209689	2.80491	2.19589	3.13402	0.5226	2.84258	2.21777	4.01475	1.10299	0.394991	1.98128	1.33832	0.333701	2.39942	2.16345	-1.08039	-0.70113	-2.59608	1.95376	1.72452	1.49476	0.53794	2.68605	1.76219	1.51664	1.41866		8.60025	6	6	6	14.1	44.882
1271	O60763;O60763-2;F5H4X1;F5GYR8;F5GZ76	General vesicular transport factor p115	USO1	3.39884	0.406457	1.95639	0.49285	3.68539	0.498986	2.16084	2.30075	0.942653	0.437345	1.56363	1.34424	0.333701	2.16149	-1.25801	-4.21708	-4.00939	-2.50789	2.14083	-3.81062	-2.053	-2.01504	2.42738	-3.71809	-1.84855	-0.207146		8.10782	17	17	16	21.4	107.89
1417	P04075;H3BQN4;J3KPS3;H3BPS8;H3BUH7;H3BR04;H3BMQ8	Fructose-bisphosphate aldolase A;Fructose-bisphosphate aldolase	ALDOA	1.61769	2.55174	2.10962	1.35017	2.57716	2.38193	1.80996	1.86639	2.2517	0.311425	1.9073	2.83669	0.192945	2.15886	3.11956	-2.03552	1.23589	2.12821	4.73725	0.51622	3.34551	3.47838	5.69672	0.346418	3.04585	3.9946		9.25578	24	24	21	69.8	39.42
1599	P15311;E7EQR4	Ezrin	EZR	1.52236	0.285192	0.15438	0.172551	2.33066	2.86978	1.3807	2.02838	0.687895	0.5048	0.533621	2.21051	0.283302	2.15238	0.42827	-3.77675	0.85424	-2.13351	1.95063	-3.49156	1.00862	-1.96096	2.75893	-0.906971	2.23494	-0.105135		8.30181	30	17	16	45.1	69.412
2288	Q13620-3;Q13620-1;Q13620;K4DI93	Cullin-4B	CUL4B	1.51804	0.567475	3.12655	1.7305	3.57474	1.12544	2.84379	0.883194	1.3354	0.355253	1.73564	1.31131	0.334337	2.10679	0.230091	-3.42741	-3.57962	-2.93734	1.74813	-2.85994	-0.453069	-1.20684	3.80483	-2.30197	-0.735829	-2.05415		8.22162	30	30	21	40.6	84.016
1830	P37837;F2Z393	Transaldolase	TALDO1	3.03385	1.19561	3.38193	2.98893	2.99492	0.627633	2.01434	2.72193	1.9001	0.321543	2.65008	1.53778	0.308971	2.0897	-0.751249	-3.39176	-2.7164	-3.48919	2.2826	-2.19615	0.66553	-0.50026	2.24367	-2.76413	-0.70206	-0.767265		8.24541	15	15	15	42.4	37.54
1633	P18206;P18206-2;Q5JQ13	Vinculin	VCL	2.0663	-0.324485	2.57748	-0.0943499	3.14579	0.306125	2.46895	2.43183	0.604533	0.552132	1.05624	1.36832	0.333701	2.08817	2.15288	0.087285	0.227551	-0.00724983	4.21918	-0.2372	2.80503	-0.1016	5.29867	0.39341	2.6965	2.42458		9.0739	64	64	64	62.5	123.8
2176	Q03519;Q03519-2;E7ENX8	Antigen peptide transporter 2	TAP2	0.96695	1.09216	3.16432	0.338137	2.58699	1.72842	3.05239	0.766779	0.964832	0.435509	1.39039	1.56376	0.299377	2.03365	-1.33492	-2.44216	-3.61153	-3.4494	-0.367969	-1.35	-0.447209	-3.11127	1.25207	-0.713741	-0.55914	-2.68262		7.87552	8	8	0	11.7	75.663
675	P55786;E9PLK3;B7Z463	Puromycin-sensitive aminopeptidase	NPEPPS	1.11042	-0.0639305	1.698	0.532161	2.8687	1.19885	1.97534	2.02148	0.924021	0.437345	0.819161	2.01431	0.288989	2.01609	-0.700089	-4.96877	-4.40648	-0.68503	0.410331	-5.0327	-2.70848	-0.152869	2.16861	-3.76992	-2.43114	1.33645		8.12963	21	21	21	24.3	103.28
3021	Q9H4M9;C9JC03;C9J2Z4	EH domain-containing protein 1	EHD1	1.41254	1.37041	4.06994	0.851192	2.22588	1.19224	3.45847	1.1756	1.1147	0.394567	1.92602	1.4717	0.319655	2.01305	1.85203	-1.11928	-1.83749	0.883249	3.26457	0.251131	2.23245	1.73444	4.07791	0.0729694	1.62098	2.05885		8.74981	30	30	16	63.3	60.626
1769	P30508;B0S7Z4;B0S7Z5;B0S7Z6;Q29960-2;Q07000;Q29960;P30501;P30510	HLA class I histocompatibility antigen, Cw-12 alpha chain;HLA class I histocompatibility antigen, Cw-16 alpha chain;HLA class I histocompatibility antigen, Cw-15 alpha chain;HLA class I histocompatibility antigen, Cw-2 alpha chain;HLA class I histocompatibility antigen, Cw-14 alpha chain	HLA-C	0.44922	4.13748	1.41295	1.47097	1.67978	3.64703	1.12911	1.4508	1.00182	0.420066	1.86765	1.39713	0.333701	1.97668	0.0871105	-2.63813	0.488272	0.542049	0.53633	1.49935	1.90122	2.01302	1.76689	1.0089	1.61738	1.99285		8.52751	15	10	0	44.8	40.885
2763	Q92616	Translational activator GCN1	GCN1L1	1.84036	0.394986	1.77556	0.953351	3.35796	0.736964	2.3529	1.38301	1.42794	0.354021	1.24106	1.37765	0.333701	1.95771	2.06066	-1.44775	-1.89204	-2.08559	3.90102	-1.05276	-0.116479	-1.13224	5.41862	-0.710781	0.46086	-0.702585		8.93283	102	102	102	42	292.75
2173	Q02952;Q02952-3;Q02952-2	A-kinase anchor protein 12	AKAP12	2.30708	2.0814	1.73143	1.14782	3.47052	2.29187	1.07262	0.911196	2.25705	0.311425	1.81693	1.32135	0.334337	1.93655	-2.98691	-2.6537	0.380692	-2.52531	-0.67983	-0.57229	2.11212	-1.37749	0.48361	-0.36182	1.45331	-1.61411		8.27469	34	34	34	31.5	191.48
2093	P63104;E7EX29;B0AZS6;E7EX24;B7Z2E6;H0YB80;E7ESK7	14-3-3 protein zeta/delta	YWHAZ	1.1796	1.13229	2.2835	0.037982	2.29825	2.23401	2.23952	0.945517	1.06711	0.404458	1.15834	2.0076	0.288989	1.92932	3.7876	-1.99638	-0.153278	2.16295	4.9672	-0.8641	2.13022	2.20093	6.08585	0.237629	2.08624	3.10847		9.25837	20	20	14	66.5	27.745
1855	P41250	Glycine--tRNA ligase	GARS	1.16188	-1.91125	1.193	1.98348	3.08321	1.36451	1.471	1.74137	0.274429	0.743138	0.606777	1.76893	0.288989	1.91502	1.9248	-2.74495	-0.145819	-1.64962	3.08668	-4.6562	1.04718	0.333861	5.00801	-1.38044	1.32518	0.0917549		8.69927	27	27	27	43.2	83.165
2015	P60174;P60174-1;P60174-4	Triosephosphate isomerase	TPI1	1.71998	1.77749	2.87507	1.96564	2.65988	1.83004	1.65734	1.22138	2.35124	0.311425	2.08454	2.05642	0.288989	1.84216	1.12571	-1.8021	-1.98482	-1.14244	2.84569	-0.0246105	0.89025	0.823201	3.78559	0.0279484	-0.327479	0.0789356		8.52949	15	15	15	73.1	30.791
1679	P23381;P23381-2	Tryptophan--tRNA ligase, cytoplasmic;T1-TrpRS;T2-TrpRS	WARS	1.10226	1.82095	1.31291	1.25867	2.96056	1.64057	1.34727	1.38989	2.51366	0.311425	1.3737	1.76841	0.288989	1.83457	1.36251	-1.10954	1.17169	1.81841	2.46477	0.711411	2.4846	3.07708	4.32307	0.531038	2.51896	3.2083		8.95117	26	26	26	60.3	53.165
241	P13473;P13473-2;B4E2S7;P13473-3;B7Z2R9	Lysosome-associated membrane glycoprotein 2	LAMP2	0.121261	2.2396	2.05415	2.86954	0.661341	2.20627	2.56529	1.8752	1.26367	0.381439	1.82114	1.66765	0.292464	1.82702	-1.27619	-3.42774	-5.17361	-1.34709	-1.15493	-1.18814	-3.11946	1.52245	-0.614849	-1.22147	-2.60832	0.528114		8.03627	4	4	4	9.3	44.96
1469	P07339;H7C469;H7C1V0;F8WD96;C9JH19	Cathepsin D;Cathepsin D light chain;Cathepsin D heavy chain	CTSD	0.736211	0.890607	3.50806	1.73917	1.66835	1.65576	2.84117	1.11369	1.13286	0.394567	1.71851	1.81189	0.288989	1.81974	0.127501	0.731864	-4.15702	-1.75784	0.863711	1.62247	-0.648959	-0.0186701	1.79585	2.38762	-1.31585	-0.644156		8.43196	10	10	10	24.8	44.552
3315	Q9Y490;Q5TCU6	Talin-1	TLN1	1.83055	1.46224	1.39517	1.99577	3.0664	1.31963	1.25765	1.59751	2.85728	0.223636	1.67093	1.62424	0.299377	1.8103	4.26312	1.30251	2.42967	1.97789	6.09367	2.76475	3.82484	3.97366	7.32952	2.62215	3.68732	3.5754		9.68113	142	142	142	65	269.76
2506	Q63HN8;Q63HN8-4;H3BLU6	E3 ubiquitin-protein ligase RNF213	RNF213	1.47821	3.1895	1.38926	1.56779	1.94	3.18841	1.13553	0.850025	1.67281	0.322491	1.90619	1.37102	0.333701	1.77849	3.32414	1.69498	3.43735	3.29131	4.80235	4.88448	4.82661	4.8591	5.26414	4.88339	4.57288	4.14133		9.60234	214	214	213	47.9	591.4
256	P38606;B7Z1R5	V-type proton ATPase catalytic subunit A	ATP6V1A	0.206611	1.3889	1.02976	0.439651	2.71184	2.05715	1.30202	0.981255	1.18076	0.394567	0.766231	1.69855	0.288989	1.76307	0.22151	-4.6425	-2.59857	-1.90176	0.428121	-3.2536	-1.56881	-1.46211	2.93335	-2.58535	-1.29655	-0.920506		8.09433	19	19	19	40.2	68.303
1463	P06756;P06756-3;P06756-2	Integrin alpha-V;Integrin alpha-V heavy chain;Integrin alpha-V light chain	ITGAV	0.141309	1.29647	1.89585	0.622432	1.27513	1.90168	2.30722	1.5218	1.08557	0.398614	0.989014	2.35172	0.217569	1.75146	1.01694	-2.68058	-3.21043	-1.88767	1.15825	-1.38412	-1.31458	-1.26524	2.29207	-0.7789	-0.903209	-0.365875		8.17531	26	26	26	29.2	116.04
1859	P42224;P42224-2;J3KPM9	Signal transducer and activator of transcription 1-alpha/beta	STAT1	0.495	2.46912	1.23762	1.25873	1.73603	2.22998	1.66285	1.23902	1.35303	0.355253	1.36512	2.45924	0.217148	1.71697	2.58648	0.811715	2.1048	1.19988	3.08148	3.28084	3.34242	2.45861	4.32251	3.0417	3.76765	2.43889		8.9027	38	38	38	52.3	87.334
1353	O95373	Importin-7	IPO7	0.65285	0.411937	-0.1013	1.32548	2.16775	1.17252	1.62591	1.83388	0.826997	0.459547	0.572242	2.41509	0.217148	1.70002	0.8414	-2.02922	-2.06679	-1.10174	1.49425	-1.61728	-2.16809	0.223741	3.00915	-0.856691	-0.440879	0.732136	+	8.37289	20	20	20	24	119.52
3197	Q9UH65;E7EMB1	Switch-associated protein 70	SWAP70	1.14266	-0.521554	1.3465	-1.96065	2.08489	1.51926	1.27177	1.87609	0.00071548	0.999627	0.00173873	2.58091	0.217148	1.688	0.468441	-3.26822	-1.69723	-1.76768	1.6111	-3.78977	-0.35073	-3.72833	2.55333	-1.74896	-0.42546	0.108404		8.07726	24	24	24	36.1	68.997
1738	P29317	Ephrin type-A receptor 2	EPHA2	-0.555829	1.42846	1.29275	1.61486	1.42303	1.85978	1.82669	1.58171	0.801835	0.47618	0.945059	3.28409	0.156248	1.6728	-0.39196	-5.03196	-2.16254	-3.35891	-0.947789	-3.6035	-0.86979	-1.74405	1.03107	-3.17217	-0.335849	-1.7772		7.86688	15	15	15	16.9	108.27
1393	P00558;B7Z7A9;E7ERH5	Phosphoglycerate kinase 1;Phosphoglycerate kinase	PGK1	1.57635	1.39791	2.45212	1.22456	2.51312	1.12734	1.63572	1.0941	2.05224	0.321543	1.66273	1.76732	0.288989	1.59257	0.93178	-4.49496	0.0988903	1.32707	2.50813	-3.09705	2.55101	2.55163	3.4449	-3.36762	1.73461	2.42118		8.72154	22	22	22	57.8	44.614
3252	Q9UNF0;Q9UNF0-2	Protein kinase C and casein kinase substrate in neurons protein 2	PACSIN2	0.771068	0.510789	1.63248	0.833457	2.22616	0.811685	1.73179	1.60045	1.51514	0.347075	0.936949	1.91245	0.288989	1.59252	-2.51776	-4.91064	-2.57343	-3.4447	-1.74669	-4.39985	-0.940949	-2.61124	-0.291599	-4.09895	-0.84164	-1.84425		7.54098	8	8	8	17.3	55.738
1098	O60664;K7EQF4;O60664-3;K7EL96;K7ERZ3	Perilipin-3	PLIN3	1.75912	0.265477	2.32616	1.94591	2.06541	0.924045	1.80307	1.51387	1.39842	0.354021	1.57417	2.11899	0.288989	1.5766	-1.33636	-4.04773	-2.85877	-2.376	0.422761	-3.78226	-0.532609	-0.430089	0.72905	-3.12369	-1.0557	-0.862135		7.89901	13	13	13	43.3	47.074
1741	P29401;P29401-2;B4E022	Transketolase	TKT	1.11528	-0.0283651	0.482211	1.33057	2.22267	1.00486	0.896091	2.05192	0.997203	0.422714	0.724925	1.68166	0.288989	1.54389	3.52709	0.819755	2.26017	1.85271	4.64237	0.791389	2.74238	3.18328	5.74976	1.82462	3.15626	3.90462		9.11687	27	27	27	52.5	67.877
2367	Q15293;B7Z1M1	Reticulocalbin-1	RCN1	0.64227	2.64823	1.80176	0.974851	0.848749	2.56258	1.39055	1.31289	1.36486	0.355253	1.51678	1.60591	0.299377	1.52869	1.63226	-1.4578	0.01898	-0.0142403	2.27453	1.19043	1.82074	0.96061	2.48101	1.10478	1.40953	1.29865		8.58429	16	16	16	55.3	38.89
3081	Q9NQC3-2;Q9NQC3;F8W914;Q9NQC3-5;Q9NQC3-4;F8WAM4;Q9NQC3-3;H7C106;Q9NQC3-6	Reticulon-4	RTN4	1.17097	2.29143	1.44024	1.2556	1.44948	2.26676	1.53914	0.839146	2.03157	0.321543	1.53956	1.86171	0.288989	1.52363	3.01981	0.454215	1.11706	1.50786	4.19078	2.74565	2.5573	2.76346	4.46929	2.72098	2.6562	2.34701		9.02608	12	12	12	61.7	40.317
1249	O43852;O43852-3;O43852-5;O43852-6;O43852-10;O43852-9	Calumenin	CALU	1.36181	1.32371	2.34015	1.23596	1.64402	1.52627	1.5325	1.33253	2.03896	0.321543	1.56541	3.76272	0.0834109	1.50883	-0.152288	-1.28223	-1.41375	0.03965	1.20952	0.041481	0.9264	1.27561	1.49173	0.244049	0.118751	1.37218		8.38523	15	15	3	58.7	37.106
1414	P03956	Interstitial collagenase;22 kDa interstitial collagenase;27 kDa interstitial collagenase	MMP1	-0.180171	1.51824	0.502429	1.56943	2.55544	1.27158	0.83011	1.36844	0.862604	0.458643	0.852481	1.57661	0.299377	1.50639	-2.87895	-0.825505	-0.238508	-1.56214	-3.05912	0.69273	0.263921	0.00729084	-0.323509	0.446079	0.591601	-0.193705		8.07365	14	14	14	35.8	54.006
1637	P19367;P19367-4;P19367-2;P19367-3;E7ENR4	Hexokinase-1	HK1	1.86545	-0.0293012	1.82696	0.714482	2.52981	0.678444	1.07744	1.62565	1.01031	0.417768	1.0944	1.46109	0.321259	1.47784	-1.0794	-4.03724	-2.21119	-2.03608	0.78605	-4.06654	-0.384231	-1.3216	1.45041	-3.35879	-1.13375	-0.410435		7.94972	21	21	19	24.3	102.48
1709	P26038	Moesin	MSN	0.908099	0.701615	0.112639	1.40031	1.5536	1.88415	1.31835	1.12753	1.21416	0.394567	0.780666	2.54166	0.217148	1.47091	4.57527	1.79983	4.94065	2.31066	5.48337	2.50145	5.05329	3.71097	6.12887	3.68399	6.259	3.43818		9.50237	51	51	36	73	67.819
1871	P43121	Cell surface glycoprotein MUC18	MCAM	0.560351	1.43756	1.29562	1.46234	1.42312	1.76451	1.54984	1.12795	1.94645	0.321543	1.18897	2.79645	0.192945	1.46636	3.20998	0.755235	1.49615	1.63205	3.77033	2.19279	2.79177	3.09439	4.6331	2.51975	3.04599	2.76		9.15091	29	29	29	48.6	71.607
3289	Q9Y2Z0;Q9Y2Z0-2;F5H5A9	Suppressor of G2 allele of SKP1 homolog	SUGT1	-0.0664015	0.139717	0.97193	0.65182	1.23637	1.88565	1.2483	1.33945	0.766425	0.491081	0.424266	2.57176	0.217148	1.42744	-0.0916386	-4.8584	-2.68514	-1.82527	-0.15804	-4.71868	-1.71321	-1.17345	1.14473	-2.97275	-1.43684	-0.485825		7.87377	12	12	12	41.9	41.024
2088	P62937;F8WE65;C9J5S7;Q567Q0	Peptidyl-prolyl cis-trans isomerase A;Peptidyl-prolyl cis-trans isomerase A, N-terminally processed;Peptidyl-prolyl cis-trans isomerase	PPIA	0.47001	0.509111	2.80385	1.5478	0.452549	2.18455	1.6548	1.37412	1.02689	0.412729	1.33269	1.52593	0.309429	1.4165	1.99132	-3.30199	-0.0191193	0.666489	2.46133	-2.79288	2.78473	2.21429	2.44387	-1.11744	1.63568	2.04061	+	8.62297	10	10	10	66.7	18.012
1022	Q16658;J3KNT0	Fascin	FSCN1	-0.44642	0.0287132	1.47528	1.33193	1.89226	0.518795	1.76857	1.4104	0.524826	0.596206	0.597376	1.68975	0.288989	1.39751	1.32364	-4.14742	-0.516529	1.13255	0.877221	-4.1187	0.958751	2.46448	3.2159	-3.62862	1.25204	2.54295		8.61403	18	18	18	42.6	54.529
1615	P17301;E7ESP4;E7EMF1	Integrin alpha-2	ITGA2	-0.236209	0.615586	1.44343	-1.1108	1.18459	2.1575	1.73081	0.467362	0.115024	0.892846	0.178001	1.49327	0.313381	1.38507	0.99584	-3.41995	-2.75473	-2.11841	0.759631	-2.80436	-1.3113	-3.22921	2.18043	-1.26244	-1.02392	-1.65104		8.1178	22	22	22	23.1	129.29
894	Q15942;H0Y2Y8;B4DQX7;B4DQR8	Zyxin	ZYX	0.29987	-0.173425	2.47831	-0.494328	0.69306	0.970225	1.50942	2.21129	0.310946	0.718912	0.527607	1.55937	0.299377	1.346	0.982121	-1.89339	-1.38904	-3.30104	1.28199	-2.06681	1.08927	-3.79536	1.67518	-0.923161	0.120381	-1.08974		8.11267	11	11	11	30.1	61.277
1087	P14314;P14314-2;K7ELL7	Glucosidase 2 subunit beta	PRKCSH	0.140729	-0.0923433	2.28815	1.36068	2.36346	0.698695	0.94904	1.15723	0.711083	0.501333	0.924304	1.40349	0.333701	1.29211	-1.1573	-2.97532	-1.73265	-4.01521	-1.01657	-3.06766	0.555501	-2.65453	1.20616	-2.27662	-0.783608	-2.85798		7.85638	10	10	10	23.3	59.425
2735	Q8WUM4;Q8WUM4-2	Programmed cell death 6-interacting protein	PDCD6IP	0.228009	1.39676	0.928689	-0.0942602	0.662338	1.95174	1.64118	0.714605	0.781067	0.486087	0.614799	1.49726	0.313381	1.24246	2.55835	1.06045	1.36809	2.31065	2.78636	2.45721	2.29678	2.21639	3.22069	3.01219	3.00927	3.02526		9.01795	47	47	47	57.8	96.022
898	P16435;H0Y4R2;E7EVY7;E7EMD0;F5H468;E7EPN3	NADPH--cytochrome P450 reductase	POR	-0.268121	1.83817	0.780435	0.595281	1.39871	0.504817	1.25093	1.67374	0.727749	0.501333	0.736441	1.77152	0.288989	1.20705	-0.815159	-4.76253	-3.55974	-3.18372	-1.08328	-2.92436	-2.77931	-2.58844	0.583551	-4.25771	-2.30881	-1.50998		7.50307	8	8	8	13	76.689
1889	P46940;H0YLE8	Ras GTPase-activating-like protein IQGAP1	IQGAP1	0.986619	1.31431	-0.260821	0.989791	1.71541	1.67403	0.385119	0.983416	0.929088	0.437345	0.757473	1.48299	0.316996	1.18949	4.34006	2.59397	4.487	2.97542	5.32668	3.90828	4.22618	3.96521	6.05547	4.268	4.87212	3.95884		9.62971	92	92	88	65.8	189.25
1475	P07737;K7EJ44	Profilin-1	PFN1	2.27911	-1.53837	2.88642	1.76705	0.174954	1.314	1.87295	1.35705	0.575017	0.572991	1.34855	1.33768	0.333701	1.17974	-2.2698	-2.98588	0.0650215	1.89873	0.00931438	-4.52425	2.95144	3.66578	-2.09485	-1.67188	1.93797	3.25578		8.68284	8	8	8	63.6	15.054
1575	P13797;B4DGB4;B7Z6M1;F8W8D8	Plastin-3	PLS3	1.47007	0.758567	1.29416	0.0695295	1.73698	0.730756	1.26553	0.978395	1.18703	0.394567	0.898081	1.91661	0.288989	1.17792	2.85172	1.12444	2.12024	2.468	4.32179	1.88301	3.4144	2.53753	4.5887	1.8552	3.38577	3.4464		9.03627	35	35	35	65.9	70.81
1344	O95202	LETM1 and EF-hand domain-containing protein 1, mitochondrial	LETM1	1.22983	0.445666	0.830546	-1.02853	2.21421	1.03565	0.771946	0.66152	0.29425	0.728404	0.369379	1.33451	0.333701	1.17083	-0.201078	-3.6343	-3.85434	-3.52671	1.02875	-3.18863	-3.0238	-4.55524	2.01313	-2.59865	-3.0824	-2.86519		7.84473	12	12	12	17.5	83.353
1607	P16284;P16284-3;P16284-6;P16284-2;P16284-5;P16284-4	Platelet endothelial cell adhesion molecule	PECAM1	0.330091	0.755767	0.472329	-0.619859	1.00206	1.37796	1.22386	1.06726	0.310736	0.718912	0.234582	3.09219	0.156248	1.16779	3.69829	0.880824	1.54203	2.14402	4.02838	1.63659	2.01436	1.52416	4.70035	2.25878	2.76589	3.21128		9.10459	35	35	35	55.8	82.535
1494	P08648	Integrin alpha-5;Integrin alpha-5 heavy chain;Integrin alpha-5 light chain	ITGA5	0.166421	1.14885	1.02845	0.894921	0.495522	1.69331	1.47444	0.868416	1.45604	0.354021	0.80966	1.58672	0.299377	1.13292	2.76256	-0.0630255	0.21916	1.46868	2.92898	1.08582	1.24761	2.3636	3.25808	1.63029	1.6936	2.3371		8.86079	23	23	23	28.8	114.54
2895	Q99536;B4DPX4;B0AZP7	Synaptic vesicle membrane protein VAT-1 homolog	VAT1	0.822881	1.45912	1.08443	0.796771	1.34932	1.16228	1.16019	0.581856	2.18072	0.321543	1.0408	2.10924	0.288989	1.06341	2.14426	-0.400535	0.425812	1.47899	2.96714	1.05858	1.51024	2.27576	3.49358	0.761749	1.586	2.06084		8.80464	19	19	19	67.7	41.92
1440	P05121;P05121-2	Plasminogen activator inhibitor 1	SERPINE1	0.662341	1.2749	1.26101	1.08674	0.63847	1.48329	1.64931	0.450865	2.30855	0.311425	1.07125	1.41181	0.333701	1.05548	4.11079	1.64214	2.48915	1.28653	4.77313	2.91704	3.75016	2.37327	4.74926	3.12544	4.13846	1.73739		9.23623	21	21	21	52.7	45.059
3354	Q9Y6W5;Q9Y6W5-2	Wiskott-Aldrich syndrome protein family member 2	WASF2	0.537662	-0.297562	0.0268488	-1.59858	1.59907	1.0249	0.523728	1.05118	0.285815	0.734541	-0.332908	1.75898	0.288989	1.04972	-1.64221	-3.10431	-1.88492	-2.13937	-1.10455	-3.40187	-1.85807	-3.73795	-0.0431404	-2.07941	-1.36119	-1.08818		7.54417	7	7	7	15.5	54.283
1460	P06744;P06744-2	Glucose-6-phosphate isomerase	GPI	-0.545669	0.336255	0.54083	1.0175	1.48312	0.369075	0.91735	1.42717	0.422092	0.649829	0.337229	1.56278	0.299377	1.04918	1.8764	0.515605	1.41612	2.17722	1.33073	0.85186	1.95695	3.19472	3.35952	0.88468	2.33347	3.60439		8.83466	18	18	13	41.4	63.146
261	Q9UHG3;B7Z3Y2;B7Z9P8;C9JM55;C9K055;F8W8W4;C9JGT6	Prenylcysteine oxidase 1	PCYOX1	-0.95897	1.16081	-0.386365	1.26457	1.37338	1.68207	0.340664	0.706795	0.179749	0.832592	0.270012	1.35708	0.333701	1.02573	-1.89675	-3.53032	-3.29198	-2.63526	-2.85572	-2.36951	-3.67834	-1.37069	-0.523369	-1.84825	-2.95131	-1.92846		7.54579	6	6	6	12.7	56.639
1799	P34932	Heat shock 70 kDa protein 4	HSPA4	0.44556	0.642455	0.56368	-0.160647	0.877258	0.513234	1.14893	1.49793	0.874513	0.452725	0.372762	1.7742	0.288989	1.00934	1.39193	0.449124	0.895151	0.293179	1.83749	1.09158	1.45883	0.132531	2.26919	0.962358	2.04408	1.79111		8.66652	35	35	32	51.7	94.33
2033	P61158;B4DXW1;F5H3P5	Actin-related protein 3	ACTR3	1.31388	0.300717	1.0076	0.926381	1.88707	0.787156	0.69325	0.668535	1.6014	0.322491	0.887145	1.38292	0.333701	1.009	2.05829	-0.547446	1.00547	1.15792	3.37217	-0.246729	2.01307	2.0843	3.94536	0.23971	1.69872	1.82645		8.81869	21	21	21	67.5	47.371
2034	P61160;P61160-2;F5H6T1	Actin-related protein 2	ACTR2	0.55598	1.29241	0.901509	0.46897	1.2198	0.755925	1.23878	0.804895	1.63353	0.322491	0.804716	2.34635	0.217569	1.00485	1.76237	-1.53927	-0.083889	1.24872	2.31835	-0.246861	0.81762	1.71769	2.98217	-0.78334	1.15489	2.05362		8.63273	12	12	12	37.6	44.76
1508	P09543;P09543-2;K7ERC4	2,3-cyclic-nucleotide 3-phosphodiesterase	CNP	0.973491	1.75982	0.70542	0.52032	1.03111	1.50714	0.91112	0.525484	1.44233	0.354021	0.989762	1.79165	0.288989	0.993715	0.0534801	-1.18721	-0.280149	-0.53134	1.02697	0.572611	0.425271	-0.0110197	1.08459	0.319939	0.630971	-0.00585556		8.21712	18	18	18	37.8	47.578
2469	Q5NDL2;A8K2U1;Q5NDL2-3;B4E243	EGF domain-specific O-linked N-acetylglucosamine transferase	EOGT	0.290709	0.846171	1.039	0.408801	1.67531	0.972618	0.44256	0.735626	1.44851	0.354021	0.64617	1.44601	0.329438	0.956528	-2.54995	-4.58987	-2.61204	-0.610601	-2.25924	-3.7437	-1.57304	-0.2018	-0.87464	-3.61726	-2.16948	0.125025		7.71398	9	9	9	17.3	62.01
1570	P13667	Protein disulfide-isomerase A4	PDIA4	0.62886	0.164035	0.577929	-0.353969	1.34265	0.411864	0.748389	1.32187	0.461014	0.626372	0.254214	1.60798	0.299377	0.956192	2.74452	1.31205	1.71612	1.05181	3.37338	1.47609	2.29405	0.697841	4.08717	1.72392	2.46451	2.37367		8.82842	32	32	32	48.8	72.932
3002	Q9H223	EH domain-containing protein 4	EHD4	1.05366	0.893476	1.71459	0.781121	1.11957	0.513375	1.00617	1.09636	1.88615	0.321543	1.11071	2.14309	0.288989	0.93387	3.23233	0.423064	1.58849	2.52853	4.28599	1.31654	3.30308	3.30965	4.3519	0.93644	2.59466	3.6249		9.07704	27	24	20	55.6	61.174
2190	Q07065	Cytoskeleton-associated protein 4	CKAP4	0.122849	0.931376	0.555018	0.82441	0.0626183	1.11055	1.23774	1.32154	1.36454	0.355253	0.608414	1.30037	0.334337	0.933115	6.73782	5.59923	5.26233	3.53447	6.86067	6.53061	5.81735	4.35888	6.80044	6.70979	6.50007	4.85601		10.0075	42	42	42	67.9	66.022
2931	Q9BSJ8;Q9BSJ8-2	Extended synaptotagmin-1	ESYT1	-0.0166388	0.458646	0.995568	0.947183	0.540211	1.07238	1.35654	0.677696	1.06068	0.404458	0.596189	1.78721	0.288989	0.911705	2.37022	0.593595	0.153461	0.890879	2.35358	1.05224	1.14903	1.83806	2.91043	1.66597	1.51	1.56857		8.74677	29	29	29	34.3	122.85
1875	P43490;Q5SYT8	Nicotinamide phosphoribosyltransferase	NAMPT;NAMPTL	-0.315	1.53072	1.33741	0.919581	0.521379	1.19088	0.985101	0.907097	0.895425	0.44565	0.868177	2.11886	0.288989	0.901113	2.52806	-0.363126	-0.12986	0.368149	2.21306	1.16759	1.20755	1.28773	3.04944	0.827749	0.855241	1.27525		8.6131	22	22	22	50.9	55.52
1468	P07237;H7BZ94;I3L2P8;F5H8J2;H0Y3Z3	Protein disulfide-isomerase	P4HB	-0.354411	0.309476	1.5834	0.890271	1.25618	0.448195	0.68674	1.14919	0.623734	0.538041	0.607184	1.72291	0.288989	0.885077	3.14758	2.04604	2.127	3.61735	2.79317	2.35552	3.7104	4.50762	4.40376	2.49424	2.81374	4.76654		9.26397	28	28	28	59.1	57.116
1348	O95302;B7Z6H3;B7Z230;B7Z1G9	Peptidyl-prolyl cis-trans isomerase FKBP9	FKBP9	0.250241	0.907935	1.23398	-0.0188277	0.80423	1.17267	1.33232	0.133883	0.878362	0.452725	0.593332	1.31745	0.334337	0.860774	-0.6059	-2.07435	-1.92601	-3.3291	-0.355659	-1.16641	-0.692029	-3.34793	0.19833	-0.90168	-0.59369	-3.19522		7.8518	7	6	6	11.1	63.083
1470	P07355;P07355-2;H0YN42;H0YMD0;H0YMU9;A6NMY6;H0YM50;H0YKS4;H0YNP5	Annexin A2;Annexin;Putative annexin A2-like protein	ANXA2;ANXA2P2	0.162219	0.500325	0.869889	0.62827	0.428539	0.685273	1.1005	1.18426	1.45392	0.354021	0.540176	1.75917	0.288989	0.849642	6.98412	3.09618	5.49955	4.0534	7.14634	3.5965	6.36944	4.68167	7.41266	3.78145	6.60005	5.23766		9.92637	31	31	31	73.2	38.604
2567	Q7KZF4	Staphylococcal nuclease domain-containing protein 1	SND1	0.535769	1.15958	0.0222483	0.363622	0.408129	0.997674	0.51382	1.18898	0.931853	0.437345	0.520306	1.59076	0.299377	0.77715	3.38704	1.71076	2.3853	1.68224	3.92281	2.87034	2.40755	2.04586	3.79517	2.70843	2.89912	2.87122		9.12551	47	47	47	63.7	102
1544	P11413;P11413-2;P11413-3;E7EUI8;E7EM57;E9PD92	Glucose-6-phosphate 1-dehydrogenase	G6PD	-1.40786	0.742915	0.86682	-0.228719	1.12342	0.674954	0.964839	0.217896	0.00408155	0.996917	-0.00671101	1.4796	0.316996	0.745277	1.03774	-1.82868	-0.819229	1.73773	-0.37012	-1.08577	0.0475912	1.50901	2.16116	-1.15373	0.14561	1.95563		8.40742	23	23	23	49.3	59.256
250	P62826;B5MDF5;J3KQE5;F5H018;H0YFC6	GTP-binding nuclear protein Ran	RAN	0.12754	-1.75817	4.43215	1.71472	0.8407	0.0659015	1.00884	1.04628	0.344733	0.70077	1.12906	1.31677	0.334337	0.740431	2.42686	-3.46861	-4.59887	-0.172291	2.5544	-5.22678	-0.16672	1.54243	3.26756	-3.40271	-3.59002	0.873985	+	8.47673	10	10	10	48.1	24.423
2388	Q15650;H0YL91	Activating signal cointegrator 1	TRIP4	0.67727	0.587657	0.99158	-1.22238	0.944408	0.236865	1.15011	0.525809	0.192759	0.818696	0.258533	1.3965	0.333701	0.714298	-0.210629	-0.500176	-1.25603	-3.56509	0.466641	0.0874805	-0.264449	-4.78747	0.73378	-0.263311	-0.10592	-3.03928		8.05607	16	16	16	33.4	66.145
2561	Q70UQ0;Q70UQ0-2	Inhibitor of nuclear factor kappa-B kinase-interacting protein	IKBIP	0.893661	0.829486	0.916518	-0.0144091	0.917601	0.666135	0.964919	0.232414	1.21313	0.394567	0.656314	1.59404	0.299377	0.695267	0.822161	-0.401996	-0.331059	0.53857	1.71582	0.42749	0.58546	0.524161	1.73976	0.264139	0.633861	0.770985		8.38808	17	13	13	48.6	39.309
1559	P12814;P12814-3;P12814-2;B7TY16;H9KV75	Alpha-actinin-1	ACTN1	0.604581	0.637355	0.274058	0.990642	1.19941	0.571303	0.238729	0.617435	1.62988	0.322491	0.626659	1.33658	0.333701	0.656719	3.52692	2.23761	3.36788	3.30878	4.1315	2.87496	3.64194	4.29942	4.72633	2.80891	3.60661	3.92621		9.35355	59	40	35	72.1	103.06
1454	P06576;F8VPV9;H0YH81;F8W079	ATP synthase subunit beta, mitochondrial;ATP synthase subunit beta	ATP5B	0.60044	0.533977	0.404668	0.18336	0.98387	0.677594	0.522019	0.378096	1.73592	0.322491	0.430611	1.79683	0.288989	0.640395	6.05741	3.32848	3.79081	4.55048	6.65785	3.86246	4.19548	4.73384	7.04128	4.00608	4.31283	4.92858	+	9.74751	26	26	17	71.1	56.559
