# Supplementary material for: Neuropilin 1 and its inhibitory ligand mini-tryptophanyl-tRNA synthetase inversely regulate VE-cadherin turnover and vascular permeability
Source: Nat Commun. 2022 Jul 20;13:4188. doi: 10.1038/s41467-022-31904-1 (PMC9300702; doi:10.1038/s41467-022-31904-1)
Supplement: Supplementary file 5 — Supplementary Data 2 [file 41467_2022_31904_MOESM5_ESM.xlsx]

## Sheet: KEGG enrichment - STRING
#term ID	term description	observed gene count	background gene count	false discovery rate	matching proteins in your network (IDs)	matching proteins in your network (labels)
hsa01200	Carbon metabolism	12	116	7.91e-11	ENSP00000229239,ENSP00000229270,ENSP00000320171,ENSP00000321259,ENSP00000359991,ENSP00000362413,ENSP00000377192,ENSP00000378669,ENSP00000390265,ENSP00000391481,ENSP00000402103,ENSP00000405573	ALDOA,G6PD,GAPDH,GPI,HK1,IDH1,PGAM1,PGK1,PKM,TALDO1,TKT,TPI1
hsa00010	Glycolysis / Gluconeogenesis	10	68	1.52e-10	ENSP00000229239,ENSP00000229270,ENSP00000320171,ENSP00000359991,ENSP00000362413,ENSP00000378669,ENSP00000379386,ENSP00000402103,ENSP00000405573,ENSP00000445175	ALDOA,GAPDH,GPI,HK1,LDHA,LDHB,PGAM1,PGK1,PKM,TPI1
hsa01230	Biosynthesis of amino acids	9	72	5.03e-09	ENSP00000229239,ENSP00000229270,ENSP00000320171,ENSP00000321259,ENSP00000359991,ENSP00000362413,ENSP00000378669,ENSP00000390265,ENSP00000391481	ALDOA,GAPDH,IDH1,PGAM1,PGK1,PKM,TALDO1,TKT,TPI1
hsa00030	Pentose phosphate pathway	5	30	1.69e-05	ENSP00000321259,ENSP00000377192,ENSP00000378669,ENSP00000391481,ENSP00000405573	ALDOA,G6PD,GPI,TALDO1,TKT
hsa05230	Central carbon metabolism in cancer	6	65	2.26e-05	ENSP00000320171,ENSP00000359991,ENSP00000377192,ENSP00000390265,ENSP00000402103,ENSP00000445175	G6PD,HK1,IDH1,LDHA,PGAM1,PKM
hsa04520	Adherens junction	6	71	3.01e-05	ENSP00000211998,ENSP00000252699,ENSP00000262506,ENSP00000268182,ENSP00000377941,ENSP00000483313	ACTN1,ACTN4,CSNK2A2,IQGAP1,VCL,WASF2
hsa04530	Tight junction	8	167	3.01e-05	ENSP00000245932,ENSP00000252699,ENSP00000263238,ENSP00000302961,ENSP00000353408,ENSP00000356042,ENSP00000367220,ENSP00000377941	ACTN1,ACTN4,ACTR2,ACTR3,EZR,HSPA4,MSN,VASP
hsa01100	Metabolic pathways	19	1250	6.1e-05	ENSP00000216962,ENSP00000222553,ENSP00000226299,ENSP00000229239,ENSP00000229270,ENSP00000262030,ENSP00000273398,ENSP00000320171,ENSP00000321259,ENSP00000359991,ENSP00000362413,ENSP00000377192,ENSP00000378669,ENSP00000379386,ENSP00000390265,ENSP00000391481,ENSP00000402103,ENSP00000405573,ENSP00000445175	ALDOA,ATP5B,ATP6V1A,G6PD,GAPDH,GPI,HK1,IDH1,LAP3,LDHA,LDHB,NAMPT,PGAM1,PGK1,PKM,PYGB,TALDO1,TKT,TPI1
hsa04810	Regulation of actin cytoskeleton	8	205	8.65e-05	ENSP00000211998,ENSP00000225655,ENSP00000252699,ENSP00000268182,ENSP00000353408,ENSP00000356042,ENSP00000377941,ENSP00000483313	ACTN1,ACTN4,EZR,IQGAP1,MSN,PFN1,VCL,WASF2
hsa04066	HIF-1 signaling pathway	6	98	0.00011	ENSP00000223095,ENSP00000229239,ENSP00000362413,ENSP00000378669,ENSP00000402103,ENSP00000445175	ALDOA,GAPDH,HK1,LDHA,PGK1,SERPINE1
hsa04670	Leukocyte transendothelial migration	6	112	0.0002	ENSP00000211998,ENSP00000245932,ENSP00000252699,ENSP00000353408,ENSP00000356042,ENSP00000377941	ACTN1,ACTN4,EZR,MSN,VASP,VCL
hsa04510	Focal adhesion	7	197	0.00045	ENSP00000211998,ENSP00000245932,ENSP00000252699,ENSP00000316029,ENSP00000324422,ENSP00000334008,ENSP00000377941	ACTN1,ACTN4,PARVA,TLN1,VASP,VCL,ZYX
hsa04922	Glucagon signaling pathway	5	100	0.0012	ENSP00000216962,ENSP00000320171,ENSP00000359991,ENSP00000379386,ENSP00000445175	LDHA,LDHB,PGAM1,PKM,PYGB
hsa00051	Fructose and mannose metabolism	3	33	0.0055	ENSP00000229270,ENSP00000378669,ENSP00000402103	ALDOA,HK1,TPI1
hsa00500	Starch and sucrose metabolism	3	33	0.0055	ENSP00000216962,ENSP00000402103,ENSP00000405573	GPI,HK1,PYGB
hsa00620	Pyruvate metabolism	3	39	0.0076	ENSP00000320171,ENSP00000379386,ENSP00000445175	LDHA,LDHB,PKM
hsa00970	Aminoacyl-tRNA biosynthesis	3	44	0.0099	ENSP00000347495,ENSP00000373918,ENSP00000425634	GARS,HARS,WARS
hsa05168	Herpes simplex infection	5	181	0.0118	ENSP00000262506,ENSP00000354394,ENSP00000360869,ENSP00000364034,ENSP00000369213	CSNK2A2,DDX58,IFIT1,STAT1,TAP2
hsa05203	Viral carcinogenesis	5	183	0.0118	ENSP00000252699,ENSP00000320171,ENSP00000346762,ENSP00000377941,ENSP00000379287	ACTN1,ACTN4,PKM,SND1,YWHAZ
hsa00480	Glutathione metabolism	3	50	0.0119	ENSP00000226299,ENSP00000377192,ENSP00000390265	G6PD,IDH1,LAP3
hsa05169	Epstein-Barr virus infection	5	194	0.0136	ENSP00000262506,ENSP00000346762,ENSP00000369213,ENSP00000379287,ENSP00000446215	CSNK2A2,DDX58,RAN,SND1,YWHAZ
hsa05131	Shigellosis	3	63	0.0202	ENSP00000211998,ENSP00000225655,ENSP00000483313	PFN1,VCL,WASF2
hsa05162	Measles	4	133	0.0204	ENSP00000262506,ENSP00000353408,ENSP00000354394,ENSP00000369213	CSNK2A2,DDX58,MSN,STAT1
hsa04612	Antigen processing and presentation	3	66	0.021	ENSP00000300289,ENSP00000302961,ENSP00000364034	HSPA4,PDIA3,TAP2
hsa04217	Necroptosis	4	155	0.0317	ENSP00000216962,ENSP00000273550,ENSP00000354394,ENSP00000419425	FTH1,PPIA,PYGB,STAT1
hsa04141	Protein processing in endoplasmic reticulum	4	161	0.0347	ENSP00000286091,ENSP00000300289,ENSP00000327801,ENSP00000466134	P4HB,PDIA3,PDIA4,PRKCSH
hsa05132	Salmonella infection	3	84	0.0356	ENSP00000225655,ENSP00000258198,ENSP00000483313	DYNC1LI2,PFN1,WASF2
hsa04621	NOD-like receptor signaling pathway	4	166	0.0357	ENSP00000222553,ENSP00000354394,ENSP00000363641,ENSP00000367208	NAMPT,STAT1,SUGT1,TXN
hsa05146	Amoebiasis	3	94	0.0447	ENSP00000211998,ENSP00000252699,ENSP00000377941	ACTN1,ACTN4,VCL
hsa00640	Propanoate metabolism	2	32	0.0455	ENSP00000379386,ENSP00000445175	LDHA,LDHB
	Metabolism
	Cell adhesion
	Infection

## Sheet: Cell Adhesion
#term ID	term description	observed gene count	background gene count	false discovery rate	matching proteins in your network (IDs)	matching proteins in your network (labels)
hsa04520	Adherens junction	6	71	3.01e-05	ENSP00000211998,ENSP00000252699,ENSP00000262506,ENSP00000268182,ENSP00000377941,ENSP00000483313	ACTN1,ACTN4,CSNK2A2,IQGAP1,VCL,WASF2
hsa04530	Tight junction	8	167	3.01e-05	ENSP00000245932,ENSP00000252699,ENSP00000263238,ENSP00000302961,ENSP00000353408,ENSP00000356042,ENSP00000367220,ENSP00000377941	ACTN1,ACTN4,ACTR2,ACTR3,EZR,HSPA4,MSN,VASP
hsa04810	Regulation of actin cytoskeleton	8	205	8.65e-05	ENSP00000211998,ENSP00000225655,ENSP00000252699,ENSP00000268182,ENSP00000353408,ENSP00000356042,ENSP00000377941,ENSP00000483313	ACTN1,ACTN4,EZR,IQGAP1,MSN,PFN1,VCL,WASF2
hsa04670	Leukocyte transendothelial migration	6	112	0.0002	ENSP00000211998,ENSP00000245932,ENSP00000252699,ENSP00000353408,ENSP00000356042,ENSP00000377941	ACTN1,ACTN4,EZR,MSN,VASP,VCL
hsa04510	Focal adhesion	7	197	0.00045	ENSP00000211998,ENSP00000245932,ENSP00000252699,ENSP00000316029,ENSP00000324422,ENSP00000334008,ENSP00000377941	ACTN1,ACTN4,PARVA,TLN1,VASP,VCL,ZYX

## Sheet: Metabolism
#term ID	term description	observed gene count	background gene count	false discovery rate	matching proteins in your network (IDs)	matching proteins in your network (labels)
hsa01200	Carbon metabolism	12	116	7.91e-11	ENSP00000229239,ENSP00000229270,ENSP00000320171,ENSP00000321259,ENSP00000359991,ENSP00000362413,ENSP00000377192,ENSP00000378669,ENSP00000390265,ENSP00000391481,ENSP00000402103,ENSP00000405573	ALDOA,G6PD,GAPDH,GPI,HK1,IDH1,PGAM1,PGK1,PKM,TALDO1,TKT,TPI1
hsa00010	Glycolysis / Gluconeogenesis	10	68	1.52e-10	ENSP00000229239,ENSP00000229270,ENSP00000320171,ENSP00000359991,ENSP00000362413,ENSP00000378669,ENSP00000379386,ENSP00000402103,ENSP00000405573,ENSP00000445175	ALDOA,GAPDH,GPI,HK1,LDHA,LDHB,PGAM1,PGK1,PKM,TPI1
hsa01230	Biosynthesis of amino acids	9	72	5.03e-09	ENSP00000229239,ENSP00000229270,ENSP00000320171,ENSP00000321259,ENSP00000359991,ENSP00000362413,ENSP00000378669,ENSP00000390265,ENSP00000391481	ALDOA,GAPDH,IDH1,PGAM1,PGK1,PKM,TALDO1,TKT,TPI1
hsa00030	Pentose phosphate pathway	5	30	1.69e-05	ENSP00000321259,ENSP00000377192,ENSP00000378669,ENSP00000391481,ENSP00000405573	ALDOA,G6PD,GPI,TALDO1,TKT
hsa05230	Central carbon metabolism in cancer	6	65	2.26e-05	ENSP00000320171,ENSP00000359991,ENSP00000377192,ENSP00000390265,ENSP00000402103,ENSP00000445175	G6PD,HK1,IDH1,LDHA,PGAM1,PKM
hsa01100	Metabolic pathways	19	1250	6.1e-05	ENSP00000216962,ENSP00000222553,ENSP00000226299,ENSP00000229239,ENSP00000229270,ENSP00000262030,ENSP00000273398,ENSP00000320171,ENSP00000321259,ENSP00000359991,ENSP00000362413,ENSP00000377192,ENSP00000378669,ENSP00000379386,ENSP00000390265,ENSP00000391481,ENSP00000402103,ENSP00000405573,ENSP00000445175	ALDOA,ATP5B,ATP6V1A,G6PD,GAPDH,GPI,HK1,IDH1,LAP3,LDHA,LDHB,NAMPT,PGAM1,PGK1,PKM,PYGB,TALDO1,TKT,TPI1
hsa04066	HIF-1 signaling pathway	6	98	0.00011	ENSP00000223095,ENSP00000229239,ENSP00000362413,ENSP00000378669,ENSP00000402103,ENSP00000445175	ALDOA,GAPDH,HK1,LDHA,PGK1,SERPINE1
hsa04922	Glucagon signaling pathway	5	100	0.0012	ENSP00000216962,ENSP00000320171,ENSP00000359991,ENSP00000379386,ENSP00000445175	LDHA,LDHB,PGAM1,PKM,PYGB
hsa00051	Fructose and mannose metabolism	3	33	0.0055	ENSP00000229270,ENSP00000378669,ENSP00000402103	ALDOA,HK1,TPI1
hsa00500	Starch and sucrose metabolism	3	33	0.0055	ENSP00000216962,ENSP00000402103,ENSP00000405573	GPI,HK1,PYGB
hsa00620	Pyruvate metabolism	3	39	0.0076	ENSP00000320171,ENSP00000379386,ENSP00000445175	LDHA,LDHB,PKM
hsa00480	Glutathione metabolism	3	50	0.0119	ENSP00000226299,ENSP00000377192,ENSP00000390265	G6PD,IDH1,LAP3
hsa00640	Propanoate metabolism	2	32	0.0455	ENSP00000379386,ENSP00000445175	LDHA,LDHB

## Sheet: Infection
#term ID	term description	observed gene count	background gene count	false discovery rate	matching proteins in your network (IDs)	matching proteins in your network (labels)
hsa05168	Herpes simplex infection	5	181	0.0118	ENSP00000262506,ENSP00000354394,ENSP00000360869,ENSP00000364034,ENSP00000369213	CSNK2A2,DDX58,IFIT1,STAT1,TAP2
hsa05203	Viral carcinogenesis	5	183	0.0118	ENSP00000252699,ENSP00000320171,ENSP00000346762,ENSP00000377941,ENSP00000379287	ACTN1,ACTN4,PKM,SND1,YWHAZ
hsa05169	Epstein-Barr virus infection	5	194	0.0136	ENSP00000262506,ENSP00000346762,ENSP00000369213,ENSP00000379287,ENSP00000446215	CSNK2A2,DDX58,RAN,SND1,YWHAZ
hsa05131	Shigellosis	3	63	0.0202	ENSP00000211998,ENSP00000225655,ENSP00000483313	PFN1,VCL,WASF2
hsa05162	Measles	4	133	0.0204	ENSP00000262506,ENSP00000353408,ENSP00000354394,ENSP00000369213	CSNK2A2,DDX58,MSN,STAT1
hsa04612	Antigen processing and presentation	3	66	0.021	ENSP00000300289,ENSP00000302961,ENSP00000364034	HSPA4,PDIA3,TAP2
hsa04141	Protein processing in endoplasmic reticulum	4	161	0.0347	ENSP00000286091,ENSP00000300289,ENSP00000327801,ENSP00000466134	P4HB,PDIA3,PDIA4,PRKCSH
hsa05132	Salmonella infection	3	84	0.0356	ENSP00000225655,ENSP00000258198,ENSP00000483313	DYNC1LI2,PFN1,WASF2
hsa04621	NOD-like receptor signaling pathway	4	166	0.0357	ENSP00000222553,ENSP00000354394,ENSP00000363641,ENSP00000367208	NAMPT,STAT1,SUGT1,TXN
hsa05146	Amoebiasis	3	94	0.0447	ENSP00000211998,ENSP00000252699,ENSP00000377941	ACTN1,ACTN4,VCL

## Sheet: tRNA
#term ID	term description	observed gene count	background gene count	false discovery rate	matching proteins in your network (IDs)	matching proteins in your network (labels)
hsa00970	Aminoacyl-tRNA biosynthesis	3	44	0.0099	ENSP00000347495,ENSP00000373918,ENSP00000425634	GARS,HARS,WARS

## Sheet: Necroptosis
#term ID	term description	observed gene count	background gene count	false discovery rate	matching proteins in your network (IDs)	matching proteins in your network (labels)
hsa04217	Necroptosis	4	155	0.0317	ENSP00000216962,ENSP00000273550,ENSP00000354394,ENSP00000419425	FTH1,PPIA,PYGB,STAT1
