# Supplementary material for: Neuropilin 1 and its inhibitory ligand mini-tryptophanyl-tRNA synthetase inversely regulate VE-cadherin turnover and vascular permeability
Source: Nat Commun. 2022 Jul 20;13:4188. doi: 10.1038/s41467-022-31904-1 (PMC9300702; doi:10.1038/s41467-022-31904-1)
Supplement: Supplementary file 6 — Supplementary Data 3 [file 41467_2022_31904_MOESM6_ESM.xlsx]

## Sheet: FIG.S3
FIG.S3A	Transferrin receptor 1 internalization
3 biological experiments					technical replicates
							siCtrl			siNRP1
siCtrl	siNRP1				I exp	18.8634	19.9516	27.2068	23.3553	22.3684	23.6842
22.0073	23.136				II exp	23.042	21.4685	29.3357	27.5499	18.3622	22.0252
24.6154	22.6458				III exp	23.1939	26.9962	25.1546	22.9508	25.5009	27.3224
25.1149	25.258
FIG.S3B	MECA 32 area
Nrp +/+	Nrp EC-/-
2.56	3.3
2.83	1.74
1.77	1.7
1.8	1.41
1.16	2.02
