# Supplementary material for: Neuropilin 1 and its inhibitory ligand mini-tryptophanyl-tRNA synthetase inversely regulate VE-cadherin turnover and vascular permeability
Source: Nat Commun. 2022 Jul 20;13:4188. doi: 10.1038/s41467-022-31904-1 (PMC9300702; doi:10.1038/s41467-022-31904-1)
Supplement: Supplementary file 8 — Source Data [file 41467_2022_31904_MOESM8_ESM.zip]

Archive with 2 entries (2 files):
- Gioelli et al_Source data 1.xlsx
- Gioelli et al_Source data 2.pdf
