# Supplementary material for: Neuropilin 1 and its inhibitory ligand mini-tryptophanyl-tRNA synthetase inversely regulate VE-cadherin turnover and vascular permeability
Source: Nat Commun. 2022 Jul 20;13:4188. doi: 10.1038/s41467-022-31904-1 (PMC9300702; doi:10.1038/s41467-022-31904-1)
Supplement: Supplementary file 8 — Source Data [file 41467_2022_31904_MOESM8_ESM.zip › Gioelli et al_Source data 1.xlsx]

## Sheet: fig.1
FIG.1F	Number of adherent cells
3 biological experiments				technical replicates
pCCL siCtrl	pCCL siNRP1	pCCL HT-NRP1 siNRP1		pCCL siCtrl	pCCL siNRP1	pCCL HT-NRP1 siNRP1
60.6667	34.6667	61.6667		54	37	50
72	42	62.6667		59	43	63
77.6667	47.6667	62.3333		69	24	72
				58	34	49
				70	38	68
				88	54	71
				90	54	80
				71	55	53
				72	34	54

## Sheet: fig.4
FIG.4A	VE-cadherin cell to cell MFI
3 biological experiments								technical replicates
																																CTRL/siCTRL
CTRL/siCTRL	CTRL/siNRP1	Nrp1/siNRP1					I exp	24.16	24.24	24.41	24.65	24.72	25	25.06	25.16	25.39	25.49	25.58	25.93	26.29	26.31	26.43	26.6	26.81	27.02	27.07	27.22	27.99	28.13	29.25	29.58	29.9	30.02	30.02	30.35	30.39	30.63	30.9	31.32	31.48	31.54	31.64	32.18	32.2	32.22	32.78	32.87	33.29	33.53
29.3796	53.0906	28.8678					II exp	22.11	22.11	22.13	22.29	22.7	22.74	22.78	22.88	23.26	23.26	23.54	23.78	24.14	24.34	24.85	25.04	25.05	25.07	25.3	25.49	25.71	25.71	26.27	26.85	26.97	27.09	27.22	27.59	27.63	27.73	27.74	27.85	27.89	27.96	28.05	28.08	28.4	29.27	29.5	29.6	29.75	29.86
26.7174	45.2676	27.0058					III exp	25.43	25.86	25.9	26.22	26.34	26.63	27.1	27.2	27.21	27.26	27.44	27.53	27.65	27.74	28.23	28.31	28.35	28.57	28.67	29.03	29.1	29.31	29.32	29.37	29.61	29.74	29.99	30.01	30.25	30.29	30.31	30.36	30.38	30.42	30.47	30.63	30.64	30.72	30.75	30.87	31	31.37
29.3478	55.1512	29.5286
																																CTRL/siNRP1
							I exp	45.77	47.38	47.75	48.19	48.28	48.42	48.46	48.62	48.77	49.06	49.22	49.79	49.87	50.05	50.09	50.41	50.57	50.99	51.25	51.59	51.85	51.99	52.11	52.15	52.24	52.37	52.77	52.79	52.86	53.04	53.33	53.44	53.85	54.29	54.32	54.85	55.32	56.88	56.92	57.19	57.41	57.52
							II exp	37.33	37.78	38.24	38.34	39	39.33	39.52	39.54	39.6	39.6	39.89	40.94	41.26	42.3	42.83	42.9	43.17	43.22	43.28	43.31	43.6	43.74	44	44.02	44.31	45.43	45.53	45.88	45.95	46.34	46.36	46.41	46.43	46.98	48.68	48.76	49.93	49.94	49.98	50.25	50.66	51.17
							III exp	38.61	40.34	41.09	43.71	46.57	47.32	48.87	49.01	49.23	49.27	49.34	50.13	50.55	50.62	50.75	51.05	51.25	51.29	51.66	52.42	52.82	53.46	54.05	54.45	54.99	55.06	55.74	55.77	57.23	57.65	57.71	58.85	59.18	59.33	59.5	59.94	60.35	60.51	60.52	61.42	62.04	62.53
																																Nrp1/siNRP1
							I exp	20.33	20.99	21.29	21.54	22.08	22.43	22.69	23.5	24.15	24.17	25.12	25.16	25.16	25.3	25.37	25.64	26.09	26.95	27.04	27.37	27.83	27.87	28.23	28.47	28.55	28.62	28.94	29.24	30.21	30.67	31.04	31.21	31.23	31.26	31.55	31.59	32.12	32.5	33.21	33.27	33.45	34.77
							II exp	21.65	21.8	22.04	22.6	22.77	23.22	23.35	23.58	23.98	23.99	24.01	24.25	24.32	24.34	24.62	24.81	24.82	24.87	24.93	25.07	25.15	25.71	25.97	26.43	27.03	27.44	27.88	28.21	28.29	28.43	28.52	28.64	28.83	29.03	29.23	29.56	29.59	29.86	29.87	30.37	30.53	30.6
							III exp	23.28	23.44	23.52	23.57	23.64	24.06	24.13	24.21	24.4	24.42	24.42	24.77	25.06	26.64	27.11	27.38	27.38	27.57	27.75	28	28.38	28.53	28.65	29.38	29.39	29.46	29.66	29.87	30.11	30.26	30.37	30.79	32.21	32.29	32.62	32.67	32.69	32.72	33.82	33.85	34.04	34.22
FIG.4C	VE-cadherin fluorescence recovery (%)
3 biological experiments									technical replicates
																					siCTRL
Time (S)		siCTRL			siNRP1			Time (S)				I exp								II exp								III exp
8	5.30988	8.43659	8.7191	5.7349	5.03264	7.05204		8	1.53837	5.9927	6.47334	9.17833	6.8706	0.811092	1.76303	9.8516	8.53969	11.0677	3.78872	8.83145	9.38173	7.89827	8.36945	9.61568	8.06895	10.857	11.7763	1.27402	6.38878	12.5019	10.8249	8.061
16	13.4932	11.2965	14.0527	8.68496	8.68445	9.76667		16	13.8454	12.6904	19.3897	12.7684	13.6083	6.93391	16.9116	11.7979	15.1461	13.2498	7.29584	10.9037	12.9512	10.121	11.1045	9.60025	8.05838	31.7964	21.164	10.1369	15.7999	4.10236	4.39461	16.9695
23	16.2365	16.9979	18.3647	12.2136	10.0336	10.606		23	16.9221	13.8026	14.5584	16.6206	14.6412	19.6888	15.8739	17.7847	17.7918	11.3155	13.9944	14.7191	17.2365	26.6929	17.9495	16.2834	12.4841	17.7179	23.1822	18.3897	13.7827	24.2938	14.3289	22.7384
30	19.7006	18.9553	20.9583	13.4191	14.0076	13.1723		30	15.3837	18.4098	20.0467	14.9403	26.6759	12.8041	24.0521	25.2924	19.2229	12.7972	18.6961	17.7996	23.4443	28.9466	18.2334	12.5019	15.2126	21.9353	32.9856	19.5802	14.0364	27.5941	16.6183	19.7042
37	22.3783	21.0973	23.1507	15.8688	13.8379	16.634		37	27.6907	25.1328	19.3999	23.5599	17.822	21.5459	20.8707	23.004	23.0926	13.4594	17.8599	24.2683	21.0413	23.5501	22.7021	22.8044	17.8987	38.1409	24.8753	16.5622	17.1011	28.9018	19.8735	21.8523
44	24.7037	23.6267	22.0804	16.3028	14.0253	14.9326		44	27.6907	25.7901	21.2981	27.175	25.0833	25.7331	24.0745	20.785	22.4932	17.0327	18.3975	31.9205	23.6295	32.6372	22.5676	20.3349	24.963	21.2345	16.7574	17.2619	25.7596	31.274	17.6368	21.756
52	24.9261	26.0775	24.1459	18.2845	16.0072	17.5845		52	29.2291	25.415	23.8629	26.0021	22.3738	24.9705	18.4674	29.0879	27.8819	24.3413	25.4203	30.9464	33.2215	23.4364	21.8951	21.4771	26.7079	18.468	35.2079	22.8141	29.6275	18.8	15.7443	25.7978
60	27.3955	29.9668	28.4872	19.1094	17.2385	14.4736		60	30.7675	25.4031	26.3306	23.1981	23.2548	26.4125	34.1081	29.6889	32.555	21.3255	34.7726	33.198	33.0463	29.0189	33.0444	22.7736	32.408	40.2343	23.6007	26.2006	28.3401	26.0241	22.2805	28.809
																					siNRP1
								Time (S)				I exp								II exp								III exp
								8	6.68705	4.79621	5.78217	4.81201	6.3143	3.65726	4.54758	9.2826	3.97126	3.24088	12.0549	5.28511	5.78311	3.66318	1.55239	4.71029	1.54739	7.17648	8.85289	6.39678	8.94207	10.5557	6.56901	6.37593
								16	6.26871	8.6381	8.7664	11.8253	9.01036	10.5962	5.62591	8.74867	7.81953	6.41419	9.56082	9.01158	12.2949	10.6199	5.58775	8.16697	1.27874	9.98016	12.1551	13.7644	9.41357	15.9481	5.41536	10.1778
								23	9.262	14.9301	10.3491	9.22239	12.4996	14.0982	15.6619	11.6853	9.42163	7.54329	12.7237	6.62422	14.7637	13.5955	8.11725	7.47967	1.67634	10.3701	14.3592	6.94435	11.0842	14.6821	11.8254	13.9067
								30	10.7157	12.7283	13.4183	10.2474	11.6879	12.6311	17.248	18.676	13.4155	8.83289	23.3327	14.2528	17.841	11.0154	12.7702	10.6003	4.51322	13.2292	13.0846	12.953	5.59315	17.9301	20.897	17.1783
								37	11.9169	16.5848	16.3584	14.4589	16.4637	14.349	19.355	17.4634	15.1471	16.0783	13.2478	12.5075	16.4792	14.9817	11.1374	11.1246	7.90888	16.3098	16.7756	9.69557	18.8203	26.2496	18.4749	18.8376
								44	14.0662	20.1056	14.756	14.7022	11.6817	21.9412	15.3103	17.8593	12.4316	13.3324	13.6996	15.9212	17.8763	16.8373	9.61465	12.4891	2.78315	14.3737	17.7156	17.4528	11.9561	15.6836	18.042	21.4539
								52	16.9166	16.5723	20.8085	18.7577	20.0421	19.0499	13.0366	21.0923	18.4225	15.982	11.4585	12.2716	22.4392	20.0311	12.4614	14.9913	11.0037	16.6074	21.7771	12.7398	11.4328	21.9229	22.785	22.407
								60	18.3251	19.3474	17.7718	18.1199	21.2364	17.7471	23.1359	17.1919	18.9371	15.554	19.5012	13.704	21.9864	17.4435	13.9757	16.8061	4.11562	17.302	19.7578	11.2297	6.64899	21.5445	14.7909	20.3989
	VE-cadherin mobile fraction (%)
3 biological experiments									technical replicates
												siCtrl
siCtrl	siNRP1							I exp	26.2373	27.8369	27.6259	20.6643	23.9353	29.9369	31.5582	29.7226
27.1897	16.0435							II exp	22.3201	25.4049	21.3402	26.0586	32.2409	35.8657	29.8611	20.7736
26.7331	17.3871							III exp	23.0954	31.6274	33.4878	25.1821	29.184	22.9198	29.0496	20.2586
26.8506	17.3709
												siNRP1
								I exp	17.1208	15.5274	21.0293	20.6893	11.6258	13.7427	15.7706	12.842
								II exp	22.59	14.2419	15.9498	14.3208	20.1447	21.0492	15.3693	15.4312
								III exp	8.24535	11.1032	16.7782	17.9434	21.0891	21.4015	22.3243	20.0818
FIG.4D	VE-cadherin internalization
3 biological experiments									technical replicates
										CTRL/siCTRL			CTRL/siNRP1			mNrp1/sihNRP1
CTRL/siCTRL	CTRL/siNRP1	mNrp1/sihNRP1						I exp	17.5709	19.4205	24.4143	12.605	14.2363	16.609	19.8317	15.8654	19.1106
20.4686	14.4834	18.2692						II exp	18.4256	17.128	23.8754	14.5385	14.3077	14.4564	15.8811	20.6672	17.6215
19.8097	14.4342	18.0566						III exp	18.8987	18.3549	18.4869	13.1883	16.1795	14.6868	18.7627	15.7716	16.3456
18.5801	14.6849	16.96
FIG.4E	Permeability
3 biological experiments												technical replicates
																CTRL/siCTRL
Time (h)	CTRL/siCTRL			CTRL/siNRP1			mNrp1/sihNRP1					Time (h)		I exp			II exp			III exp
2	0.364329	0.398449	0.383998	0.237978	0.228947	0.283795	0.368874	0.412113	0.458082			2	0.281673	0.450948	0.360367	0.386045	0.419147	0.390157	0.405924	0.266036	0.480034
4	0.632461	0.618521	0.621776	0.478824	0.424235	0.42437	0.744588	0.67842	0.768742			4	0.540626	0.613151	0.743605	0.587972	0.631457	0.636135	0.621572	0.586118	0.657637
6	1	1	1	0.644016	0.63234	0.677387	0.953486	1.0136	1.03187			6	0.837346	1.0176	1.14505	0.991108	0.979337	1.02956	0.987369	1.07197	0.940664
																CTRL/siNRP1
												Time (h)		I exp			II exp			III exp
												2	0.211255	0.234487	0.268191	0.222385	0.220894	0.243562	0.279116	0.279232	0.293037
												4	0.496569	0.499037	0.440867	0.36312	0.499357	0.410229	0.412477	0.456037	0.404596
												6	0.626482	0.608005	0.697562	0.611077	0.630044	0.655898	0.590029	0.680672	0.761461
																mNrp1/sihNRP1
												Time (h)		I exp			II exp			III exp
												2	0.385284	0.384893	0.336443	0.424878	0.416705	0.394757	0.399423	0.464744	0.510078
												4	0.771893	0.732681	0.72919	0.668517	0.692213	0.674531	0.746044	0.780712	0.779471
												6	0.943605	0.923292	0.99356	0.832896	1.06451	1.14341	1.01155	1.05312	1.03095
FIG.4F	Concentration Evans Blue
Nrp1+/+					Nrp1 EC -/-
16.28	10.65	6.97	11.9	11.05	8.15	8.26	5.63	8.24	2.95
[truncated: 8 more columns]

## Sheet: fig.5
FIG.5F	NRP1 cell to cell Mean Fluorescence Intensity
3 biological experiments							technical replicates
Ctrl	mini-WARS																															CTRL
14.0333	23.0065			I exp	8.82	9.23	10.03	10.18	10.41	10.64	10.75	10.79	10.85	10.94	11.32	11.45	11.6	11.84	12.43	12.54	12.84	13.52	13.6	13.9	13.93	14.35	14.42	14.52	15.22	15.72	15.85	15.94	15.96	16.05	16.18	16.3	16.46	17.01	17.29	17.44	17.99	18.66	20.22	24.14
18.3313	27.6735			II exp	12.56	12.69	12.99	13.66	13.81	13.98	14.07	14.36	14.5	14.53	14.98	15.1	15.26	15.7	15.74	15.95	15.97	16.14	16.17	16.35	16.59	16.76	17.05	17.26	17.46	17.49	17.9	18.07	18.64	19.01	19.03	19.1	19.27	19.33	19.54	19.67	19.83	19.89	20.06	20.22	20.42	20.52	20.8	20.82	20.82
16.9902	22.866			III exp	10.21	10.22	11.34	11.94	11.98	12.09	12.84	12.99	13.05	13.12	13.25	13.28	13.37	13.44	13.49	13.67	13.86	14.01	14.08	14.15	14.54	14.54	14.75	15.53	16.68	16.7	16.73	16.81	17.2	17.29	17.31	17.36	18.51	18.68	19.73	19.87	20.16	20.21	20.27	20.38	21.04	21.68	23.44	24.14	24.4
																																mini-WARS
				I exp	16.46	16.53	16.63	18.31	19.78	19.89	20.13	20.15	20.45	20.48	20.52	20.59	20.6	21.02	21.28	21.32	21.41	21.76	21.84	22.57	22.91	23.19	23.36	23.73	24.06	24.4	24.53	24.84	25.04	25.4	26.17	26.55	26.61	26.65	27.64	27.7	28.04	28.33	29.56	29.83
				II exp	21.51	21.75	22.36	22.39	22.45	22.51	22.56	22.71	22.86	23.21	23.34	23.68	24.28	24.34	24.68	24.89	25.33	25.67	25.74	25.79	26.2	26.22	26.22	26.5	26.63	26.78	26.83	26.84	26.89	27.07	27.83	27.86	28.06	28.78	29.07	29.07	29.2	29.77	29.84	29.85	29.97	30.15	30.17	30.68	30.76
				III exp	16.5	16.74	17.06	17.28	17.33	17.56	18.34	18.38	18.46	18.61	18.78	18.79	19.23	19.69	20.5	20.54	20.92	21.02	21.03	21.41	21.51	21.6	22.29	22.73	22.79	22.89	23.74	24.05	24.09	24.09	24.39	24.44	24.67	24.67	24.86	24.91	25.92	26.31	26.45	26.48	26.6	27.41	27.42	27.46	27.8
VE-cadherin cell to cell Mean Fluorescence Intensity
3 biological experiments							technical replicates
																																CTRL
Ctl	MINI WARS			I exp	12.36	13.3	14.99	15.62	17.08	17.31	17.86	18.72	19.39	19.66	22.45	23.6	24.19	26.2	27.77	29.66	29.74	30.1	30.8	32.92	33.87	34.89	34.96	35.5	37.36	38.05	42.22	42.8	43.37	44.9	47.52	48.23	48.6	49.76	50.75	57.45	58.26	58.94	77.46	77.68
35.1572	70.991			II exp	20.38	21.79	23.8	24.04	25.33	25.33	26.01	26.01	26.33	26.36	26.83	26.93	27.06	27.18	27.49	27.85	28.28	28.5	29.07	29.42	29.47	29.67	29.72	29.77	29.91	30.15	30.41	30.67	30.71	30.8	31.39	31.84	31.96	32.31	32.68	33.51	33.57	33.93	34.45	34.46	34.68	34.86	34.86	35.33	35.48
31.9123	78.412			III exp	21.09	22	22.22	22.79	23.14	23.18	23.48	23.48	24.7	24.82	25.2	27.66	27.95	28.12	28.63	28.79	29.08	29.08	29.28	29.29	29.4	29.45	29.76	32.61	33.31	33.48	34.01	34.33	35.11	35.18	36.43	36.64	36.82	37.02	37.26	37.95	39.47	40.34	40.69	40.87	41.44	42.33	45.05	45.25	47.69
34.0114	66.0662
																																mini-WARS
				I exp	45.52	46.53	49.19	51.86	52.37	53	54.07	54.61	54.7	57.03	57.98	58.38	58.68	59.11	59.37	60.26	62.44	67.89	70.49	70.91	70.96	71.69	74.11	74.93	76.77	76.82	77.01	77.84	77.93	78.67	85.98	86.05	87.86	91.04	94.36	95.23	96.14	97.72	100.49	103.65
				II exp	63.51	64.01	65.78	66.39	66.93	67.04	67.78	68.16	69.09	69.43	69.57	69.76	70.13	70.7	70.94	71.11	71.2	71.38	72.69	73.6	74.38	74.43	74.93	75.48	75.91	77.32	78.06	78.21	78.54	79.15	79.3	79.93	80.38	80.77	81.56	81.7	81.76	82.24	82.37	82.56	83.02	83.96	84.16	84.44	84.95
				III exp	48.09	48.57	48.92	51.06	51.06	52.98	53.63	54.01	54.18	54.42	54.95	55.16	56.77	57.73	58.02	58.59	59.41	59.62	59.82	60.41	61.59	61.97	62.46	64.71	64.73	65.83	66.8	67.88	68.83	70.14	70.7	70.73	70.85	72.19	72.81	73.48	73.82	74.24	75	75.2	75.59	76.2	77.95	82.69	82.81
FIG.5H	NRP1 internalization
3 biological experiments							technical replicates
Ctrl	mini-WARS					Ctrl			mini-WARS
27.2328	23.5902			I exp	27.1375	27.2305	27.3305	23.5294	24.259	22.9822
31.4663	22.488			II exp	36.0685	28.8976	29.4328	24.1811	22.304	20.979
28.7894	25.1177			III exp	28.3825	27.4669	30.5188	28.043	26.1264	21.1836
	VE-cadherin internalization
3 biological experiments							technical replicates
Ctrl	mini-WARS					Ctrl		mini-WARS
18.354	15.3378			I exp	17.6355	19.0725	15.3378	15.3378
18.9577	15.9517			II exp	17.4593	20.456	15.4683	16.435
21.9161	17.4144			III exp	19.7871	24.0451	17.4734	17.3554
[truncated: 15 more columns]

## Sheet: fig.6
FIG.6A	Permeability mini-WARS overexpression
3 biological experiments												technical replicates
																Ctrl
Time (h)	Ctrl			mini-WARS								Time (h)		I exp			II exp			III exp
2	0.50683	0.609576	0.579188	0.269908	0.311604	0.370263						2	0.418708	0.5098	0.591982	0.597302	0.679681	0.551745	0.54735	0.602887	0.587328
4	0.857214	0.842024	0.825947	0.472185	0.536854	0.49315						4	0.914625	0.843356	0.81366	0.870358	0.834265	0.821448	0.76086	0.833146	0.883835
6	1.05716	1.03526	0.998994	0.657263	0.656061	0.635857						6	1.06607	1.15516	0.95026	0.977073	1.10327	1.02545	0.946689	1.01109	1.03921
																mini-WARS
												Time (h)		I exp			II exp			III exp
												2	0.254417	0.279139	0.276169	0.366716	0.271339	0.296756	0.380871	0.349488	0.38043
												4	0.487082	0.481069	0.448404	0.482472	0.575824	0.552265	0.523945	0.47546	0.480044
												6	0.665182	0.691908	0.614699	0.619813	0.677418	0.670952	0.661377	0.63665	0.609543
FIG.6B	Permeability rescue mini WARS
3 biological experiments												technical replicates
																CTRL/siCTRL
Time (h)	CTL/siCTL			CTL/siWARS			miniWARS/siWARS					Time (h)		I exp			II exp			III exp
2	0.45168	0.394929	0.491815	0.823123	0.7392	0.775897	0.516107	0.478303	0.524556			2	0.349901	0.49664	0.508498	0.424183	0.449049	0.311555	0.510972	0.470219	0.494253
4	0.706126	0.586543	0.705643	1.12879	1.09415	1.04061	0.780929	0.679668	0.793103			4	0.661166	0.711561	0.745652	0.607021	0.560215	0.592394	0.556217	0.770428	0.790282
6	1	1	1	1.68449	1.7515	1.62264	1.13883	1.05363	1.09892			6	0.942688	1.14279	0.914526	0.807411	0.940517	1.25207	0.954023	1.04493	1.00104
																CTL/siWARS
												Time (h)		I exp			II exp			III exp
												2	0.744071	0.853755	0.871542	0.712872	0.765529	0.7392	0.665308	0.938036	0.724347
												4	1.0583	1.13488	1.19318	1.05953	1.15461	1.06831	1.10705	1.00334	1.01144
												6	1.47994	1.80751	1.76601	1.76919	1.7745	1.71082	1.54932	1.65146	1.66714
																miniWARS/siWARS
												Time (h)		I exp			II exp			III exp
												2	0.476581	0.501779	0.56996	0.444661	0.488542	0.501706	0.551724	0.504702	0.517241
												4	0.725593	0.672233	0.94496	0.661141	0.650902	0.726962	0.733542	0.832811	0.812957
												6	1.16502	1.0583	1.19318	0.98001	1.08094	1.09995	1.09091	1.04702	1.15883
FIG.6C-a	Permeability siCtrl
3 biological experiments										technical replicates
														siCtrl / Ctrl
Time (h)	siCtrl / Ctrl			siCtrl / mini-WARS						Time (h)		I exp			II exp			III exp
2	0.428889	0.388594	0.386061	0.213511	0.17022	0.233751				2	0.422662	0.451184	0.412821	0.35469	0.395202	0.415889	0.326547	0.407596	0.424041
4	0.719337	0.704066	0.731323	0.37468	0.285289	0.333594				4	0.681697	0.783109	0.693206	0.714553	0.668869	0.728775	0.703915	0.747377	0.742678
6	1	1	1	0.467808	0.491438	0.458888				6	0.969754	0.991438	1.03881	0.967533	1.03951	0.992961	0.976116	1.00666	1.01723
														siCtrl / mini-WARS
										Time (h)		I exp			II exp			III exp
										2	0.10495	0.243523	0.29206	0.215041	0.131863	0.163755	0.243148	0.210258	0.247847
										4	0.339931	0.39831	0.3858	0.25469	0.283135	0.318043	0.305403	0.360611	0.334769
										6	0.44201	0.477872	0.483543	0.468022	0.486123	0.52017	0.466327	0.550901	0.359436
FIG.6C-b	Permeability siNRP1
3 biological experiments										technical replicates
														siNRP1 / Ctrl
Time (h)	siNRP1 / Ctrl			siNRP1 / mini-WARS						Time (h)		I exp			II exp			III exp
2	0.351329	0.372281	0.556291	0.40412	0.35193	0.47947				2	0.306539	0.354548	0.3929	0.276842	0.384737	0.455263	0.613907	0.524503	0.530464
4	0.649223	0.705789	0.745695	0.660259	0.66386	0.802649				4	0.558448	0.673503	0.715718	0.568421	0.717895	0.831053	0.858278	0.574172	0.804636
6	1	1	1	0.941415	1.06649	1.10464				6	0.933413	1.02391	1.04267	0.976316	0.976842	1.04684	0.995364	0.937748	1.06689
														siNRP1 / mini-WARS
										Time (h)		I exp			II exp			III exp
										2	0.427665	0.402005	0.382691	0.356316	0.326842	0.372632	0.450993	0.542384	0.445033
										4	0.699991	0.674883	0.605905	0.721579	0.693158	0.576842	0.907947	0.82649	0.67351
										6	0.981974	0.975904	0.866366	1.12316	1.05579	1.02053	1.12252	1.12252	1.06887
